# Supplementary material for: Destruction and regrowth of lithospheric mantle beneath large igneous provinces
Source: Sci Adv. 2023 Sep 6;9(36):eadf6216. doi: 10.1126/sciadv.adf6216 (PMC11811892; doi:10.1126/sciadv.adf6216)
Supplement: Supplementary file 2 — Data files S1 to S6 [file sciadv.adf6216_data_files_s1_to_s6.zip]

Archive with 6 entries (6 files):
- Data_S1.csv
- Data_S4.dat
- Data_S5.dat
- Data_S6.pdf
- Data_S2.xlsx
- Data_S3.zip
