# Supplementary material for: Destruction and regrowth of lithospheric mantle beneath large igneous provinces
Source: Sci Adv. 2023 Sep 6;9(36):eadf6216. doi: 10.1126/sciadv.adf6216 (PMC11811892; doi:10.1126/sciadv.adf6216)
Supplement: Supplementary file 2 — Data files S1 to S6 [file sciadv.adf6216_data_files_s1_to_s6.zip › Data_S1.csv]

Author	Sample	Larger_Region	Region	Province	TAS_Description	Alkalinity	Age	Uncertainty	Method	Latitude	Longitude	SiO2	TiO2	Al2O3	FeO	CaO	MgO	MnO	K2O	Na2O	P2O5	H2O	LOI	Li	Sc	Ti	V	Cr	Co	Ni	Cu	Zn	Ga	Rb	Sr	Y	Zr	Nb	Sn	Cs	Ba	La	Ce	Pr	Nd	Sm	Eu	Gd	Tb
Stewart_1996	E10J	Africa	Ethiopia	Bobem	Basalt	Alkaline	1.34	0	K-Ar	5.75	37	46.51984004	1.999448848	14.86022536	7.529114938	10.37904855	10.32881114	0.160759707	1.466932321	2.682677601	0.502374083	1.384226079	0.94	0	25	0	223	455	49	184	65	68	15	41	848	25.1	145	58	0	0	541	38.7	70.4	0	26.3	5.47	1.7	0	0.78
Stewart_1996	313B	Africa	N_Kenya	Turkana	Basanite	Alkaline	2	0	K-Ar	4.5	37	43.48700673	2.238954531	15.44582729	7.454949257	10.85942264	9.389800501	0.177538245	1.854288334	3.797345791	0.631247093	2.527203061	0.32	0	27	0	234	280	49	155	70	74	16	77	862	28	181	123	0	0	886	72.9	130	0	44.6	7.89	2.41	0	1.04
Deniel_1994	JV240	Africa	Afar	Dahla	Basalt	Sub-Alkaline	6.5	2.5	Stratigraphic	12.2061	42.9333	46.61691704	2.153780263	15.32497495	9.323409912	10.90351258	9.992297859	0.165675405	0.186384831	2.14342555	0.207094256	0.369575769	0	0	0	0	0	0	0	177	0	0	0	7	277	23	97	9	0	0	120	7.7	18.6	2.3	12.5	3.3	1.4	4	0
Deniel_1994	PP693	Africa	Afar	Moussa Ali	Picrobasalt	Alkaline	0.55	0.45	Stratigraphic	12.3689	42.3967	42.24463102	2.406725373	15.03949484	11.56275196	11.34308963	10.08387467	0.203099188	0.538212848	2.396570414	0.284338862	0.663256295	0	0	0	0	0	0	0	168	0	0	0	12	431	24	132	18	0	0	189	14.1	33.5	3.8	19.6	4.9	1.7	5	0
Deniel_1994	JA42	Africa	Afar	Manda Inakir	Basalt	Sub-Alkaline	0.5	0.5	Stratigraphic	12.1661	42.4397	45.34198616	2.213529864	13.99880759	9.440651909	11.26979817	11.16872374	0.17182652	0.464942346	2.324711729	0.283008384	0.66949789	0	0	0	0	0	0	0	233	0	0	0	8	358	24	123	17	0	0	168	13.5	33.8	0	20.4	4.7	1.4	4.7	0
Deniel_1994	PP515	Africa	Afar	Manda Inakir	Basalt	Sub-Alkaline	0.5	0.5	Stratigraphic	12.2436	42.3528	46.95816395	2.194587687	14.10949527	9.116051903	11.14329456	10.09109498	0.190398019	0.300628451	2.435090448	0.280586553	0.62431995	0	0	0	0	0	0	0	185	0	0	0	6	413	23	115	17	0	0	181	15.4	31.5	0	18.4	3.9	1.4	4.6	0
Deniel_1994	JA25	Africa	Afar	Manda Inakir	Basalt	Alkaline	0.5	0.5	Stratigraphic	12.2764	42.3464	45.11305412	2.408998627	14.14021463	9.82248096	11.69072862	9.484166862	0.192315017	0.678163479	2.439364155	0.354264504	0.928526089	0	0	0	0	0	0	0	147	0	0	0	12	394	28	155	24	0	0	245	21.1	47	0	26.3	5.5	1.4	5.4	0
Barberi_1975	G495	Africa	Afar	Boina	Basalt	Sub-Alkaline	1.3	1.3	Stratigraphic	11.25	41.83	47.30617159	2.327362453	14.09572129	8.871792339	10.19991893	9.865993006	0.192260376	0.809517375	2.73212114	0.354163852	0.710625928	0.78	0	23	0	0	370	50	75	25	55	0	18	382	0	121	0	0	0	250	19.6	35.9	0	21.8	4.5	1.7	4.3	0.7
Trua_1999	LA44	Africa	Ethiopia	Galo Salen	Basalt	Sub-Alkaline	0.3	0.3	Stratigraphic	7.55	38.53	47.10889476	1.752982825	14.45707099	8.693484308	9.75222629	12.08953672	0.181343051	0.634700678	2.438056572	0.272014577	0	0.88	0	0	0	265	1174	0	263	0	0	0	7	374	24	131	23	0	0	232	22	0	0	0	0	0	0	0
Trua_1999	LA48	Africa	Ethiopia	Galo Salen	Basalt	Sub-Alkaline	0.3	0.3	Stratigraphic	7.54	38.58	47.6110132	2.089353345	16.12940409	8.879314876	9.81087658	9.053864498	0.171589405	0.777199071	2.644495539	0.302804832	0	0.91	0	0	0	310	376	0	64	0	0	0	8	440	23	124	20	0	0	307	20	0	0	0	0	0	0	0
Trua_1999	LA49	Africa	Ethiopia	Galo Salen	Basalt	Sub-Alkaline	0.3	0.3	Stratigraphic	7.54	38.55	47.46765046	1.963625894	16.32013563	8.626078719	9.337241499	9.066742014	0.170314491	0.721331962	2.634865359	0.310573483	0.928485744	0.74	0	27	0	278	334	0	63	0	0	0	9	437	23	130	18	0	0.2	313	21	47	5.9	23.1	4.9	1.72	4.7	0.7
Furman_1999	R5N	Africa	Tanganyika	South Kivu Lake	Basalt	Alkaline	1.3	1.3	Stratigraphic	-2.42	29.9	45.47685607	2.519328559	14.46134267	8.624898707	10.12690732	9.016022283	0.24796541	1.219989814	3.402085416	0.614954215	1.834019618	0	0	0	0	218	255	0	182	0	101	0	34	688	31	247	70.3	0	0	654	52.1	93.7	0	0	0	0	0	0
Furman_1999	R6C	Africa	Tanganyika	South Kivu Lake	Basalt	Alkaline	5.75	1.75	Stratigraphic	-2.7	28.7	45.15656374	2.225956537	14.79249298	8.324845949	11.66603585	10.18881015	0.222595653	1.16356819	3.177047057	0.768966804	0	0	0	0	0	0	0	0	0	0	0	0	35	667	31	0	0	0	0	0	0	0	0	0	0	0	0	0
Furman_1999	R4HA	Africa	Tanganyika	South Kivu Lake	Basalt	Alkaline	7	3	Stratigraphic	-2.7	28.7	45.80105646	2.284493215	13.42392474	8.644380003	11.82680116	11.49322472	0.202167542	1.051271214	2.304709969	0.566069115	0	0	0	0	0	0	0	0	0	0	0	0	30	652	28	0	0	0	0	0	0	0	0	0	0	0	0	0
Furman_1999	R4Q	Africa	Tanganyika	South Kivu Lake	Basalt	Alkaline	7	3	Stratigraphic	-2.4	29.9	44.90524232	2.241790317	12.8456569	8.439952496	11.42717896	11.84379486	0.198388524	0.515810161	2.717922774	0.54556844	1.869769539	0	0	30.1	0	241	442	58.7	268	0	99.4	0	28	585	28	191	72.1	0	0.47	536	49	95.6	0	40.1	7.88	2.37	0	1.01
Furman_1999	R5A1	Africa	Tanganyika	South Kivu Lake	Basalt	Alkaline	7	3	Stratigraphic	-2.4	29.9	46.23410073	2.231433995	13.57034972	8.620102624	11.40959464	11.05620011	0.201939728	1.060183572	2.705992355	0.514946306	0	0	0	0	0	0	0	0	0	0	0	0	27	768	27	0	0	0	0	0	0	0	0	0	0	0	0	0
Furman_1999	R5A3	Africa	Tanganyika	South Kivu Lake	Basalt	Alkaline	7	3	Stratigraphic	-2.4	29.9	44.8412665	2.214871818	13.18046488	8.363237332	11.19301294	11.11391037	0.197756412	1.097548089	2.926794903	0.533942313	1.915970852	0	0	29.8	0	228	411	63.3	248	0	98.5	0	31	587	29	203	70.1	0	0.2	611	49.2	98	0	40.6	7.82	2.35	0	1.03
Furman_1999	Z6G	Africa	Tanganyika	South Kivu Lake	Basalt	Sub-Alkaline	7	3	Stratigraphic	-2.25	28.7	46.79947861	1.533756056	14.89934454	9.033209665	10.71637348	9.242374154	0.199189099	0.796756392	2.469944817	0.368499831	1.352845072	0	0	0	0	230	355	0	218	0	103	0	23	460	31	122	56	0	0	536	41.3	68.8	0	0	0	0	0	0
Barrat_2003	S202	Africa	Afar	Manda Hararo	Basalt	Sub-Alkaline	0.115	0.085	Stratigraphic	12.17	40.82	47.20362583	2.019406453	14.49933833	9.666769445	10.84421265	9.400337038	0.201940645	0.302910968	2.281929292	0.282716904	0.541591024	0	0	34.4	0	269	276	59	173	0	0	0	4.15	278.6	29.3	128	16	0	0	105	11.06	27.32	0	17.67	4.41	1.62	4.52	0
Kabeto_2001	KY88092801	Africa	N_Kenya	Kongia	Basanite	Alkaline	6.3	1	Stratigraphic	1.75	36.585	44.0878523	1.421538343	12.3905718	9.337078399	12.15868966	13.94317396	0.191554812	0.63515543	2.480130726	0.574664437	0	0	0	0	0	0	754	0	596	0	0	0	9	577	25	255	34	0	0	256	0	0	0	39	7	0	0	0
Rogers_2000	KB162	Africa	N_Kenya	Turkana	Basalt	Alkaline	0.005	0	Stratigraphic	2.63	36.6	45.43106569	1.959027492	13.52947121	8.057180927	12.4610923	10.76366787	0.168743958	1.036427389	2.695909393	0.418365198	1.143008861	0	0	34.3	0	252	491	0	212	111	76	0	25.5	512	23.3	137	46	0	0	346	26	58	0	29	0	0	0	0
Rogers_2000	KB156	Africa	N_Kenya	Turkana	Basalt	Alkaline	1.55	0	Stratigraphic	2.63	36.6	44.82490877	1.907655431	14.44225002	7.757539338	13.12387035	10.18747927	0.170790094	0.978797028	2.626771615	0.41548935	1.337899131	0	0	33.8	0	271	341	0	176	110	74	0	22.6	683	22.3	150	54	0	0	365	29	68	0	33	0	0	0	0
Le_Roex_2001	KR001	Africa	S_Kenya	Ol Esayeti	Basalt	Alkaline	5.15	1.55	Stratigraphic	-1.5168	36.6162	44.32741272	3.625513647	10.03526153	9.451476116	13.1199527	9.254073509	0.200304622	1.141736342	3.595467954	0.540822478	2.050752704	1.13	0	31	0	0	0	0	250	134	103	0	30	669	32	337	66	0	0	724	51.2	105	13.2	53.4	10.7	3.14	8.97	1.26
Le_Roex_2001	KR002	Africa	S_Kenya	Ol Esayeti	Trachybasalt	Alkaline	5.15	1.55	Stratigraphic	-1.5343	36.596	44.99019202	2.189923316	9.065263957	9.106427182	14.18866594	10.90887381	0.183342417	0.835226567	4.257618353	0.346313455	1.207719013	1.89	0	149	0	261	1046	67	251	34	93	0	20.3	489	17.7	165	40	0	0	369	30.4	61.4	7.46	29.7	5.73	1.73	4.88	0.71
Paslick_1995	H93-3	Africa	S_Kenya	Kwaraha	Basanite	Alkaline	1	0	Stratigraphic	-4.2	35.8	40.89630867	3.127607655	8.195777154	10.64017161	14.93613293	13.53232223	0.216764887	1.641219858	1.682508409	0.474818324	1.587659529	3.19	0	32	0	276	654	0	149	192	107	0	70	1061	19	211	98	0	0	910	47	81	0	39	0	0	0	0
Paslick_1995	BD333	Africa	S_Kenya	Ketumbeine	Basalt	Sub-Alkaline	1.7	0	Stratigraphic	-2.88	36.22	46.83977399	2.710983704	11.23552135	10.11152903	8.584781729	10.63308053	0.160650887	1.004068039	2.811390508	0.53215606	2.467656179	1.09	0	19	0	261	374	0	370	110	128	0	23	651	25	198	45	0	0	477	45	127	0	48	0	0	0	0
Paslick_1995	RW93-6	Africa	S_Kenya	Main Rift	Basalt	Alkaline	3	2	Stratigraphic	-3.5	36	44.39009534	2.992703158	11.13005321	10.3102231	12.34114714	10.07910395	0.180162732	0.970876945	2.522278247	0.500452033	1.607112287	0.64	0	24	0	294	581	0	223	116	103	0	25	846	23	166	52	0	0	322	34	82	0	43	0	0	0	0
Paslick_1995	RW93-7	Africa	S_Kenya	Main Rift	Basanite	Alkaline	3	2	Stratigraphic	-3.5	36	43.53853483	3.288591834	9.845600089	11.06657717	14.13287472	9.603495171	0.181578691	1.250875422	1.735085262	0.453946725	1.741975715	1.58	0	30	0	365	438	0	187	249	108	0	29	831	24	196	60	0	0	512	36	89	0	49	0	0	0	0
Paslick_1995	RW93-8	Africa	S_Kenya	Main Rift	Basalt	Alkaline	3	2	Stratigraphic	-3.5	36	44.08214116	3.163069354	10.2523613	11.16767124	12.94348063	9.027299521	0.2008298	1.305393702	2.480248033	0.391618111	1.799630964	1.09	0	27	0	350	416	0	191	213	119	0	34	687	25	212	68	0	0	448	36	92	0	46	0	0	0	0
Paslick_1995	RW93-9	Africa	S_Kenya	Main Rift	Basalt	Alkaline	3	2	Stratigraphic	-3.5	36	44.47128496	2.938763268	10.92540221	10.33255411	12.46475441	10.3356504	0.179924281	0.929608789	2.369003042	0.459806498	1.607034204	0.49	0	25	0	309	607	0	227	118	104	0	23	800	21	160	50	0	0	317	35	82	0	40	0	0	0	0
Paslick_1995	RW93-10	Africa	S_Kenya	Main Rift	Basalt	Alkaline	3	2	Stratigraphic	-3.5	36	44.54023343	2.895712227	10.75692412	10.29331243	12.33911739	10.5977097	0.189067121	0.915482903	2.398167171	0.447790551	1.645506999	0.39	0	30	0	299	633	0	243	120	104	0	23	789	22	158	50	0	0	311	32	84	0	42	0	0	0	0
Paslick_1995	MD93-7	Africa	S_Kenya	Monduli	Basalt	Sub-Alkaline	1.7	0	Stratigraphic	-3.2	36.38	47.88152927	2.33007442	10.90034814	9.84772572	10.49033505	10.72034239	0.220007026	0.850027149	2.290073142	0.310009902	1.317252209	0.67	0	26	0	278	562	0	202	61	110	0	19	444	20	161	37	0	0	316	25	67	0	38	0	0	0	0
Paslick_1995	BD652	Africa	S_Kenya	Main Rift	Foidite	Alkaline	0.5	0.5	Stratigraphic	-3.5	36	38.02709174	3.733207962	9.134445015	11.36390092	13.37401895	10.08760449	0.248218614	1.737530302	4.100571512	0.93330199	4.033512576	0.87	0	23	0	325	308	0	214	188	137	0	45	1303	35	368	138	0	0	877	98	211	0	88	0	0	0	0
Paslick_1995	C93-3	Africa	S_Kenya	Main Rift	Basanite	Alkaline	0.5	0.5	Stratigraphic	-3.5	36	41.78775217	3.917601766	11.45375173	9.45756038	12.11166958	9.15103924	0.199369046	0.89716071	3.608579744	0.857286901	3.889730151	2.36	0	22	0	267	198	0	106	129	101	0	67	1176	27	360	143	0	0	1024	103	203	0	91	0	0	0	0
Furman_1995	T10E	Africa	Rungwe	Kiejo	Basalt	Alkaline	4	4	Stratigraphic	-9.22	33.65	46.1993098	2.061199976	14.35732397	8.332300382	12.03212794	9.412474766	0.182766501	1.096599002	3.046108339	0.964600974	0	0	0	0	0	0	0	0	0	0	0	16	24	1049	25	0	0	0	0	0	0	0	0	0	0	0	0	0
Furman_1995	RUN-25	Africa	Rungwe	Tukuyu	Trachybasalt	Alkaline	4	4	Stratigraphic	-9.25	33.65	44.19713861	1.873256206	14.3128482	8.343501877	10.42974419	9.12236746	0.185374312	1.443968325	3.405033416	1.112245872	3.184874679	0	0	20.4	0	186	298	51.7	187	0	100	16.9	30.2	1229	26.2	206	93.5	0	0	1221	78	165	0	64.5	10.8	3.2	0	1.05
Furman_1995	T13D	Africa	Rungwe	0	Basalt	Sub-Alkaline	4	4	Stratigraphic	-9.235	33.65	45.88095407	2.110402133	14.58003782	8.844677485	12.17539692	9.618563568	0.192777118	0.720377651	2.384348564	1.034908739	0	0	0	0	0	0	0	0	0	0	0	17	64	1145	25	0	0	0	0	0	0	0	0	0	0	0	0	0
Furman_1995	RUN-27	Africa	Rungwe	Porotos	Basalt	Alkaline	4	4	Stratigraphic	-9.1	33.65	46.1615772	1.862227981	13.98148945	7.87990676	11.46895963	9.409670487	0.177355046	1.14295474	2.886946023	0.670007951	2.069354725	0	0	29.7	0	204	505	70.6	155	0	90	17.6	25.4	844	23.5	163	63.7	0	0.2	1045	52.7	106	0	43.6	7.7	2.34	0	0.82
Furman_1995	T3D	Africa	Rungwe	Porotos	Basalt	Sub-Alkaline	4	4	Stratigraphic	-9.1	33.65	45.4979617	1.792584038	14.04355892	7.8277918	13.12250745	9.487820486	0.217883142	1.099319493	2.178831426	0.524900298	1.974552156	0	0	33.4	0	0	353	55.1	0	0	0	16	55	679	24	0	0	0	1.22	0	46.6	101	0	42.6	7.1	2.21	0	0.74
Furman_1995	T4L	Africa	Rungwe	Porotos	Picrobasalt	Sub-Alkaline	4	4	Stratigraphic	-9.1	33.65	44.0603577	1.79350167	13.39147914	8.807722498	12.72389796	11.61790526	0.189314065	0.737328464	1.833357263	0.59783389	1.704410536	0	0	32.5	0	0	614	61.8	0	0	0	17	23	663	22	0	0	0	0	0	35.6	87	0	39.6	6.2	2.08	0	0.8
Furman_1995	RW85-46	Africa	Rungwe	Kiejo	Basanite	Alkaline	4	4	Stratigraphic	-9.22	33.65	41.73440504	2.109672709	12.36502616	8.837564314	13.35149349	10.89020866	0.195340065	0.820428276	2.783595937	1.377147464	2.977567614	0	0	0	0	256	531	0	219	0	95	0	0	1298	0	194	70.8	0	0	1096	73	154	0	0	0	0	0	0
Furman_1995	T10C	Africa	Rungwe	Kiejo	Basanite	Alkaline	4	4	Stratigraphic	-9.22	33.65	40.6632523	2.445468625	13.79244305	8.780606524	12.63818185	9.12648891	0.185855615	1.340116807	3.149763589	1.760737411	3.631750906	0	0	23.9	0	0	273	59.3	0	0	0	17	26	1547	29	0	0	0	0.26	0	81.8	189	0	74.9	12.2	3.61	0	1.18
Paslick_1996	G93-1	Africa	S_Kenya	GELAI	Basanite	Alkaline	2.5	2.5	Stratigraphic	-2.62	36.1	43.30768448	3.297335309	12.22426749	10.65204654	11.12850666	9.168200614	0.221162734	1.03544371	2.603688552	0.733858164	2.66264605	1.49	0	12.8	0	150.3	19.8	0	21.1	25.7	98.8	0	47.1	818	32.5	303.7	65.5	0	0	717.3	67	137.2	0	62.3	0	0	0	0
Paslick_1996	G93-2	Africa	S_Kenya	GELAI	Basanite	Alkaline	2.5	2.5	Stratigraphic	-2.62	36.1	43.85374797	3.260013946	12.36382998	10.53466946	11.28388728	9.194652337	0.211951372	1.059756856	2.6544386	0.716597493	1.875175139	1.64	0	16.8	0	246.9	291.5	0	180.8	63.5	110.6	0	25.3	1122.2	28.3	164.8	52.4	0	0	493.8	37.1	95.9	0	51.3	0	0	0	0
Macdonald_2001	CD93-3	Africa	S_Kenya	Sambu	Basanite	Alkaline	1.5	1.5	Stratigraphic	-2.03	35.98	41.82507185	3.921100487	11.46398082	9.46600671	12.12248624	9.159211823	0.199547098	0.897961944	3.611802484	0.858052524	3.797312256	2.36	0	22	0	267	198	54	106	129	101	0	67	1176	27	360	143	0	0.6	1024	103	198	0	91	13.7	4.15	0	1.31
Macdonald_2001	RW93-8	Africa	S_Kenya	Sambu	Basalt	Alkaline	2.5	1	Stratigraphic	-2.03	35.98	44.07775594	3.162754697	10.25134141	11.16656029	12.94219303	9.0264015	0.200809822	1.305263843	2.480001302	0.391579153	1.79945194	1.09	0	27	0	350	416	80	191	213	119	0	34	687	25	212	68	0	0.34	448	36	92	0	46	8.4	2.61	0	1.04
Macdonald_2001	MD93-7	Africa	S_Kenya	Sambu	Basalt	Sub-Alkaline	2.5	0.5	Stratigraphic	-2.03	35.98	47.87769932	2.329888042	10.89947624	9.846938018	10.48949595	10.71948489	0.219989429	0.849959157	2.289889963	0.309985105	1.317146844	0.67	0	26	0	278	562	64	202	61	110	0	19	444	20	161	37	0	0	316	25	67	0	38	6.82	2.24	0	0.89
Macdonald_2001	W642	Africa	S_Kenya	Chyulu Hills	Basalt	Alkaline	2	2	Stratigraphic	-2.95	38.1	45.26533639	3.030150751	12.95684591	9.482657653	9.306891595	9.55284539	0.177086732	1.357664947	3.276104547	0.521422045	2.354603623	-0.71	0	23	0	221	323	55	249	86	116	0	36	712	30	313	85	0	0.42	439	53	121	0	53	9.66	2.98	0	1.17
Macdonald_2001	W151	Africa	S_Kenya	Ol Esayeti	Basalt	Alkaline	2	2	Stratigraphic	-1.5	36.6	45.42919633	2.835540686	10.36334621	8.970827316	13.54197723	10.07071034	0.171545166	1.130179917	2.744722656	0.413726577	1.742877731	1.48	0	35	0	285	440	55	184	151	104	0	27	596	25	224	59	0	0.54	709	38	89	0	43	7.77	2.34	0	0.97
Macdonald_2001	W298	Africa	S_Kenya	Chyulu Hills	Basanite	Alkaline	6.5	6.5	Stratigraphic	-2.1533	37.6167	42.72665135	3.20053534	9.27461634	9.786112226	11.48427386	13.84256307	0.178358007	0.911607589	2.546555983	0.53507402	2.636574223	1.11	0	23	0	267	656	65	462	55	114	0	40	731	30	328	82	0	0.35	476	59	136	0	63	10.9	3.29	0	1.21
Macdonald_2001	12/384	Africa	N_Kenya	NASORUT BASALT	Basalt	Alkaline	9.41	0.3	Stratigraphic	1.15	36.23	44.71750776	2.71957913	12.94559808	9.99057685	10.91845791	10.3865845	0.1906716	1.244383071	2.378377321	0.411449241	1.220170288	0.38	0	26	0	285	432	56	252	128	107	0	52	535	23	167	45	0	0.43	358	27	62	0	34	6.58	2.23	0	0.93
Macdonald_2001	3/559	Africa	N_Kenya	TIRIOKO BASALT	Basalt	Alkaline	6.9	0	Stratigraphic	1.15	36.23	45.17294981	2.31990916	14.51198587	10.15713676	11.01705779	9.239465056	0.19081504	0.602573808	2.550895788	0.492101943	0.849629907	0.08	0	27	0	290	294	62	183	294	89	0	15	659	20	82	25	0	0.3	356	16	43	0	25	5.09	1.88	0	0.74
Macdonald_2001	11/187	Africa	N_Kenya	NATHELAT BASALT	Basalt	Sub-Alkaline	5	5	Stratigraphic	1.9	36.27	46.60664925	2.354585706	14.9460612	8.692855552	10.2975229	9.165704872	0.171793807	1.19245113	2.38490226	0.41432624	1.279200868	1.24	0	26	0	289	347	51	178	83	94	0	33	512	24	164	51	0	0.55	391	30	65	0	31	5.87	1.96	0	0.88
Rogers_1992	A24	Africa	Tanganyika	Virunga	Basalt	Alkaline	0.06	0.03	Stratigraphic	-1.52	29.43	47.32898014	2.608604331	13.72044991	8.471834465	11.29384123	9.443552114	0.181995651	2.082839118	1.991841292	0.434767389	0	0	0	0	0	303	569	0	35	18	84	0	51	698	28	245	60	0	0	918	0	0	0	0	0	0	0	0
Rogers_1992	A189	Africa	Tanganyika	Virunga	Basalt	Alkaline	0.06	0.03	Stratigraphic	-1.52	29.43	45.31612279	2.186045036	12.49590609	7.938896297	10.68404894	12.61407068	0.167399845	1.930021744	1.959562893	0.36434084	2.089520379	0	0	33.3	0	281	94	59.9	220	38	77	0	55	603	24	195	55	0	0	757	52.5	107	0	43.3	7.37	2.02	0	0.85
Rogers_1992	A196	Africa	Tanganyika	Virunga	Basalt	Alkaline	0.06	0.03	Stratigraphic	-1.52	29.43	46.4370581	2.359049536	13.42015317	8.096102956	9.074020417	10.51294275	0.166405984	2.378626711	2.084969092	0.440486428	2.677030008	0	0	29.2	0	230	588	47	117	13	75	0	58	656	26	221	59	0	0.47	833	68.6	138	0	56.3	9.25	2.58	0	1.08
Rogers_1992	A197	Africa	Tanganyika	Virunga	Basalt	Alkaline	0.06	0.03	Stratigraphic	-1.52	29.43	46.44993945	2.351522035	13.4007239	8.130720193	9.071561994	10.62612468	0.177102078	2.312166018	2.066190909	0.413238182	2.619863176	0	0	29.1	0	258	696	47	139	29	88	0	73	793	29	253	67	0	0.59	894	68.6	135	0	56.5	9.6	2.53	0	1.16
Rogers_1992	A211	Africa	Tanganyika	Virunga	Basalt	Alkaline	0.06	0.03	Stratigraphic	-1.52	29.43	45.45242938	2.760668162	13.33008341	8.069611296	10.91449877	9.366552692	0.167611995	2.524039463	2.218394058	0.433819282	2.431377783	0	0	36.1	0	321	512	44.8	84	22	84	0	89	741	27	244	66	0	0.62	918	60.8	125	0	53.8	9.02	2.54	0	1.13
Rogers_1992	A339	Africa	Tanganyika	Virunga	Trachybasalt	Alkaline	0.06	0.03	Stratigraphic	-1.52	29.43	48.24533435	2.025306066	11.77025699	7.134536088	9.275314735	10.01890537	0.225034007	2.79824896	2.661271739	0.557692974	3.300147307	0	0	27.5	0	0	0	45.4	0	0	0	0	84	849	0	23	0	0	0	1113	89.7	171	0	63	10	2.6	0	1.07
Rogers_1992	A16	Africa	Tanganyika	Virunga	Basalt	Alkaline	0.06	0.03	Stratigraphic	-1.52	29.43	45.95333426	3.088369882	12.83635169	9.580468626	10.61312776	10.03971707	0.181077061	2.404300982	2.07232637	0.462752491	0	0	0	0	0	0	663	44	32	10	90	0	0	795	0	0	0	0	0	0	0	0	0	0	0	0	0	0
Rogers_1992	A40	Africa	Tanganyika	Virunga	Basalt	Alkaline	0.06	0.03	Stratigraphic	-1.52	29.43	46.27371082	2.186624904	12.65681532	8.189158476	8.864695558	11.8392934	0.16744425	2.304820845	1.98963167	0.492483087	2.658127922	0	0	26.8	0	0	533	52.3	160	19	105	0	66	737	28	247	0	0	0	826	68.2	137	0	54.2	8.87	2.4	0	1.04
Rogers_1992	A252	Africa	Tanganyika	Virunga	Basanite	Alkaline	0.06	0.03	Stratigraphic	-1.52	29.43	42.87140089	3.947389638	11.27264503	9.733159931	11.64578137	9.240033953	0.186568167	2.621773715	2.278095513	0.520426992	2.883166843	0	0	34.5	0	415	468	61.2	174	73	90	0	128	873	26	259	91	0	1.02	1075	74.4	149	0	62.5	10.5	2.88	0	1.19
Rogers_1992	A253	Africa	Tanganyika	Virunga	Basanite	Alkaline	0.06	0.03	Stratigraphic	-1.52	29.43	43.20763072	3.715836633	11.40242218	9.570024888	11.34359626	9.735688061	0.176477729	2.676578894	1.872624794	0.500020233	3.033032968	0	0	34.5	0	396	533	62.1	196	81	89	0	147	859	25	255	89	0	1.01	1105	77.4	157	0	67.6	11.1	2.95	0	1.29
Class_1994	900	Africa	N_Kenya	Huri Hills	Basalt	Alkaline	3	2.5	Stratigraphic	2.3	38	45.77113977	1.983117094	14.12098956	9.350138396	11.23101992	10.11489372	0.179377426	0.78726759	2.730523034	0.348789438	0.692683534	0	0	30.2	0	0	438	0	228	0	0	0	17	442	23	118	26	0	0.36	276	15.9	35	0	18	4.44	1.52	5	0.74
Class_1994	901	Africa	N_Kenya	Huri Hills	Basalt	Alkaline	3	2.5	Stratigraphic	2.3	38	45.32547713	1.778067362	13.31010425	9.254169626	11.43043304	12.09085805	0.182886929	0.812830794	2.377530072	0.213368083	0.535082046	0	0	29	0	0	543	0	311	0	0	0	17	383	20	98	23	0	0	283	12.8	27	0	15	3.8	1.35	3.6	0.72
Class_1994	903	Africa	N_Kenya	Huri Hills	Basanite	Alkaline	3	2.5	Stratigraphic	2.3	38	42.6236477	3.02245852	13.53622512	9.219657994	10.87287059	10.40404039	0.189527102	1.695768807	3.610990046	0.528680863	1.666149288	0	0	27.5	0	0	297	0	206	0	0	0	43	770	26	253	83	0	0.65	598	45.1	85	0	40	8.09	2.7	8.7	1.01
Class_1994	904	Africa	N_Kenya	Huri Hills	Basanite	Alkaline	3	2.5	Stratigraphic	2.3	38	41.44160576	2.551179802	12.8161631	9.105603455	12.49475462	12.44453454	0.200880299	0.532332793	3.515405239	0.582552868	1.684936309	0	0	32.8	0	0	452	0	283	0	0	0	6	735	27	198	76	0	0.46	634	44.6	86	0	38	7.88	2.58	6.9	1.08
Class_1994	905	Africa	N_Kenya	Huri Hills	Basanite	Alkaline	3	2.5	Stratigraphic	2.3	38	42.32344067	2.516086613	12.90772888	9.094037083	12.76453697	13.31684866	0.194331893	0.531855707	3.170678252	0.542083701	0	0	0	0	0	0	489	0	318	0	0	0	6	719	26	184	69	0	0	573	0	0	0	0	0	0	0	0
Class_1994	906	Africa	N_Kenya	Huri Hills	Picrobasalt	Alkaline	3	2.5	Stratigraphic	2.3	38	44.11090833	2.252212891	12.82341033	8.165056558	12.44804152	13.33066549	0.172466753	1.034800517	1.795683251	0.344933505	1.123121654	0	0	33.4	0	0	638	0	304	0	0	0	23	620	22	149	49	0	0.37	458	27.9	57	0	27	5.81	2.04	6	0.83
Class_1994	907	Africa	N_Kenya	Huri Hills	Basanite	Alkaline	3	2.5	Stratigraphic	2.3	38	41.73746009	2.481312762	12.81187784	9.420926505	11.04233607	11.59593574	0.207599872	1.621256147	3.539083542	0.642571034	2.183005244	0	0	27	0	0	451	0	280	0	0	0	46	803	29	216	90	0	0.51	643	60.8	112	0	47	8.7	2.83	7.5	1.17
Class_1994	908	Africa	N_Kenya	Huri Hills	Basanite	Alkaline	3	2.5	Stratigraphic	2.3	38	42.08688841	2.624122539	13.20135493	9.718372422	12.03059257	11.13233523	0.211948359	1.524009628	3.986647704	0.696401751	0	0	0	0	0	0	385	0	244	0	0	0	48	890	29	226	95	0	0	796	0	0	0	0	0	0	0	0
Class_1994	909	Africa	N_Kenya	Huri Hills	Basanite	Alkaline	3	2.5	Stratigraphic	2.3	38	41.45581031	2.566831191	12.94317195	9.457290719	11.52596399	11.11963164	0.208121448	1.546045041	3.736275517	0.67391707	2.049545013	0	0	26.4	0	0	408	0	253	0	0	0	49	826	30	224	94	0	0.7	746	59.8	105	0	43	8.8	2.76	9.5	1.08
Class_1994	911	Africa	N_Kenya	Huri Hills	Basalt	Alkaline	3	2.5	Stratigraphic	2.3	38	44.41459377	2.161463747	13.33732699	8.730475995	11.16590258	12.04244088	0.179291924	1.255043466	2.838788792	0.348623185	0.986565703	0	0	30	0	0	534	0	292	0	0	0	28	534	23	145	46	0	0.3	519	24.6	50	0	25	5.21	1.79	5.4	0.75
Class_1994	912	Africa	N_Kenya	Huri Hills	Basanite	Alkaline	3	2.5	Stratigraphic	2.3	38	44.74157136	2.149290641	13.30945707	8.783185782	11.28125322	12.42148723	0.181630195	1.31177363	2.916173685	0.343079257	0	0	0	0	0	0	548	0	322	0	0	0	30	527	22	147	48	0	0	444	0	0	0	0	0	0	0	0
Class_1994	914	Africa	N_Kenya	Huri Hills	Basanite	Alkaline	3	2.5	Stratigraphic	2.3	38	43.57479684	2.207600677	12.96205901	8.83069597	11.75699259	13.15446458	0.182278955	1.336712336	3.007602756	0.405064345	0	0	0	0	0	0	573	0	352	0	0	0	31	574	23	150	52	0	0	481	0	0	0	0	0	0	0	0
Class_1994	915	Africa	N_Kenya	Huri Hills	Basanite	Alkaline	3	2.5	Stratigraphic	2.3	38	42.48683868	2.716886845	12.85452432	8.829929281	12.43888119	13.06741471	0.182477475	1.277342323	2.098490958	0.4055055	1.064510355	0	0	32.1	0	0	596	0	302	0	0	0	31	1106	22	158	51	0	0.2	501	26.2	54	0	28	5.96	2.01	5.6	0.81
Class_1994	920	Africa	N_Kenya	Huri Hills	Basanite	Alkaline	3	2.5	Stratigraphic	2.3	38	42.62287353	2.57052393	13.69949769	9.645166917	10.94963488	9.395364596	0.209228692	1.414784489	4.045088045	0.687465703	2.011608956	0	0	24.7	0	0	320	0	186	0	0	0	45	870	29	237	90	0	0.5	979	56.1	103	0	45	8.64	2.71	8	1.08
Class_1994	922	Africa	N_Kenya	Huri Hills	Basalt	Alkaline	3	2.5	Stratigraphic	2.3	38	44.88953792	2.190219193	13.33047045	9.443057576	10.26416358	10.80176284	0.189155294	1.244442723	3.205684455	0.428088297	1.298184977	0	0	25.1	0	0	400	0	271	0	0	0	32	607	25	172	57	0	0.3	551	34.9	66	0	29	6.43	2.04	5.6	0.83
Class_1994	923	Africa	N_Kenya	Huri Hills	Basalt	Alkaline	3	2.5	Stratigraphic	2.3	38	45.56752342	2.248760794	13.58291676	9.610604503	10.35032312	10.96270887	0.190743103	1.234810614	3.05188965	0.43168176	0	0	0	0	0	0	426	0	281	0	0	0	31	610	25	172	58	0	0	617	0	0	0	0	0	0	0	0
Class_1994	925	Africa	N_Kenya	Huri Hills	Basanite	Alkaline	3	2.5	Stratigraphic	2.3	38	42.18677981	3.224917987	12.71770165	9.28396265	11.56522313	12.25266646	0.181970294	1.516419117	2.3453949	0.525691961	1.511074467	0	0	30.7	0	0	509	0	285	0	0	0	35	1154	24	213	75	0	0.3	663	41.2	77	0	36	7.5	2.46	6.7	0.98
Class_1994	926	Africa	N_Kenya	Huri Hills	Basanite	Alkaline	3	2.5	Stratigraphic	2.3	38	42.33325486	3.278129099	12.6989678	9.555049544	10.87330206	13.08225675	0.19164447	1.684454029	3.00579222	0.524500655	0	0	0	0	0	0	502	0	352	0	0	0	40	668	24	207	75	0	0	612	0	0	0	0	0	0	0	0
Class_1994	927	Africa	N_Kenya	Huri Hills	Basanite	Alkaline	3	2.5	Stratigraphic	2.3	38	41.76067033	3.237105404	12.59656233	9.21538201	12.06374685	12.01348123	0.180956202	1.276746542	2.985777345	0.512709241	1.491834141	0	0	29.4	0	0	481	0	284	0	0	0	31	1052	23	213	75	0	0.3	716	40.9	76	0	35	7.45	2.39	7.6	0.93
Class_1994	929	Africa	N_Kenya	Huri Hills	Basanite	Alkaline	3	2.5	Stratigraphic	2.3	38	42.37038182	3.184474963	13.80931199	9.636602975	10.24785868	9.206207992	0.198409655	1.716243516	4.464217237	0.634910896	1.800950977	0	0	29.9	0	0	230	0	160	0	0	0	57	821	28	308	91	0	0.4	705	47.8	92	0	44	8.61	2.87	8.6	1.07
Class_1994	930	Africa	N_Kenya	Huri Hills	Basalt	Alkaline	3	2.5	Stratigraphic	2.3	38	46.21063118	1.553968197	14.39412849	9.220547599	10.67855068	10.88773871	0.189265357	0.647486749	2.799135021	0.229110696	0.515401638	0	0	30.1	0	0	581	0	221	0	0	0	11	364	21	98	23	0	0.2	285	12.5	26	0	14	3.55	1.25	3.2	0.6
Class_1994	931	Africa	N_Kenya	Huri Hills	Basalt	Sub-Alkaline	3	2.5	Stratigraphic	2.3	38	46.36139968	1.576646825	14.70871785	9.209560525	10.7172069	10.38790725	0.18959677	0.648620529	2.784078887	0.239490657	0.515453203	0	0	31	0	0	536	0	196	0	0	0	9	372	21	101	24	0	0	268	12.6	26	0	14	3.56	1.32	3.3	0.64
Class_1994	932	Africa	N_Kenya	Huri Hills	Basalt	Alkaline	3	2.5	Stratigraphic	2.3	38	46.35380732	1.566210514	14.49748706	9.241005073	10.86307548	10.93335416	0.180716598	0.652587714	2.791067454	0.240955464	0	0	0	0	0	0	571	0	228	0	0	0	10	367	21	99	24	0	0	276	0	0	0	0	0	0	0	0
Class_1994	933	Africa	N_Kenya	Huri Hills	Basanite	Alkaline	3	2.5	Stratigraphic	2.3	38	41.98140201	2.853202875	12.95535581	9.939411886	11.58420531	11.12043382	0.221803757	1.663528178	4.012631604	0.806559117	0	0	0	0	0	0	469	0	248	0	0	0	44	873	31	233	81	0	0	774	0	0	0	0	0	0	0	0
Class_1994	936	Africa	N_Kenya	Huri Hills	Basanite	Alkaline	3	2.5	Stratigraphic	2.3	38	41.37234821	2.802351335	12.78635573	10.19626795	11.04869702	10.89803297	0.22097394	2.059075354	4.87147096	0.823630142	0	0	0	0	0	0	395	0	238	0	0	0	48	927	29	239	102	0	0	806	0	0	0	0	0	0	0	0
Class_1994	937	Africa	N_Kenya	Huri Hills	Basanite	Alkaline	3	2.5	Stratigraphic	2.3	38	40.67891538	2.784070871	12.50372465	10.10002516	10.6935867	11.05758184	0.216429538	1.829813364	4.367941579	0.806691913	2.06835229	0	0	23	0	0	382	0	258	0	0	0	49	905	27	231	98	0	0.4	813	59	106	0	48	9.35	3	7.8	1.12
Class_1994	938	Africa	N_Kenya	Huri Hills	Basanite	Alkaline	3	2.5	Stratigraphic	2.3	38	40.93963685	2.774062685	12.67578822	9.891324276	10.80008746	10.70136637	0.207314293	2.092887151	4.264751174	0.770024517	2.049391555	0	0	24.5	0	0	393	0	233	0	0	0	48	905	29	237	101	0	0.7	760	58	105	0	48	9.43	3.02	8.4	1.11
Class_1994	940	Africa	N_Kenya	Huri Hills	Basanite	Alkaline	3	2.5	Stratigraphic	2.3	38	40.65706957	2.753233595	12.56224504	10.02858173	10.89451573	10.637942	0.217100857	1.953907713	4.391358243	0.809194103	2.221000303	0	0	23.5	0	0	401	0	244	0	0	0	48	9025	27	237	101	0	0.7	769	62	114	0	50	9.88	3.12	9.2	1.2
Class_1994	941	Africa	N_Kenya	Huri Hills	Basanite	Alkaline	3	2.5	Stratigraphic	2.3	38	41.58307509	2.981930718	13.14713784	10.48071547	11.96871161	10.82102693	0.215190876	0.655819814	4.30381753	0.850516322	0	0	0	0	0	0	339	0	241	0	0	0	47	874	30	240	99	0	0	737	0	0	0	0	0	0	0	0
Class_1994	942	Africa	N_Kenya	Huri Hills	Basanite	Alkaline	3	2.5	Stratigraphic	2.3	38	41.61600214	2.927708037	12.9568809	10.22549018	11.325874	11.25496066	0.212740031	1.701920243	4.042060578	0.810438211	0	0	0	0	0	0	364	0	250	0	0	0	45	919	29	229	97	0	0	873	0	0	0	0	0	0	0	0
Rogers_1998	M100	Africa	Tanganyika	Virunga	Trachybasalt	Alkaline	0.1	0.1	Stratigraphic	-1.38	29.67	45.78577867	3.138377465	11.80192431	8.773318967	11.81208088	10.08546545	0.182818104	3.300882446	2.010999152	0.58908056	0	0	0	0	0	316	484	0	87	29	86	0	110	989	25	285	106	0	0	1240	0	0	0	0	0	0	0	0
Spath_2001	AS-015	Africa	S_Kenya	Chyulu Hills	Foidite	Alkaline	1.3	1.3	Stratigraphic	-2.95	38.1	38.02367531	3.419812261	8.510888706	10.8216972	11.51530005	12.95471254	0.193209733	0.937067201	2.840183065	1.420091532	6.235249734	2.87	0	24	0	250	442	71	442	80	169	0	40	1517	53	385	130	0	0	1014	165	334	31	134	26	6.86	18.7	2.51
Spath_2001	AS-016	Africa	S_Kenya	Chyulu Hills	Basanite	Alkaline	1.3	1.3	Stratigraphic	-2.95	38.1	40.00315743	3.820139079	9.510964822	10.81180803	12.05116039	11.20442854	0.196914386	0.590743156	3.731527606	1.063337682	3.884897605	3.02	0	27	0	297	500	70	397	82	139	0	46	1341	44	503	97	0	0	947	97	203	23	101	20	5.48	14.9	1.97
Spath_2001	AS-035	Africa	S_Kenya	Chyulu Hills	Foidite	Alkaline	1.3	1.3	Stratigraphic	-2.95	38.1	36.59143559	3.639935456	8.115423379	10.78075815	12.91744904	12.35081002	0.21128913	1.066049699	3.38062607	1.555856317	6.270084064	2.85	0	26	0	259	464	70	448	76	153	0	39	2011	63	606	127	0	0	962	172	336	38	148	28	8.13	20	2.68
Spath_2001	AS-101	Africa	S_Kenya	Chyulu Hills	Basanite	Alkaline	1.3	1.3	Stratigraphic	-2.95	38.1	39.73180887	3.493014401	9.199911168	10.60423599	11.77785419	12.77164139	0.196789544	1.052824059	3.35526172	1.121700399	3.607949387	1.86	0	28	0	257	539	69	463	67	137	0	27	1062	48	485	112	0	0	556	94	188	24	92	18.3	5.56	14.8	1.92
Spath_2001	AS-043	Africa	S_Kenya	Chyulu Hills	Basalt	Alkaline	1.3	1.3	Stratigraphic	-2.95	38.1	44.27226671	2.998280351	10.58924431	9.694445147	11.49173673	10.84996435	0.180498483	1.133129363	3.349249622	0.651800076	1.952684528	2.84	0	25	0	232	574	66	426	74	119	0	26	997	33	393	74	0	0	779	51	100	12.8	48	9.41	2.88	7.69	1.04
Spath_2001	AS-055	Africa	S_Kenya	Chyulu Hills	Basalt	Alkaline	1.3	1.3	Stratigraphic	-2.95	38.1	44.85541127	2.56933051	10.84610513	9.504239912	10.10080315	12.11115717	0.186325495	0.94143408	3.226373046	0.5883963	2.276951884	0.74	0	29	0	264	578	68	501	101	105	0	22	683	33	320	71	0	0	396	58	117	13.1	48	9.04	2.7	7.52	1.06
Spath_2001	AS-097	Africa	S_Kenya	Chyulu Hills	Basanite	Alkaline	1.3	1.3	Stratigraphic	-2.95	38.1	43.67152517	3.7663535	9.643076656	10.32571843	10.29941171	12.82377733	0.171656862	1.120818334	2.039687418	0.686627448	2.428252062	2.31	0	26	0	271	607	70	479	83	125	0	20	1332	32	419	79	0	0	603	61	125	15.6	60	11.5	3.38	9.17	1.25
Spath_2001	AS-038	Africa	S_Kenya	Chyulu Hills	Basanite	Alkaline	1.3	1.3	Stratigraphic	-2.95	38.1	40.23103033	3.222766467	9.09384858	10.24785524	11.78111005	12.23872341	0.194729092	1.002854823	3.933527652	0.983381913	4.125245387	2.51	0	25	0	245	406	62	274	82	139	0	27	1391	44	505	99	0	0	756	106	216	23	96	18.2	5.24	13.9	1.99
Spath_2001	AS-040	Africa	S_Kenya	Chyulu Hills	Basanite	Alkaline	1.3	1.3	Stratigraphic	-2.95	38.1	39.85768914	3.244793648	8.581752753	10.24816409	11.53596787	12.44644728	0.193719024	0.920165363	4.077785451	1.046082728	4.925159635	2.05	0	26	0	267	291	64	222	78	135	0	27	1401	44	509	98	0	0	725	136	260	29	107	19.1	5.53	14.4	1.94
Spath_2001	AS-010	Africa	S_Kenya	Chyulu Hills	Basanite	Alkaline	0.005	0.005	Stratigraphic	-2.95	38.1	42.39809874	3.132235641	10.8204504	9.879070426	10.94809636	12.63695069	0.18655949	1.099719097	3.328614051	0.520402787	2.143239236	0.72	0	28	0	278	697	69	434	97	107	0	30	643	28	294	74	0	0	515	51	110	13.1	48	9.54	2.77	7.46	1.06
Spath_2001	AS-031	Africa	S_Kenya	Chyulu Hills	Trachybasalt	Alkaline	0.005	0.005	Stratigraphic	-2.95	38.1	44.30187862	2.782953668	10.99462681	9.743142742	9.475761255	12.1607236	0.18618352	1.195494181	3.743268665	0.538952295	2.009710683	0.49	0	25	0	237	671	67	452	100	113	0	31	644	28	307	72	0	0	521	53	103	12.3	47	8.51	2.42	6.77	0.97
Spath_2001	AS-049	Africa	S_Kenya	Chyulu Hills	Basalt	Alkaline	0.005	0.005	Stratigraphic	-2.95	38.1	44.17514586	2.74811069	12.08777513	9.155104068	10.04380669	11.5498887	0.176035561	1.310486949	3.21753885	0.586785201	2.258275326	0.63	0	25	0	219	651	62	379	80	113	0	37	743	27	344	82	0	0	610	59	116	13.2	50	8.94	2.52	6.88	0.97
Spath_2001	AS-061	Africa	S_Kenya	Chyulu Hills	Basanite	Alkaline	0.005	0.005	Stratigraphic	-2.95	38.1	43.68547138	2.656548935	10.76394272	9.194889677	10.98040226	12.86950373	0.167264193	1.121653995	3.05011174	0.511631646	2.25736331	0.43	0	27	0	237	869	64	443	95	101	0	28	684	25	270	80	0	0	603	61	116	13.1	48	8.55	2.53	6.79	0.92
Spath_2001	AS-091	Africa	S_Kenya	Chyulu Hills	Basanite	Alkaline	0.005	0.005	Stratigraphic	-2.95	38.1	43.80946607	2.70199165	10.8862852	9.45664967	9.740875695	13.42184983	0.176216847	1.116040029	3.260011665	0.489491241	2.123822279	0.52	0	24	0	226	769	68	579	134	102	0	30	649	26	293	80	0	0	505	55	109	12.7	47	9.12	2.67	6.95	0.94
Bellieni_1986	KM 252	Africa	N_Kenya	East Plateau	Basalt	Sub-Alkaline	6.5	1.5	Stratigraphic	3.15	37.15	48.5563844	1.428128953	14.34121103	9.269812064	10.06681108	10.17666715	0.169777568	0.53929345	2.676493422	0.199738315	0	0.61	0	0	0	0	0	0	0	0	0	0	0	0	0	0	0	0	0	0	0	0	0	0	0	0	0	0
De_Mulder_1986	A189	Africa	Tanganyika	Virunga	Basalt	Alkaline	2.65	2.65	Stratigraphic	-1.52	29.43	44.73894464	2.107701391	11.93038524	8.271240645	10.24024733	13.71994302	0.198839754	1.869093687	1.998339527	0.367853545	2.086722537	0	0	33.3	0	0	1158	59.9	0	0	0	0	57	584	0	228	0	0	0	661	52.5	107	0	43.3	7.37	2.02	0	0.85
De_Mulder_1986	A40	Africa	Tanganyika	Virunga	Basalt	Alkaline	2.65	2.65	Stratigraphic	-1.52	29.43	46.26711749	2.186313343	12.65501191	8.187214816	8.86343247	11.83760647	0.167420391	2.304492443	1.989348177	0.492412915	2.657722571	0	0	26.8	0	0	780	52.3	0	0	0	0	66	737	0	247	0	0	0	826	68.2	137	0	54.2	8.87	2.4	0	1.04
De_Mulder_1986	A339	Africa	Tanganyika	Virunga	Trachybasalt	Alkaline	2.65	2.65	Stratigraphic	-1.52	29.43	48.1861642	2.022822144	11.75582145	7.129371172	9.263939092	10.00661776	0.224758016	2.794817068	2.658007841	0.557008997	3.296253132	0	0	27.5	0	0	837	45.4	0	0	0	0	84	849	0	233	0	0	0	1113	89.7	171	0	63	10	2.6	0	1.07
Gasparon_1993	Y14	Africa	Ethiopia	Debr Zeyt	Basalt	Alkaline	2.5	1.5	Stratigraphic	8.65	38.8	45.10702793	2.164656306	16.61574146	8.430818397	10.25205278	9.570586908	0.180388026	1.182543722	2.665734155	0.390840722	1.026148188	0.97	0	27	0	0	449	49	0	0	0	0	30	647	24	137	44	0	0	497	30	52	0	23	6.2	1.7	0	0.7
Gasparon_1993	AA43	Africa	Ethiopia	Debr Zeyt	Basalt	Alkaline	2.5	1.5	Stratigraphic	8.65	38.8	45.59607817	2.008946014	16.40139507	8.228901936	10.24462519	9.534997496	0.189900369	1.059444166	2.788537004	0.399790252	1.260925967	1.2	0	0	0	0	0	0	0	0	0	0	27	576	29	133	22	0	0	458	32	64	0	0	0	0	0	0
Gasparon_1993	Y14	Africa	Ethiopia	Debr Zeyt	Basalt	Alkaline	2.5	1.5	Stratigraphic	8.65	38.8	46.0528351	1.735004458	17.21966852	7.513536092	10.03895643	9.978782867	0.170491767	1.012921678	2.767983991	0.381099245	1.026996507	1.45	0	30	0	0	52	52	0	0	0	0	22	513	24	136	34	0	0	407	26	52	0	24	5.5	1.8	0	0.58
Gasparon_1993	AA2	Africa	Ethiopia	Debr Zeyt	Basalt	Alkaline	2.5	1.5	Stratigraphic	8.65	38.8	46.93268998	1.748124185	17.05655631	7.459249452	9.619621221	9.135677237	0.158022525	1.066652045	2.883911085	0.513573207	1.279705565	0.2	0	0	0	245	388	0	142	0	0	0	21	564	25	150	37	0	0	442	29	65	0	0	0	0	0	0
Bloomer_1989	CI32	Africa	N_Kenya	Turkana	Picrobasalt	Alkaline	1.3	1.3	Stratigraphic	3.5	36.05	42.58758569	1.634820407	16.94455365	6.860737907	16.03974739	9.531311429	0.143946451	0.760859812	1.871303862	0.812269259	0.830779491	0	0	27	0	170	371	0	176	68	64	0	6	629	21	104	19	0	0	378	27	42	0	0	0	0	0	0
Bloomer_1989	BN4	Africa	N_Kenya	Turkana	Picrobasalt	Alkaline	1.3	1.3	Stratigraphic	3.5	36.05	43.30049569	2.155366304	14.02004779	6.796312415	14.5283889	12.42385671	0.162669155	1.11835044	1.677525661	0.498174287	1.33797161	0	0	38	0	259	440	0	233	65	47	0	1.9	677	23	131	85	0	0	561	47	68	0	0	0	0	0	0
Bloomer_1989	CI31	Africa	N_Kenya	Turkana	Basalt	Alkaline	1.3	1.3	Stratigraphic	3.5	36.05	44.70828176	1.596724348	16.67578991	6.908505724	13.30270973	9.560387037	0.13971338	0.678607849	2.395086523	0.399181087	1.647947511	0	0	26	0	189	341	0	149	69	628	0	23	554	16	132	44	0	0	0	0	84	0	0	0	0	0	0
Bloomer_1989	KCH20	Africa	N_Kenya	Turkana	Basalt	Sub-Alkaline	1.3	1.3	Stratigraphic	2.63	36.6	46.07122357	1.712381761	14.81006369	8.080811073	11.8133956	12.05802157	0.163083978	0.968311115	1.753152755	0.265011463	0	0	0	0	0	181	241	0	190	50	172	0	46	555	22	182	0	0	0	302	18	0	0	0	0	0	0	0
Bloomer_1989	KCH29	Africa	N_Kenya	Turkana	Basalt	Sub-Alkaline	1.3	1.3	Stratigraphic	2.63	36.6	45.98076596	1.650027487	14.61024338	7.872131136	12.62021023	12.07020107	0.170002832	0.830013827	1.630027154	0.270004498	0	0	0	0	0	230	530	0	251	68	75	0	22	403	14	99	0	0	0	173	11	0	0	0	0	0	0	0
Bloomer_1989	LOD3B	Africa	N_Kenya	Turkana	Basalt	Sub-Alkaline	1.3	1.3	Stratigraphic	3.31	35.78	48.19711508	2.020176951	9.957318885	9.713256898	9.711205953	14.13098395	0.184584697	0.666555847	2.235525763	0.30764116	0	0	0	0	0	212	721	0	567	0	0	0	12	308	0	130	0	0	0	153	0	0	0	0	0	0	0	0
Bloomer_1989	LOD5	Africa	N_Kenya	Turkana	Basalt	Sub-Alkaline	1.3	1.3	Stratigraphic	3.31	35.78	47.67401552	2.309364993	10.97196158	10.79157341	9.574448855	12.01266253	0.178405879	0.713623517	2.339099306	0.30725457	0	0	0	0	0	246	523	0	418	0	0	0	21	363	0	161	0	0	0	170	0	0	0	0	0	0	0	0
Bloomer_1989	EST1	Africa	N_Kenya	Turkana	Basalt	Sub-Alkaline	1.3	1.3	Stratigraphic	3.6	36.25	48.63874089	2.362806887	10.8028769	9.418210159	11.20527633	10.85446657	0.175404878	0.866706456	2.569165566	0.36112769	0	0	0	0	0	246	560	0	369	0	0	0	27	411	0	184	0	0	0	230	0	0	0	0	0	0	0	0
Barberio_1999	RFT19	Africa	Ethiopia	Gedemsa	Basalt	Sub-Alkaline	0.1	0.1	Stratigraphic	8.35	39.18	46.71467206	1.626429588	16.54540717	8.995561176	9.547744063	9.417228109	0.160635021	0.59234164	2.429604693	0.34134942	1.005922605	1.76	0	0	0	252	714	0	165	0	0	0	2	598	21	89	19	0	0	295	21	51	0	0	0	0	0	0
Koyaguchi_1984	N-32	Africa	N_Kenya	Nagubarat	Basalt	Sub-Alkaline	9	3	Stratigraphic	1.75	36.585	47.66462614	2.125301522	13.34050767	7.918494308	10.64646349	12.22297823	0.149669121	1.496691212	1.855897103	0.379161774	0	0	0	0	0	0	0	0	0	0	0	0	0	0	0	0	0	0	0	0	0	0	0	0	0	0	0	0
Koyaguchi_1984	82092804	Africa	N_Kenya	Main Rift	Basalt	Alkaline	9	3	Stratigraphic	1.75	36.75	45.99867309	2.025098815	13.42750249	8.667023896	11.82138964	11.91117234	0.179565412	0.488816955	2.803215602	0.269348118	0	0	0	0	0	0	0	0	0	0	0	0	0	0	0	0	0	0	0	0	0	0	0	0	0	0	0	0
Koyaguchi_1984	82093001	Africa	N_Kenya	Aka Aiteputh	Basalt	Alkaline	9	3	Stratigraphic	1.75	36.585	45.94158873	1.695997847	12.19123158	8.092902664	11.44299723	13.2287832	0.179576243	1.167245577	3.641407142	0.169599785	0	0	0	0	0	0	0	0	0	0	0	0	0	0	0	0	0	0	0	0	0	0	0	0	0	0	0	0
Marcelot_1989	KT1	Africa	Tanganyika	South Kivu Lake	Basalt	Sub-Alkaline	1.6	0	0	-2.32	28.76	48.95020626	1.169288308	13.54175775	7.604080546	10.09385634	10.67350353	0.159902674	1.139306557	2.558442793	0.439732356	1.455784861	0.31	6	216.1	0	168	413	54	282	61	78	0	26	495	22	104	62	0	0	740	45.6	74.1	0	24.9	4.43	1.45	0	0.62
Marcelot_1989	NY133	Africa	Tanganyika	Virunga	Basanite	Alkaline	6	6	Stratigraphic	-1.52	29.25	40.23252299	3.08429822	11.92725452	8.761363717	12.62024556	9.692114349	0.204969186	2.947652097	3.055016909	0.976043741	3.999918169	0.35	7	26	0	0	412	54	0	0	0	0	70	1190	0	0	0	0	0	0	107	209	0	84	13.5	3.6	0	1.02
Marcelot_1989	RW3	Africa	Tanganyika	Virunga	Basalt	Alkaline	6	6	Stratigraphic	-1.38	29.67	46.01948231	3.022887343	12.31031095	8.689665139	10.9380792	9.178042821	0.17898675	1.590993338	2.416321133	0.556847668	2.601584083	0.49	7	30.2	0	303	494	51	48	27	92	0	184	819	31	251	80	0	0	1070	66.7	134	0	55.2	9.87	2.74	0	1.02
Marcelot_1989	RW5	Africa	Tanganyika	Virunga	Trachybasalt	Alkaline	6	6	Stratigraphic	-1.38	29.67	45.51070934	2.861688142	11.66384615	7.984111493	9.769211243	10.27247364	0.167754133	2.851820252	2.427500975	0.611809189	3.537103849	0.65	8	26.1	0	278	700	50	156	23	86	0	96	1026	27	308	118	0	0	1262	95.2	184	0	69.3	11.21	2.85	0	1.01
Marcelot_1989	RW57	Africa	Tanganyika	Virunga	Basalt	Alkaline	0.06	0.03	0	-1.52	29.43	44.17577671	2.807023215	10.4417282	8.841949529	13.08948768	11.54662032	0.179171694	1.542867371	1.970888641	0.457883219	2.373238769	0.14	6	38.8	0	364	672	62	108	29	81	0	107	1148	23	216	72	0	0	991	56.9	122	0	50.5	8.52	2.45	0	0.88
Marcelot_1989	RW64	Africa	Tanganyika	Virunga	Basalt	Alkaline	6	6	Stratigraphic	-1.38	29.65	45.98668967	2.294346773	12.21989042	7.683356354	11.27222545	12.14008706	0.169582153	1.865403681	1.695821528	0.39901683	1.972474632	0.12	6	35.4	0	302	968	54	172	22	79	0	64	607	24	186	59	0	0	767	51.8	101	0	41.1	7.43	1.99	0	0.83
Tatsumi_1991	ER42	Africa	N_Kenya	Kongia	Basalt	Sub-Alkaline	4.53	0	K-Ar	1.75	36.585	46.76914306	2.050182729	13.88296324	9.169459531	12.51964377	9.116548579	0.197733359	0.7701194	2.601754732	0.374652682	0	0	0	0	0	0	0	0	0	0	0	0	22	419	24.7	140	27.1	0	0	0	0	0	0	0	0	0	0	0
Tatsumi_1991	ER16	Africa	N_Kenya	Yangaten	Basalt	Sub-Alkaline	7.06	0	K-Ar	1.75	36.585	45.61731939	1.794171242	14.66270981	8.513615587	12.59013268	11.33215055	0.175292592	0.732104357	1.938529847	0.278405882	0	0	0	0	0	0	0	0	0	0	0	0	0	0	0	0	0	0	0	0	0	0	0	0	0	0	0	0
Pasteels_1989	BII	Africa	Tanganyika	South Kivu Lake	Basalt	Alkaline	7.3	0.3	K-Ar	-2.51	28.86	45.51889008	2.656383995	14.50715135	8.850537723	10.99619422	9.420896726	0.216217302	1.33848806	3.140298909	0.895757393	0	0	0	0	0	0	0	0	0	0	0	0	0	0	0	0	0	0	0	0	0	0	0	0	0	0	0	0
Pasteels_1989	RW154	Africa	Tanganyika	South Kivu Lake	Basalt	Alkaline	7.99	0.24	K-Ar	-2.5	28.9	45.27155919	2.423071257	14.29305324	8.936739925	11.4916966	10.43863187	0.235150375	1.053064723	2.69911735	0.674779338	0	0	0	0	0	0	0	0	0	0	0	0	0	0	0	0	0	0	0	0	0	0	0	0	0	0	0	0
Pasteels_1989	RW87	Africa	Tanganyika	South Kivu Lake	Basalt	Alkaline	5.9	0.4	K-Ar	-2.5	28.9	46.00380807	1.993091596	14.44991407	8.51451496	11.03318562	10.26035418	0.30506504	1.291442004	3.081156906	0.701649593	0	0	0	0	0	0	0	0	0	0	0	0	0	0	0	0	0	0	0	0	0	0	0	0	0	0	0	0
Pasteels_1989	BI	Africa	Tanganyika	South Kivu Lake	Basalt	Alkaline	4.06	0.21	K-Ar	-2.51	28.86	45.77483858	2.256506127	14.90905834	8.331438078	10.75869886	9.711035297	0.191400074	1.19876888	3.636601393	0.916705614	0	0	0	0	0	0	0	0	0	0	0	0	0	0	0	0	0	0	0	0	0	0	0	0	0	0	0	0
Pasteels_1989	BIII	Africa	Tanganyika	South Kivu Lake	Basalt	Alkaline	0.175	0.175	K-Ar	-2.32	28.76	46.95010206	1.595835901	13.74248495	8.233612259	12.34994025	9.056622849	0.193126638	1.443367502	3.323811079	0.82332935	0	0	0	0	0	0	0	0	0	0	0	0	0	0	0	0	0	0	0	0	0	0	0	0	0	0	0	0
Pasteels_1989	BXI	Africa	Tanganyika	South Kivu Lake	Basalt	Alkaline	6.7	0.5	K-Ar	-2.5	28.9	47.12855293	2.330476922	14.5324063	8.651327911	10.30905293	9.769684909	0.203535103	0.976968491	2.869844942	0.824317164	0	0	0	0	0	0	0	0	0	0	0	0	0	0	0	0	0	0	0	0	0	0	0	0	0	0	0	0
Pasteels_1989	RW326	Africa	Tanganyika	South Kivu Lake	Basalt	Alkaline	7.5	2.5	Stratigraphic	-2.5	28.9	48.66119848	2.141618036	13.7891916	7.913760303	10.00095214	9.516057497	0.181835494	1.171828736	3.434670435	0.989993243	0	0	0	0	0	0	0	0	0	0	0	0	0	0	0	0	0	0	0	0	0	0	0	0	0	0	0	0
Pasteels_1989	BVIII	Africa	Tanganyika	South Kivu Lake	Basalt	Sub-Alkaline	0.0875	0.0875	K-Ar	-2.23	28.83	49.35498968	1.36728729	15.40749109	7.756809355	10.21384012	9.285309202	0.183665457	1.040770922	2.714167305	0.520385461	0	0	0	0	0	0	0	0	0	0	0	0	0	0	0	0	0	0	0	0	0	0	0	0	0	0	0	0
Barrat_1998	CH50	Africa	Afar	Hayli Gubbi	Basalt	Sub-Alkaline	0	0	Stratigraphic	13.5	40.72	47.51751339	1.612129377	14.12628367	8.021784897	11.95998481	11.04308623	0.171288747	0.282122641	2.136071425	0.221667789	0.542260859	-0.09	0	0	0	263	684	48	252	102	77	16	7	229	24	113	19	0	0	81	11.73	27.36	0	15.37	3.67	1.28	3.91	0.69
Barrat_1998	C230	Africa	Afar	Tat Ali	Basalt	Sub-Alkaline	0	0	Stratigraphic	13.28	41.07	48.03605057	1.970605585	13.70281924	8.050470705	11.51890069	11.01101265	0.182839694	0.639938927	2.204234082	0.284417301	0	-0.12	0	0	0	280	846	48	257	93	79	16	16	331	23	150	32	0	0	179	0	0	0	0	0	0	0	0
Barrat_1998	CH49	Africa	Afar	Hayli Gubbi	Basalt	Sub-Alkaline	0	0	Stratigraphic	13.5	40.72	48.28472141	1.44178642	14.31703997	7.990761852	12.18964882	10.39497761	0.181483605	0.231895718	2.04673177	0.171401182	0.395603081	0.26	0	0	0	308	709	48	196	120	77	15	6	190	22	83	14	0	0	75	8.65	19.93	0	12.32	3.23	1.16	3.61	0.58
Barrat_1998	D12	Africa	Afar	Alu Dalaffila	Basalt	Alkaline	0	0	Stratigraphic	13.8	40.5	46.08149909	2.300543418	14.68109945	7.706318368	11.25046453	10.19100374	0.171531746	0.898019141	2.82522876	0.433874416	1.220586547	0.72	0	0	0	256	456	42	221	72	78	18	20	485	26	194	43	0	0	221	30.03	61.98	0	29.7	5.85	1.89	5.21	0.78
George_1999	RG93-42B	Africa	Ethiopia	Tosa Sucha Cones	Basalt	Alkaline	0.05	0.05	Stratigraphic	5.95	37.8	45.2201326	1.850050368	15.19292845	7.544376687	11.3473741	9.902800577	0.161393732	1.245322004	3.377313274	0.494143771	1.483151139	0.59	0	30.2	0	228	361	47.5	216	88	67	14	38.5	677	27.9	144	54.9	0	0.43	614	40.2	75.5	0	31.2	5.93	1.94	0	0.86
George_1999	RG93-48	Africa	Ethiopia	Tosa Sucha Cones	Basalt	Alkaline	0.05	0.05	Stratigraphic	6	37.5	46.07878235	1.900549081	15.00169417	7.945619718	10.98786295	9.552918292	0.169584369	1.304495145	2.80968185	0.512766938	1.434455253	0.71	0	29.5	0	249	435	47	204	144	80	17	37.6	702	23.5	137	60.3	0	0.36	544	40.2	73	0	30.6	5.65	1.82	0	0.75
George_1999	RG93-42A	Africa	Ethiopia	Tosa Sucha Cones	Trachybasalt	Alkaline	0.05	0.05	Stratigraphic	5.95	37.8	46.66650814	2.280103105	15.23053165	7.655147334	9.878457166	9.012973006	0.151211026	1.392733136	3.621106152	0.562067302	1.341693483	0.56	0	27.3	0	225	379	44.3	163	55	66	15	41.3	763	24.6	152	54.9	0	0.42	721	38.9	68.2	0	29.6	5.7	1.94	0	0.81
Chernet_1999	2C82	Africa	Ethiopia	Nazret	Basalt	Sub-Alkaline	6.3	0.5	Stratigraphic	9.5	40.25	46.1147655	2.137369979	14.83052471	8.962863406	10.97922598	10.04160613	0.171392876	0.463768957	2.560811202	0.403277354	0.791250576	0.64	0	34	0	276	243	0	140	70	82	0	6.04	580	22	124	0	0	0	235	18	40	0	22	4.4	1.5	4.6	0
Chernet_1999	C14E	Africa	Ethiopia	Wonji	Basalt	Alkaline	0.85	0.75	Stratigraphic	9.5	40.25	45.90435062	2.09430458	14.63007027	8.88669428	10.80220257	9.158824814	0.200411921	0.971997819	3.206590744	0.491009208	1.103963061	-0.5	0	30	0	271	428	0	149	86	89	0	22.9	552	25	162	0	0	0	344	26	56	0	27	5.1	1.6	4.9	0
Boccaletti_1995	GE100	Africa	Ethiopia	Bofa	Basalt	Alkaline	2.5	1	Stratigraphic	8.55	39.4	46.09310194	1.962278398	16.62826538	7.974115628	9.852272788	10.30196158	0.153303	0.633652399	2.912756997	0.459909	0.746197201	3.11	0	28.9	0	265	419	47	0	0	0	0	9	486	19	103	20	0	0	265	17.9	37.7	5.1	22.8	5.1	1.8	5	0.7
Aoki_1985	102518	Africa	Tanganyika	Virunga	Basanite	Alkaline	0	0	Stratigraphic	-1.408	29.2	42.38976324	3.571839382	11.18782748	10.54603466	11.6699766	11.03039104	0.216475114	1.997474916	2.125392029	0.354232005	1.915427937	0	0	42	0	434	254	69	161	0	22	0	57	649	22	208	68	0	0.7	664	0	98	0	0	0	0	0	0
Rooney_2005	DZ-1007	Africa	Ethiopia	Debre Zeyit	Basalt	Alkaline	1.3	1.3	Stratigraphic	8.75	39.98	46.72785883	1.842705525	15.2540543	8.001278864	10.52411498	9.124841265	0.402044842	1.113506548	2.946358032	0.551826254	1.223232252	0	0	27.7	0	233	307	57.8	108	0	0	0	24	601	25.5	175	41.8	0	0.28	408	31.2	62.1	0	31	5.93	1.83	5.25	0.89
Rooney_2005	DZ-1009	Africa	Ethiopia	Debre Zeyit	Basalt	Alkaline	1.3	1.3	Stratigraphic	8.6	39.11	47.43752927	1.785071268	13.57048654	7.794985304	11.00629577	10.06937991	0.421119023	1.232784024	3.00799302	0.384628615	1.010268355	0	0	28.9	0	249	606	63.6	145	0	0	0	26.8	698	19.8	134	35.5	0	0.3	427	25.9	51.2	0	25.4	5.1	1.79	5.01	0.73
Bailey_2005	3	Africa	Tanganyika	Toro-Ankole	Picrobasalt	Sub-Alkaline	1.3	1.3	Stratigraphic	0.7	30.25	42.72636443	1.166351993	7.745773487	6.898423749	23.13763226	9.201221272	0.149532307	0.488472202	0.976944404	5.592508271	0	0	0	0	0	0	0	0	0	0	0	0	0	0	0	0	0	0	0	0	0	0	0	0	0	0	0	0
Furman_2004	BR-05	Africa	N_Kenya	Turkana	Basalt	Sub-Alkaline	1.3	1.3	Stratigraphic	2.63	36.6	47.20588718	1.633283861	13.14594327	6.731616876	12.74758135	13.04635279	0.159344767	0.547747636	1.752792436	0.328648582	0.710691499	0	0	42.8	0	252	607	0	253	0	0	0	15.3	427	19.9	109	30.6	0	0.18	228	17.06	35.9	0	19.2	4.16	1.48	0	0.65
Furman_2004	BN-4	Africa	N_Kenya	Turkana	Picrobasalt	Alkaline	1.3	1.3	Stratigraphic	3.5	36.05	43.19919347	2.150323789	13.98724766	6.782966753	14.4943995	12.3947909	0.162288588	1.115734041	1.673601062	0.4970088	1.550822081	0	0	36	0	259	566	0	206	0	0	0	9.7	657	0	0	0	0	0.59	523	38.9	79	0	35	6.69	2.09	0	0.78
Furman_2004	CI-32	Africa	N_Kenya	Turkana	Picrobasalt	Sub-Alkaline	1.3	1.3	Stratigraphic	3.5	36.05	43.98943401	1.47973611	16.29722967	6.75334327	15.79391807	9.693781453	0.147973611	0.39258305	2.013246408	0.714702475	0.775879986	0	0	26.3	0	168	346	0	172	0	0	0	4.8	667	20.8	128	33.6	0	0.08	420	19.39	39.2	0	19.1	4.01	1.35	0	0.65
Furman_2004	CI-31	Africa	N_Kenya	Turkana	Basalt	Sub-Alkaline	1.3	1.3	Stratigraphic	3.5	36.05	45.73163856	1.463096088	16.35108737	6.852884258	13.18763636	9.984642228	0.148286765	0.711776476	2.48133188	0.365774022	0.742435313	0	0	27.9	0	181	368	0	175	0	0	0	16.2	502	19.5	121	35.8	0	0.16	290	18.54	37.5	0	18.8	3.91	1.35	0	0.64
Furman_2004	SI-24	Africa	N_Kenya	Turkana	Basalt	Sub-Alkaline	1.3	1.3	Stratigraphic	2.63	36.6	46.20357585	1.756365331	14.18290386	8.331238744	10.96459282	11.74632768	0.172590813	0.680210851	2.527947788	0.304572022	0.720378826	0	0	31.3	0	232	422	0	265	0	0	0	15.3	402	22.8	129	30	0	0.19	203	17.75	36.4	0	19	4.12	1.44	0	0.71
Furman_2004	KCH-20	Africa	N_Kenya	Turkana	Basalt	Sub-Alkaline	1.3	1.3	Stratigraphic	2.63	36.6	46.33838141	1.651763009	14.49001681	7.888728342	11.47332389	11.64146743	0.158252743	0.939625663	2.116630442	0.257160708	0.747892146	0	0	33.4	0	255	536	0	217	0	0	0	21	440	21.6	124	32.1	0	0.24	253	19.08	37.8	0	18.8	4.07	1.4	0	0.65
Furman_2004	KCH-29	Africa	N_Kenya	Turkana	Basalt	Sub-Alkaline	1.3	1.3	Stratigraphic	2.63	36.6	45.70656417	1.639474584	14.50686602	7.824814346	12.53949651	11.99300499	0.168915564	0.824705397	1.619602165	0.26827766	0.625982886	0	0	34.2	0	245	537	0	241	0	0	0	15.9	424	18.9	105	26.3	0	0.18	222	15.57	31.6	0	16	3.53	1.23	0	0.59
Furman_2004	SI-20B	Africa	N_Kenya	Turkana	Basalt	Sub-Alkaline	1.3	1.3	Stratigraphic	2.63	36.6	46.55413038	1.461114482	12.89811405	8.058723923	10.78201721	14.20807875	0.161226425	0.544139186	2.085866881	0.261992942	0.612005927	0	0	32.2	0	207	624	0	342	0	0	0	11.7	359	19.5	109	24.3	0	0.14	176	15.04	30.9	0	16	3.53	1.24	0	0.61
Conticelli_1999	ETS 209	Africa	Ethiopia	Main Rift	Basalt	Alkaline	5	0.2	Stratigraphic	11	37	44.34792126	1.77391685	15.54668701	8.101150584	10.06548325	11.30124556	0.1993165	1.285591425	3.318619726	0.29897475	1.395351563	0.97	0	0	0	225	518	53	270	0	77	0	83	673	29	146	62	0	0	631	43	71	0	28	0	0	0	0
Conticelli_1999	ETS 201	Africa	Ethiopia	Main Rift	Basanite	Alkaline	5	0.2	Stratigraphic	11	37	45.25718639	2.044513245	16.47520381	7.667739298	8.922414597	9.279708174	0.168721967	1.806317527	4.277598099	0.387068041	1.512332452	0.65	0	0	0	196	259	47	221	0	68	0	41	744	25	160	70	0	0	585	42	77	0	31	0	0	0	0
Conticelli_1999	ETS 264	Africa	Ethiopia	Main Rift	Basanite	Alkaline	5	0.2	Stratigraphic	11	37	45.46368732	1.525233382	16.71890437	7.438211223	8.564772062	9.043851778	0.205319878	1.886987452	4.204168935	0.439971167	2.394826245	0.3	0	0	0	152	208	38	105	0	71	0	75	835	28	161	107	0	0	943	70	123	0	47	0	0	0	0
Conticelli_1999	ETS 243L	Africa	Ethiopia	Main Rift	Basanite	Alkaline	5	0.2	Stratigraphic	8	37	43.1629981	2.916951469	14.683303	8.32927766	10.34729406	9.854565775	0.18723675	1.517603129	3.843280653	0.610983078	2.165295051	0.35	0	0	0	254	281	49	167	0	83	0	34	929	29	241	77	0	0	575	55	111	0	48	0	0	0	0
Conticelli_1999	ETN 7	Africa	N_Kenya	Anza	Basanite	Alkaline	1.3	1.3	Stratigraphic	3.9	38.21	43.12288162	2.488239836	13.87862857	9.394827521	9.278854528	11.43995526	0.188352816	1.546475755	3.796796244	0.505578612	1.626622341	0.8	0	0	0	225	494	57	357	0	93	0	45	755	21	202	60	0	0	562	48	83	0	37	0	0	0	0
Conticelli_1999	ETN 14	Africa	N_Kenya	Anza	Basanite	Alkaline	1.3	1.3	Stratigraphic	3.9	38.21	43.14138013	2.509142339	13.88458211	9.597192946	9.143989077	10.98865499	0.198351173	1.676067413	3.907518109	0.545465726	1.626661261	0.78	0	0	0	225	458	54	337	0	95	0	42	775	23	215	63	0	0	565	38	83	0	36	0	0	0	0
Conticelli_1999	ETN 4L	Africa	N_Kenya	Anza	Basanite	Alkaline	1.3	1.3	Stratigraphic	3.9	38.21	42.94997738	2.423324412	13.98829539	9.115099531	9.131795649	11.59452371	0.187167333	1.595847783	3.851706687	0.522098349	2.011355389	0.53	0	0	0	243	354	31	336	0	90	0	35	731	24	189	60	0	0	508	40	103	0	41	0	0	0	0
Conticelli_1999	ETN 1	Africa	N_Kenya	Anza	Basanite	Alkaline	1.3	1.3	Stratigraphic	3.9	38.21	43.71758563	2.225087879	13.72300894	9.668322459	8.880747214	9.263031036	0.225449432	1.960429849	4.557999398	0.578326805	2.430426731	0.52	0	0	0	187	359	24	236	0	104	0	51	890	30	256	82	0	0	640	48	125	0	49	0	0	0	0
Conticelli_1999	ETN 8	Africa	N_Kenya	Anza	Basanite	Alkaline	1.3	1.3	Stratigraphic	3.9	38.21	44.0602824	2.193179236	13.8671871	9.581031145	8.949744863	9.038258823	0.226202343	1.966976893	4.543716623	0.590093068	2.22099201	0.7	0	0	0	178	459	46	235	0	104	0	55	904	30	278	82	0	0	714	57	114	0	50	0	0	0	0
Spath_2000	AS-001	Africa	S_Kenya	Chyulu Hills	Foidite	Alkaline	1.35	1.25	Stratigraphic	-2.95	38.1	39.43198835	8.138091211	8.809273992	13.27386775	10.75989895	10.77038618	0.199257388	0.713131704	3.146169283	1.069697556	0	3.54	0	0	0	0	0	0	0	0	0	0	0	0	0	0	0	0	0	0	0	0	0	0	0	0	0	0
Spath_2000	AS-004	Africa	S_Kenya	Chyulu Hills	Foidite	Alkaline	1.35	1.25	Stratigraphic	-2.95	38.1	38.0036126	8.002353902	8.728923235	13.01887436	10.39397796	10.58571153	0.191733574	2.542992665	3.885127682	1.029306555	0	1.6	0	0	0	0	0	0	0	0	0	0	0	0	0	0	0	0	0	0	0	0	0	0	0	0	0	0
Spath_2000	AS-005	Africa	S_Kenya	Chyulu Hills	Foidite	Alkaline	1.35	1.25	Stratigraphic	-2.95	38.1	36.49651229	7.726739089	7.952787308	13.05363686	11.23048647	13.57316801	0.20549838	1.96250953	3.277699162	0.893917953	0	2.77	0	0	0	0	0	0	0	0	0	0	0	0	0	0	0	0	0	0	0	0	0	0	0	0	0	0
Spath_2000	AS-058	Africa	S_Kenya	Chyulu Hills	Foidite	Alkaline	1.35	1.25	Stratigraphic	-2.95	38.1	37.54046283	8.424434572	8.392763766	13.45330261	11.89766637	11.68652766	0.200581775	1.04513662	2.723689373	0.897339522	0	4.41	0	0	0	0	0	0	0	0	0	0	0	0	0	0	0	0	0	0	0	0	0	0	0	0	0	0
Spath_2000	AS-041	Africa	S_Kenya	Chyulu Hills	Basanite	Alkaline	1.35	1.25	Stratigraphic	-2.95	38.1	41.23761357	3.657845803	10.10505447	11.12356058	12.87398243	11.2596259	0.214566374	1.052396976	3.964369194	1.420225046	0	2.23	0	0	0	0	0	0	0	0	0	0	0	0	0	0	0	0	0	0	0	0	0	0	0	0	0	0
Spath_2000	AS-054	Africa	S_Kenya	Chyulu Hills	Basanite	Alkaline	1.35	1.25	Stratigraphic	-2.95	38.1	40.97474762	4.610038223	10.60510985	11.32494387	11.46443716	11.36333983	0.202194659	1.627667004	3.417089735	1.263716618	0	1.51	0	0	0	0	0	0	0	0	0	0	0	0	0	0	0	0	0	0	0	0	0	0	0	0	0	0
Spath_2000	AS-100	Africa	S_Kenya	Chyulu Hills	Foidite	Alkaline	1.35	1.25	Stratigraphic	-2.95	38.1	40.63569848	4.957385368	9.808616874	11.67398142	14.50061759	9.139847542	0.201692338	1.167692485	3.343846661	1.326923279	0	4.98	0	0	0	0	0	0	0	0	0	0	0	0	0	0	0	0	0	0	0	0	0	0	0	0	0	0
Spath_2000	AS-007	Africa	S_Kenya	Chyulu Hills	Trachybasalt	Alkaline	1.35	1.25	Stratigraphic	-2.95	38.1	49.39127358	2.605387157	13.05723099	8.444399892	9.07846145	9.149150248	0.151475998	1.575350374	3.60512874	0.59580559	0	1.34	0	0	0	0	0	0	0	0	0	0	0	0	0	0	0	0	0	0	0	0	0	0	0	0	0	0
Spath_2000	AS-037	Africa	S_Kenya	Chyulu Hills	Basanite	Alkaline	1.35	1.25	Stratigraphic	-2.95	38.1	44.6157887	3.656535093	10.5049627	10.74298091	10.45445807	11.51505527	0.191917588	1.606047182	2.77775456	0.949487013	0	1.34	0	0	0	0	0	0	0	0	0	0	0	0	0	0	0	0	0	0	0	0	0	0	0	0	0	0
Spath_2000	AS-095	Africa	S_Kenya	Chyulu Hills	Basalt	Alkaline	1.35	1.25	Stratigraphic	-2.95	38.1	45.01935829	3.68808473	11.39391539	10.75400838	10.53885665	9.415948166	0.19573634	0.875662576	4.048651673	1.081700828	0	2.17	0	0	0	0	0	0	0	0	0	0	0	0	0	0	0	0	0	0	0	0	0	0	0	0	0	0
Spath_2000	AS-096	Africa	S_Kenya	Chyulu Hills	Basanite	Alkaline	1.35	1.25	Stratigraphic	-2.95	38.1	44.70843798	3.213996575	10.85365617	10.2827978	11.38761087	11.33626907	0.195098833	1.293813318	2.998361022	0.872810571	0	1.81	0	0	0	0	0	0	0	0	0	0	0	0	0	0	0	0	0	0	0	0	0	0	0	0	0	0
Spath_2000	AS-039	Africa	S_Kenya	Chyulu Hills	Basanite	Alkaline	1.35	1.25	Stratigraphic	-2.95	38.1	42.52289937	3.650696318	9.142166273	11.15532682	12.01130507	12.27868001	0.205673032	0.96666325	3.763816486	1.203187237	0	2.43	0	0	0	0	0	0	0	0	0	0	0	0	0	0	0	0	0	0	0	0	0	0	0	0	0	0
Spath_2000	AS-008	Africa	S_Kenya	Chyulu Hills	Basalt	Alkaline	0.05	0.05	Stratigraphic	-2.95	38.1	45.56226459	2.614964583	11.98691781	9.421537738	9.671376645	13.24449619	0.169673274	1.137809017	3.123984406	0.449135138	0	0.66	0	0	0	0	0	0	0	0	0	0	0	0	0	0	0	0	0	0	0	0	0	0	0	0	0	0
Spath_2000	AS-012	Africa	S_Kenya	Chyulu Hills	Basalt	Alkaline	0.05	0.05	Stratigraphic	-2.95	38.1	45.5286306	2.996363056	12.11616605	9.720756786	10.75875325	11.18105946	0.180988373	1.327248066	2.966198327	0.522855299	0	1.19	0	0	0	0	0	0	0	0	0	0	0	0	0	0	0	0	0	0	0	0	0	0	0	0	0	0
Spath_2000	AS-018	Africa	S_Kenya	Chyulu Hills	Trachybasalt	Alkaline	0.05	0.05	Stratigraphic	-2.95	38.1	46.60983819	2.872455134	13.37142878	9.770419736	8.817536492	9.267921443	0.190162536	1.681437151	4.013430344	0.690590259	0	0.61	0	0	0	0	0	0	0	0	0	0	0	0	0	0	0	0	0	0	0	0	0	0	0	0	0	0
Spath_2000	AS-022	Africa	S_Kenya	Chyulu Hills	Basanite	Alkaline	0.05	0.05	Stratigraphic	-2.95	38.1	42.44650864	2.937753146	10.62420316	9.97192538	11.66046539	14.35675938	0.191155171	1.35820779	3.068543527	0.613708706	0	1.17	0	0	0	0	0	0	0	0	0	0	0	0	0	0	0	0	0	0	0	0	0	0	0	0	0	0
Spath_2000	AS-030	Africa	S_Kenya	Chyulu Hills	Basanite	Alkaline	0.05	0.05	Stratigraphic	-2.95	38.1	44.73794829	3.604669066	13.16705506	10.67266252	9.612450842	9.432217389	0.180233453	1.401815748	3.634707974	0.590765208	0	0.77	0	0	0	0	0	0	0	0	0	0	0	0	0	0	0	0	0	0	0	0	0	0	0	0	0	0
Spath_2000	AS-032	Africa	S_Kenya	Chyulu Hills	Basanite	Alkaline	0.05	0.05	Stratigraphic	-2.95	38.1	45.07370511	3.284040587	12.8285936	10.57524409	9.326278406	9.822357044	0.188509882	1.389020188	3.909099672	0.664745376	0	0.47	0	0	0	0	0	0	0	0	0	0	0	0	0	0	0	0	0	0	0	0	0	0	0	0	0	0
Spath_2000	AS-042	Africa	S_Kenya	Chyulu Hills	Basalt	Alkaline	0.05	0.05	Stratigraphic	-2.95	38.1	45.69615541	3.055266205	11.16858182	9.838645487	11.1788001	10.68832258	0.183929069	1.420341145	3.198322148	0.837899093	0	2.53	0	0	0	0	0	0	0	0	0	0	0	0	0	0	0	0	0	0	0	0	0	0	0	0	0	0
Spath_2000	AS-083	Africa	S_Kenya	Chyulu Hills	Basanite	Alkaline	0.05	0.05	Stratigraphic	-2.95	38.1	44.25785186	3.169928258	11.9528505	10.08527899	11.22598797	11.23608328	0.181715633	1.171056299	3.42231108	0.494670334	0	0.69	0	0	0	0	0	0	0	0	0	0	0	0	0	0	0	0	0	0	0	0	0	0	0	0	0	0
Spath_2000	AS-086	Africa	S_Kenya	Chyulu Hills	Basalt	Alkaline	0.05	0.05	Stratigraphic	-2.95	38.1	45.68868766	3.064054942	12.13527023	9.926394631	9.897703791	10.9056166	0.181424305	1.26997014	3.537773962	0.634985071	0	0.68	0	0	0	0	0	0	0	0	0	0	0	0	0	0	0	0	0	0	0	0	0	0	0	0	0	0
Spath_2000	AS-092	Africa	S_Kenya	Chyulu Hills	Basalt	Alkaline	0.05	0.05	Stratigraphic	-2.95	38.1	45.29790484	3.068827405	10.54469219	10.14670814	10.19253167	12.84882818	0.181111125	1.227530962	3.159382967	0.513148189	0	0.41	0	0	0	0	0	0	0	0	0	0	0	0	0	0	0	0	0	0	0	0	0	0	0	0	0	0
Spath_2000	AS-019	Africa	S_Kenya	Chyulu Hills	Basalt	Sub-Alkaline	0.05	0.05	Stratigraphic	-2.95	38.1	48.09820093	1.960741968	11.71443288	9.356823931	10.01378934	11.79446316	0.170064354	0.790299059	3.191207591	0.310117352	0	0.35	0	0	0	0	0	0	0	0	0	0	0	0	0	0	0	0	0	0	0	0	0	0	0	0	0	0
Spath_2000	AS-048	Africa	S_Kenya	Chyulu Hills	Basalt	Sub-Alkaline	0.05	0.05	Stratigraphic	-2.95	38.1	49.89016727	1.666331586	12.20313491	9.081298802	10.12770395	10.57671546	0.159648535	0.788264643	2.704047066	0.279384937	0	0.71	0	0	0	0	0	0	0	0	0	0	0	0	0	0	0	0	0	0	0	0	0	0	0	0	0	0
Spath_2000	AS-065	Africa	S_Kenya	Chyulu Hills	Basalt	Sub-Alkaline	0.05	0.05	Stratigraphic	-2.95	38.1	48.42561925	1.709376095	11.44276468	9.380737459	10.12553957	12.09634966	0.170937609	0.764191666	2.996435742	0.281544298	0	0.56	0	0	0	0	0	0	0	0	0	0	0	0	0	0	0	0	0	0	0	0	0	0	0	0	0	0
Spath_2000	AS-073	Africa	S_Kenya	Chyulu Hills	Basalt	Sub-Alkaline	0.05	0.05	Stratigraphic	-2.95	38.1	48.81120873	1.860630289	11.51770597	9.314970496	10.38514841	11.43680901	0.17190606	0.748296964	2.871842403	0.293251513	0	0.58	0	0	0	0	0	0	0	0	0	0	0	0	0	0	0	0	0	0	0	0	0	0	0	0	0	0
Furman_2006	LGP 607	Africa	N_Kenya	Turkana	Basanite	Alkaline	1.5	0	Stratigraphic	2.62	36.75	41.68500625	2.747599282	12.550641	9.733758262	11.5791684	11.85392834	0.225695656	1.432676769	2.983107793	0.647648402	1.763665508	2.6	0	29.2	0	238	463	0	211	0	0	0	20.2	658	30.2	197	73.5	0	0.45	545	46	90.1	0	40.3	8.3	2.64	0	1.2
Furman_2006	LGP 207	Africa	N_Kenya	Turkana	Basanite	Alkaline	3.5	0	Stratigraphic	2.62	36.75	42.55163815	2.854432158	13.33049245	9.249835476	10.2406432	11.77085427	0.196180904	1.883336682	3.15851256	0.549306532	1.547981568	-0.1	0	30	0	240	473	0	231	0	0	0	35.4	470	32	207	62.4	0	0.3	547	39.1	78.9	0	36.6	7.78	2.5	0	1.18
Furman_2006	LGP 36	Africa	N_Kenya	Turkana	Basanite	Alkaline	2.5	1	Stratigraphic	2.62	36.75	42.45047279	2.644488156	13.15310963	9.040357279	11.26135968	11.37030862	0.20799345	1.901654404	2.981239457	0.623980351	1.758195154	1	0	27.8	0	233	484	0	206	0	0	0	38.8	531	28.6	202	76.6	0	0.39	690	46.2	89.8	0	39.5	7.99	2.54	0	1.16
Furman_2006	LGP 04	Africa	N_Kenya	Turkana	Basanite	Alkaline	2.5	1	Stratigraphic	2.62	36.75	43.8256414	2.417762248	14.05262629	8.311307402	12.86841621	11.11183793	0.197368346	1.361841592	1.746709869	0.444078781	1.281368728	2.4	0	34.4	0	263	346	0	175	0	0	0	20.7	704	28.4	172	50	0	0.15	923	31.4	65.1	0	30.7	6.67	2.24	0	1.01
Furman_2006	LGP 39	Africa	N_Kenya	Turkana	Trachybasalt	Alkaline	2.5	1	Stratigraphic	2.62	36.75	44.99404877	2.289498441	14.13003759	8.459634243	10.16026347	9.993218513	0.196523471	1.749058895	3.419508401	0.55026572	1.629706776	0.1	0	28.6	0	231	400	0	163	0	0	0	32.3	499	29.5	180	61.3	0	0.37	579	41.8	83.1	0	36.7	7.35	2.33	0	1.09
Barberi_1974	C 321	Africa	Afar	Stratoid	Basalt	Sub-Alkaline	2.3	1.7	Stratigraphic	12	41	49.09617789	1.475123456	14.04927925	8.651313809	11.10920561	9.389923786	0.132252448	0.661262239	2.746781606	0.284851426	0	0.61	0	0	0	0	0	0	0	0	0	0	0	0	0	0	0	0	0	0	0	0	0	0	0	0	0	0
Demant_1994	AP161	Africa	Tanganyika	Virunga	Basanite	Alkaline	0	0	Stratigraphic	-1.52	29.25	41.35614459	3.612556922	11.42789133	9.323944695	16.21071318	9.443529082	0.1831719	2.991807704	2.187886587	0.671630301	0	0.77	0	0	0	0	0	0	0	0	0	0	0	0	0	0	0	0	0	0	0	0	0	0	0	0	0	0
Demant_1994	AP48B	Africa	Tanganyika	Virunga	Basanite	Alkaline	0	0	Stratigraphic	-1.52	29.25	42.09360566	3.279361946	10.49801936	9.212270683	14.99572011	11.71635816	0.18275082	2.416371961	2.243773964	0.802073046	0	1.64	0	0	0	0	0	0	0	0	0	0	0	0	0	0	0	0	0	0	0	0	0	0	0	0	0	0
Demant_1994	AP152	Africa	Tanganyika	Virunga	Basanite	Alkaline	0	0	Stratigraphic	-1.52	29.25	41.44398695	3.48080637	11.3278874	9.153949166	15.8366512	10.07601844	0.183200335	3.419739591	1.913425724	0.62084558	0	0.89	0	0	0	0	0	0	0	0	0	0	0	0	0	0	0	0	0	0	0	0	0	0	0	0	0	0
DeMulder_1985	189	Africa	Tanganyika	Virunga	Basalt	Alkaline	0.075	0.075	Stratigraphic	-1.52	29.43	45.69783854	2.152875949	12.18609028	8.448518905	10.45972749	14.01400382	0.203101504	2.041170121	1.909154144	0.375737784	0	0	4	0	0	0	864	60	244	29	92	0	57	584	23	228	0	0	0	0	0	0	0	0	0	0	0	0
DeMulder_1985	196	Africa	Tanganyika	Virunga	Basalt	Alkaline	0.075	0.075	Stratigraphic	-1.62	29.32	47.86253432	2.256348093	13.19863796	8.251927426	8.875634754	11.66112643	0.17970914	2.136541999	2.485976438	0.79870729	0	0	0	0	0	0	0	0	0	0	0	0	0	0	0	0	0	0	0	0	0	0	0	0	0	0	0	0
DeMulder_1985	339	Africa	Tanganyika	Virunga	Trachybasalt	Alkaline	0.075	0.075	Stratigraphic	-1.52	29.43	49.89234586	2.09444648	12.17207303	7.381808828	9.591957793	10.36093331	0.232716276	2.752122911	2.893776297	0.57673164	0	0	0	0	0	0	0	0	0	0	0	0	0	0	0	0	0	0	0	0	0	0	0	0	0	0	0	0
DeMulder_1985	16	Africa	Tanganyika	Virunga	Basalt	Alkaline	0.075	0.075	Stratigraphic	-1.52	29.43	45.94828329	3.088030423	12.83494078	9.588008159	10.61196122	10.03861355	0.181057158	2.07209859	2.404036713	0.462701627	0	0	7	0	0	0	663	44	32	10	90	0	0	795	0	0	0	0	0	0	0	0	0	0	0	0	0	0
DeMulder_1985	40	Africa	Tanganyika	Virunga	Basalt	Alkaline	0.075	0.075	Stratigraphic	-1.52	29.43	47.53769636	2.246353468	13.00254147	8.412050567	9.106838383	12.16268859	0.172018059	2.043979282	2.36777798	0.505935466	0	0	8	0	0	0	533	54	160	19	105	0	66	737	28	247	0	0	0	0	0	0	0	0	0	0	0	0
DeMulder_1985	248	Africa	Tanganyika	Virunga	Basanite	Alkaline	0.075	0.075	Stratigraphic	-1.52	29.43	46.04506392	3.191142383	12.13036773	8.96293443	10.60023006	9.110359169	0.281867466	3.130742212	3.473009849	0.583868323	0	0	0	0	0	0	0	0	0	0	0	0	0	0	0	0	0	0	0	0	0	0	0	0	0	0	0	0
Barker_1989	U-17	Africa	Tanganyika	Toro-Ankole	Foidite	Alkaline	0.005	0.001	Stratigraphic	0.7	30.25	17.29429987	2.4797444	3.067725032	11.92466441	45.15946891	10.80094855	0.575198444	0.089475314	1.112050324	4.179775355	0	0	0	0	0	0	0	0	26	0	0	0	0	5658	0	845	483	0	0	3126	0	0	0	0	0	0	0	0
Rogers_2006	KB187	Africa	N_Kenya	Turkana	Basanite	Alkaline	0.005	0.005	Stratigraphic	2.63	36.6	44.33702797	2.490284654	13.89578837	9.020395932	12.5111901	10.10059456	0.179300495	1.016036139	2.350828714	0.408406683	1.084214479	0.11	9.94	38.3	0	308	456	57	213	113	85	0	24.3	658	23.3	150	49.8	0	0.237	333	27.9	55	6.83	28	5.9	2.013	5.76	0.83
Ayalew_2006	98-19	Africa	Ethiopia	Tepi	Basalt	Alkaline	0.005	0.005	Stratigraphic	7.42	35.43	46.7283006	1.871133236	15.40933253	8.571287125	8.705272273	10.80654489	0.160096961	0.990599949	2.931775604	0.520315125	0.814420836	0	0	0	0	173	528.7	0	262	54	87.6	17	18.2	451.9	23.4	182.8	23.2	0	0.2	213.7	18.3	41.2	5.04	21.9	4.51	1.61	4.29	0.65
Ayalew_2006	98-17	Africa	Ethiopia	Tepi	Basalt	Alkaline	0.005	0.005	Stratigraphic	7.42	35.43	46.67924201	1.899155456	15.49311031	8.562288397	8.696132879	10.59528834	0.15992888	1.039537724	3.008662065	0.519768862	0.857529203	0	0	0	0	171.1	528.2	0	270.4	54.5	87.9	17.8	19.6	476	25.2	193.4	24.9	0	0.25	213.2	19.7	43.4	5.35	22.5	4.87	1.79	4.72	0.69
Keller_2006	OL 198	Africa	S_Kenya	Oldoinyo Lengai	Foidite	Alkaline	0	0	Stratigraphic	-2.735	35.915	36.08768146	4.20429403	7.439127318	10.20890594	14.12642794	13.63180512	0.217634044	2.502791504	4.154831747	0.999138111	3.460495093	0	0	25	0	311	607	67.7	300	162	147	19.9	59.6	1501	28.6	370	123	0	0.7	956	95.3	180	20.5	76.5	13.5	3.94	9.66	1.25
Keller_2006	OL 336	Africa	S_Kenya	Oldoinyo Lengai	Foidite	Alkaline	0	0	Stratigraphic	-2.6	35.911	35.05711159	6.000579469	7.529323285	11.55099193	17.63775178	9.962833849	0.23919121	2.807896805	4.57583183	1.393548785	0	0	0	39	0	311	110	49	104	191	106	20	49	1427	44	576	158	0	0	1103	0	0	0	0	0	0	0	0
Keller_2006	OL 12/99	Africa	S_Kenya	Oldoinyo Lengai	Foidite	Alkaline	0	0	Stratigraphic	-2.6	35.911	35.37216141	6.009330293	7.28372275	11.61949185	17.31308779	10.20550059	0.238301029	2.683476803	4.434471319	1.564498059	0	0	0	29	0	289	161	50	139	247	140	17	54	1579	55	605	153	0	0	919	0	0	0	0	0	0	0	0
Keller_2006	OL 12/2K	Africa	S_Kenya	Oldoinyo Lengai	Foidite	Alkaline	0	0	Stratigraphic	-2.6	35.911	33.26458617	5.692178965	6.756411396	10.90777864	16.08064967	9.568328276	0.214799206	3.007188887	5.174708151	1.523121644	4.726851444	0	0	30	0	375	218	57.1	128	197	167	21.8	61.2	1479	36.6	567	167	0	0.71	908	124	249	29.3	114	19.9	5.99	15.1	1.83
Keller_2006	OL 350	Africa	S_Kenya	Oldoinyo Lengai	Foidite	Alkaline	0	0	Stratigraphic	-2.75	35.978	35.68505863	5.402104946	7.677222222	11.60612827	18.34637949	10.31594271	0.249327921	2.295894602	3.895748759	1.26741693	0	0	0	37	0	337	112	50	89	232	132	16	49	1364	43	454	156	0	0	1257	0	0	0	0	0	0	0	0
Duffield_1997	ED96-7	Africa	Afar	Alid	Basalt	Sub-Alkaline	0.55	0.55	Stratigraphic	14.9178	39.9422	49.96218374	0.846647851	14.93088386	7.124274319	12.01243891	9.910760131	0.159369007	0.40838308	2.091718218	0.16932957	0.374130524	0.62	3	17	0	279	0	49	191	0	0	0	3	191	16	47	17	0	0.007	185	9.27	18.82	0	9.24	2.09	0.74	2.43	0
Kampunzu_1998	AK256	Africa	Tanganyika	South Kivu Lake	Basanite	Alkaline	8.2	0.6	K-Ar	-3	29	43.94687706	3.255702226	15.61512352	9.873204599	8.49136129	10.46111216	0.214325225	1.234921534	2.980141222	1.183891718	0	1.57	0	0	0	0	0	0	0	0	0	0	0	0	0	0	0	0	0	0	0	0	0	0	0	0	0	0
Kampunzu_1998	RTL180	Africa	Tanganyika	South Kivu Lake	Basalt	Sub-Alkaline	5.9	0.3	K-Ar	-3	29	49.19703328	1.909775399	13.90682192	9.61170942	8.451771978	9.579352134	0.223484356	1.086946636	2.803712819	0.558710888	0	1.26	0	0	0	0	0	0	0	0	0	0	0	0	0	0	0	0	0	0	0	0	0	0	0	0	0	0
Kampunzu_1998	K40	Africa	Tanganyika	South Kivu Lake	Basalt	Sub-Alkaline	4.2	1.1	K-Ar	-3	28	46.30662996	1.889254819	13.11540583	10.14590294	10.78863936	10.74886557	0.228699268	0.696041249	2.446087818	0.815362606	0	0.69	0	0	0	0	0	0	0	0	0	0	0	0	0	0	0	0	0	0	0	0	0	0	0	0	0	0
Kampunzu_1998	K58	Africa	Tanganyika	South Kivu Lake	Basanite	Alkaline	2.6	1.6	K-Ar	-3	28	43.70798165	2.266037349	13.59622409	9.192759058	12.65714555	10.37069345	0.193940133	0.908456415	3.460300276	1.092189172	0	0.93	0	0	0	0	0	0	0	0	0	0	0	0	0	0	0	0	0	0	0	0	0	0	0	0	0	0
Mollel_2008	NG8	Africa	S_Kenya	Ngorongoro	Basalt	Alkaline	2.2	0.02	Ar-Ar	-3.15	39.3	45.26252097	2.943903803	9.438394287	11.58465929	11.19876919	10.95012867	0.188966798	0.944833991	2.546078964	0.41771608	1.227881013	0	0	0	0	216.88	537.4	0	0	0	0	0	12.1	426.1	18.34	215.5	37.76	0	0	267.2	32.65	62.41	7.57	30.02	6	1.71	5.1	0.72
Marcelot_1989	RW57	Africa	Tanganyika	Virunga	Basalt	Alkaline	0.06	0.03	Stratigraphic	-1.52	29.43	45.33786247	2.884216697	10.92966328	8.828342402	13.35847733	11.84046855	0.182161055	1.568609081	2.07461201	0.42504246	0	0	7	0	0	326	673	59	95	16	80	0	93	993	0	0	0	0	0	770	0	0	0	0	0	0	0	0
Mollel_2007	00-LM-3	Africa	S_Kenya	Lemagurut	Basalt	Sub-Alkaline	2.25	0.1	Stratigraphic	-3.0798	35.2	45.17082265	2.515079212	10.36212635	11.75045008	11.46876121	10.06031685	0.201206337	0.905428516	2.213269707	0.301809506	1.714978189	0	0	0	0	333.4	494.9	0	0	0	0	0	21.6	535.3	25.6	190.5	55.4	0	0	403.6	48	87.6	10	38.9	7.7	2.2	7.1	1
Mollel_2007	04-OS-5	Africa	S_Kenya	Lemagurut	Basalt	Sub-Alkaline	2.25	0.1	Stratigraphic	-3.2229	35.3033	47.20403754	3.048594091	9.342465763	12.27304976	10.03085798	9.637490998	0.19668349	1.081759194	2.163518387	0.295025235	1.239105985	0	0	0	0	335.5	537.5	0	0	0	0	0	34	424	27.3	176	36.5	0	0	358.9	48.1	63	11	44.1	8.1	2.3	8.1	1.1
Mollel_2007	04-OG-1	Africa	S_Kenya	Ogol	Picrobasalt	Sub-Alkaline	2.3	0.1	Stratigraphic	-3.2307	35.1691	43.97977396	3.112723728	7.43037277	11.88859643	14.25828288	11.2459696	0.200820886	0.903693985	1.606567086	0.502052214	1.444046759	0	0	0	0	271.6	863.2	0	0	0	0	0	23	522	21.6	191	47.3	0	0	593.1	40.1	73.6	10	41	8.5	2.6	8.9	1.1
Mollel_2007	04-OG-2	Africa	S_Kenya	Ogol	Basalt	Alkaline	2.3	0.1	Stratigraphic	-3.2121	35.2319	44.94866291	2.963648104	9.286097392	11.45943934	10.66913317	11.2618628	0.19757654	1.086670971	2.667283293	0.39515308	1.803439144	0	0	0	0	260.5	538.3	0	0	0	0	0	24	626	26.5	213	59.5	0	0	475.8	54.9	92.2	12	47.8	8.8	2.6	9.2	1.1
Mollel_2007	04-OG-3	Africa	S_Kenya	Ogol	Basalt	Alkaline	2.3	0.1	Stratigraphic	-3.2073	35.2262	45.0589687	2.964405836	9.090844563	11.38331841	11.16592865	11.56118276	0.197627056	1.086948806	2.173897612	0.395254111	1.676462409	0	0	0	0	258.5	574.5	0	0	0	0	0	24	616	25.4	207	58.6	0	0	468.5	49.7	85.6	11.4	46.6	8.4	2.4	8.8	1
Mollel_2007	NG-08	Africa	S_Kenya	Ngorongoro	Basalt	Alkaline	1.5	1.5	Stratigraphic	-3.15	39.3	45.95299476	2.988812667	9.582375746	10.58289129	11.36960494	11.11717144	0.191849462	0.959247308	2.584919063	0.424088284	1.228224778	0	0	0	0	216.88	537.4	0	0	0	0	0	3.5	426.1	18.34	215.5	37.76	0	0	267.2	32.65	62.41	7.57	30.02	6	1.71	5.1	0.72
Kampunzu_1984	KM 24	Africa	Tanganyika	South Kivu Lake	Basalt	Sub-Alkaline	1.3	1.3	Stratigraphic	-1.82	30.24	47.26787471	3.09578608	15.20882826	8.483848416	8.612102887	10.27426991	0.18699379	1.184294004	2.295868201	0.914191863	0	0	12	0	0	239	476	49	340	64	191	0	40	617	0	0	0	0	0	675	0	0	0	0	0	0	0	0
Kampunzu_1984	MR 6	Africa	Tanganyika	South Kivu Lake	Basalt	Sub-Alkaline	1.3	1.3	Stratigraphic	-1.82	30.24	47.16150585	1.91167366	15.05572174	9.270216042	10.65370564	9.258700535	0.144667196	0.847336433	2.469675701	0.651002382	0	0	0	0	0	0	0	0	0	0	0	0	0	0	0	0	0	0	0	0	0	0	0	0	0	0	0	0
Kampunzu_1984	KM 112	Africa	Tanganyika	South Kivu Lake	Basalt	Sub-Alkaline	1.3	1.3	Stratigraphic	-1.82	30.24	47.78347228	2.262242368	13.07187106	9.546225495	8.864714438	11.56712161	0.194491426	0.614183448	2.815007472	0.522055931	0	0	4	0	0	246	452	50	268	97	124	0	18	415	0	0	0	0	0	596	0	0	0	0	0	0	0	0
Lubala_1987	RTL134	Africa	Tanganyika	South Kivu Lake	Basanite	Alkaline	6	0	Stratigraphic	-2.25	28.25	44.33278661	2.159802425	14.37457021	9.306566739	11.42938508	10.81968009	0.217013641	1.054066255	2.831511313	0.888722528	0	0	0	0	0	0	0	0	0	0	0	0	0	0	0	0	0	0	0	0	0	0	0	0	0	0	0	0
Lubala_1987	RTL299	Africa	Tanganyika	South Kivu Lake	Basanite	Alkaline	6	0	Stratigraphic	-2.25	28.25	43.94644229	2.30080825	14.60862531	8.727605096	12.51880821	11.31314449	0.231085544	0.813823005	2.682601759	0.432029497	0	0	0	0	0	0	0	0	0	0	0	0	0	0	0	0	0	0	0	0	0	0	0	0	0	0	0	0
Lubala_1987	RTL280	Africa	Tanganyika	South Kivu Lake	Basanite	Alkaline	6	0	Stratigraphic	-2.25	28.25	44.47250821	1.858070279	13.92542888	9.370313045	13.32963461	9.593297638	0.242356993	0.797758436	3.372801485	0.434222946	0	0	0	0	0	0	0	0	0	0	0	0	0	0	0	0	0	0	0	0	0	0	0	0	0	0	0	0
Lubala_1987	AK256	Africa	Tanganyika	South Kivu Lake	Basanite	Alkaline	6	0	Stratigraphic	-2.25	28.25	44.05027943	3.263362549	15.65186426	9.896435211	8.511340567	10.48572606	0.214829509	1.002537711	2.98715318	1.186677291	0	0	0	0	0	0	0	0	0	0	0	0	0	0	0	0	0	0	0	0	0	0	0	0	0	0	0	0
Lubala_1987	RTL138	Africa	Tanganyika	South Kivu Lake	Basanite	Alkaline	6	0	Stratigraphic	-2.25	28.25	44.88253605	1.965210245	14.15565504	8.930581884	10.87006916	10.87006916	0.18423846	1.166843582	3.367469638	1.125901703	0	0	0	0	0	0	0	0	0	0	0	0	0	0	0	0	0	0	0	0	0	0	0	0	0	0	0	0
Lubala_1987	AK900	Africa	Tanganyika	South Kivu Lake	Basanite	Alkaline	6	0	Stratigraphic	-2.25	28.25	43.13143252	2.753488624	14.20996808	8.977477459	10.71893786	10.0305657	0.196677759	1.071893786	2.920664719	0.71787382	2.713120378	0	7	29	0	250	230	52	198	68	109	0	28	780	35	227	89	0	0	705	75.69	139.89	0	0	9.39	2.81	0	1.19
Lubala_1987	RTL133	Africa	Tanganyika	South Kivu Lake	Basanite	Alkaline	6	0	Stratigraphic	-2.25	28.25	44.52864988	2.658729779	14.52153554	9.389214504	10.20871053	10.83787559	0.172513001	1.065521477	2.983460134	1.024930182	0	0	0	0	0	0	0	0	0	0	0	0	0	0	0	0	0	0	0	0	0	0	0	0	0	0	0	0
Lubala_1987	RTL189	Africa	Tanganyika	South Kivu Lake	Basalt	Alkaline	6	0	Stratigraphic	-2.25	28.25	45.09750943	2.462102426	14.91623719	9.808461274	9.715045822	10.21772507	0.205175202	0.789924528	3.036592992	1.025876011	0	0	0	0	0	0	0	0	0	0	0	0	0	0	0	0	0	0	0	0	0	0	0	0	0	0	0	0
Lubala_1987	RTL105	Africa	Tanganyika	South Kivu Lake	Basanite	Alkaline	6	0	Stratigraphic	-2.25	28.25	44.74659716	1.99366027	13.67369013	9.963597112	10.6026478	11.28733921	0.221517808	1.157933995	2.79917957	0.785381318	0	0	0	0	0	0	0	0	0	0	0	0	0	0	0	0	0	0	0	0	0	0	0	0	0	0	0	0
Lubala_1987	RTL63	Africa	Tanganyika	South Kivu Lake	Basalt	Alkaline	6	0	Stratigraphic	-2.25	28.25	43.77447469	1.897680507	13.81472079	9.613082309	10.29467094	10.35366618	0.216315912	1.022584315	2.762944158	0.953756524	2.553918489	0	7	27	0	237	280	50	204	72	156	0	38	808	0	0	0	0	0	0	69.5	131.5	0	0	10.19	3.1	0	1.28
Lubala_1987	RTL209A	Africa	Tanganyika	South Kivu Lake	Basalt	Alkaline	6	0	Stratigraphic	-2.25	28.25	45.63770299	2.418494682	15.32050606	9.820864532	8.469790999	9.593024931	0.222622942	1.244664627	3.622682411	0.92084944	0	0	0	0	0	0	0	0	0	0	0	0	0	0	0	0	0	0	0	0	0	0	0	0	0	0	0	0
Lubala_1987	RTL291	Africa	Tanganyika	South Kivu Lake	Basalt	Alkaline	6	0	Stratigraphic	-2.25	28.25	46.2189883	1.643387172	13.23896374	9.272649415	11.63640607	10.30944747	0.296013839	1.122811111	3.205115354	0.479746566	0	0	0	0	0	0	0	0	0	0	0	0	0	0	0	0	0	0	0	0	0	0	0	0	0	0	0	0
Chakrabarti_2009	NY-2	Africa	Tanganyika	Virunga	Foidite	Alkaline	1.3	1.3	Stratigraphic	-1.52	29.25	38.20713486	3.118949784	10.33152116	8.8402577	16.08208483	10.1365868	0.214427797	2.5341467	2.5341467	1.26707335	4.277342455	0.68	0	0	0	0	0	0	0	0	0	0	60	1776	29	282	173	0	0	1199	116	224	25	90	14.4	4	10.3	1.26
Chakrabarti_2009	NY-5	Africa	Tanganyika	Virunga	Basanite	Alkaline	1.3	1.3	Stratigraphic	-1.52	29.25	40.13801267	2.867000905	10.57824472	8.753281982	13.44524562	13.04979723	0.197724201	2.372690404	2.076104104	0.790896801	3.298840314	0.17	0	0	0	0	0	0	0	0	0	0	60	1188	27	279	128	0	0	940	87	171	20	71	12	3.4	8.9	1.12
Rosenthal_2009	C3949	Africa	Tanganyika	Toro-Ankole	Foidite	Alkaline	0.02	0.02	Stratigraphic	-0.47	30.18	35.43161271	4.453861328	6.048084622	8.879444322	15.5735688	13.04273932	0.219205703	4.125052774	1.066136828	1.096028515	7.483034396	4.71	0	15	0	198	574	55	258	143	119	13	130	2475	19	352	296	0	0.5	2002	234	406	52	183.5	22.77	5.6	12	1.22
Rosenthal_2009	C4012	Africa	Tanganyika	Toro-Ankole	Trachybasalt	Alkaline	0.02	0.02	Stratigraphic	-0.3	30.1	45.96528216	4.495382118	8.945810416	7.515507494	9.474017815	10.49671724	0.157338374	3.922220899	0.9552687	1.078891708	4.782219816	13.38	0	17	0	102	704	39	172	102	90	13	146	2539	16	307	184	0	1.27	1948	149	252	33	115.7	15.04	3.8	8.6	0.9
Rosenthal_2009	C4793	Africa	Tanganyika	Toro-Ankole	Foidite	Alkaline	0.02	0.02	Stratigraphic	-0.3	30.1	36.24752335	5.490864723	6.497197582	8.573222794	12.75990984	12.2518583	0.195404438	5.67649894	0.771847532	1.309209739	7.739398176	3.26	0	25	0	160	580	54	177	152	147	15	163	3034	18	442	285	0	1.09	2861	222	421	49	173.99	21.43	5.7	13	1.24
Rosenthal_2009	C4802	Africa	Tanganyika	Toro-Ankole	Foidite	Alkaline	0.02	0.02	Stratigraphic	-0.3	30.1	36.94348262	4.652881865	7.248910374	8.481137272	14.1583401	9.10606923	0.1996945	6.819567198	1.118289204	1.208151729	7.659126459	3.14	0	21	0	277	223	50	102	173	131	17	159	2672	22	553	341	0	0.34	2344	237	416	53	189.43	23.74	5.9	13	1.33
Rosenthal_2009	C4788	Africa	Tanganyika	Toro-Ankole	Basanite	Alkaline	0.02	0.02	Stratigraphic	-0.3	30.1	38.33584336	4.550336722	7.831734227	8.584844895	13.82945474	9.487303362	0.20818534	5.363250908	1.259025629	1.031013113	7.095243789	4.13	0	18	0	168	174	42	84	143	116	16	119	2717	21	495	312	0	0.24	2118	222	383	49	173.82	21.85	5.5	12	1.23
Rosenthal_2009	C5549	Africa	Tanganyika	Virunga	Basanite	Alkaline	0.02	0.02	Stratigraphic	-0.08	29.92	39.59657773	5.315377704	6.22118177	10.94843901	16.01581034	10.94927992	0.189123926	2.239625437	1.483129734	0.388201743	3.516669169	1.07	0	46	0	352	490	74	136	96	135	16	68	1057	12	225	119	0	0.64	781	90	183	23	84.45	11.12	2.8	7.2	0.71
Rosenthal_2009	C5595	Africa	Tanganyika	Virunga	Basanite	Alkaline	0.02	0.02	Stratigraphic	-0.08	29.92	40.1606653	5.141049023	6.764007636	10.56522912	15.76588367	11.05829564	0.181448789	2.147144004	1.350785429	0.52418539	3.312720044	1.99	0	39	0	331	489	61	136	98	129	15	76	1810	12	233	125	0	0.76	1770	88	172	21	77.69	10.46	2.9	6.9	0.69
Rosenthal_2009	C5619	Africa	Tanganyika	Virunga	Basanite	Alkaline	0.02	0.02	Stratigraphic	-0.08	29.92	41.28513714	4.665819686	8.594931001	9.460768831	12.98571289	9.616499945	0.186632787	3.919288537	1.561821747	0.540252806	4.473556706	0.73	0	31	0	352	427	51	126	129	126	17	101	1337	16	261	157	0	0.97	1248	121	235	28	102.61	13.45	3.5	8.8	0.91
Daoud_2010	DJ54B	Africa	Afar	Hayyabley	Basalt	Sub-Alkaline	0.93	0.06	K-Ar	11.55	43.1	47.18778603	0.930745303	16.54324715	8.162323255	12.91033806	9.457573234	0.170136238	0.080064112	1.991594787	0.070056098	0.141353112	0.46	0	45	0	285	380	51	198	0	0	0	1.05	154	20.5	48	2.7	0	0	34	2.6	7.1	0	5.3	2	0.8	2.3	0
Daoud_2010	DJ54F	Africa	Afar	Hayyabley	Basalt	Sub-Alkaline	1.06	0.09	K-Ar	11.55	43.1	46.97897311	0.897237898	17.13825199	8.098745902	12.60165587	9.536933168	0.17138252	0.050406623	1.996102291	0.070569273	0.125451831	0.63	0	44	0	275	350	53	208	0	0	0	0.5	155	19.5	43	2.5	0	0	40	2.5	6.3	0	4.8	1.9	0.73	2.5	0
Daoud_2010	DJ54G	Africa	Afar	Hayyabley	Basalt	Sub-Alkaline	1	0.1	Stratigraphic	11.55	43.1	47.06246722	0.894991364	16.69309735	8.121900614	12.92206632	9.523110354	0.160897324	0.090504745	1.991104382	0.070392579	0.127438089	0.49	0	44	0	280	359	52	209	0	0	0	1	153	20	46	2.45	0	0	50	2.4	6.4	0	5.2	1.7	0.76	2.05	0
Daoud_2010	DJ54H	Africa	Afar	Hayyabley	Basalt	Sub-Alkaline	1	0.1	Stratigraphic	11.55	43.1	46.91285479	0.918079524	16.64649686	8.199149905	13.21630963	9.382570958	0.161420575	0.060532715	1.937046907	0.070621502	0.133403527	0.92	0	44	0	275	355	52	198	0	0	0	0.85	155	20.5	47	2.3	0	0	30	2.5	6.7	0	5.4	1.8	0.77	2.4	0
Daoud_2010	DJ57	Africa	Afar	Hayyabley	Basalt	Sub-Alkaline	1	0.1	Stratigraphic	11.55	43.1	47.04573699	0.916993178	16.46600795	8.186530759	12.85783914	9.767970815	0.169444392	0.06977122	1.953594163	0.06977122	0.12941538	0.05	0	45	0	285	405	53	210	0	0	0	0.5	147	20	44	2.4	0	0	25	2.7	6.5	0	5.4	1.9	0.74	2.3	0
Daoud_2010	DJ58	Africa	Afar	Hayyabley	Basalt	Sub-Alkaline	1	0.1	Stratigraphic	11.55	43.1	47.07115312	0.858593995	16.76783566	7.482044234	13.93952603	9.272815143	0.151516587	0.101011059	1.979816741	0.070707741	0.145365676	1.36	0	38	0	245	362	48	173	0	0	0	1.15	174	17.5	45	2.6	0	0	40	2.7	7.3	0	5.4	1.8	0.75	2.5	0
Daoud_2010	DJ59	Africa	Afar	Hayyabley	Basalt	Sub-Alkaline	1	0.1	Stratigraphic	11.55	43.1	47.34631685	0.954883701	16.9591324	7.926160169	12.83124974	9.200702329	0.159147283	0.059680232	2.068914686	0.069626936	0.139380296	-0.38	0	40	0	270	370	51	175	0	0	0	0.5	170	19	48	2.4	0	0	22	2.5	7	0	5.8	1.9	0.82	2.5	0
Ferguson_2013	SA01	Africa	Afar	Afar Depression	Basalt	Sub-Alkaline	0	0	Stratigraphic	12.413	40.598	47.18776916	2.200362276	14.81243877	9.870631533	10.00164671	9.121501797	0.204033593	0.380062575	2.480408383	0.33205467	0.666466041	-0.59	0	34.5	0	0	0	0	0	0	91.58630645	0	6.2	292	28.7	133	16.92	0	0.06	136	14.5	33.64	4.64	21.07	5.35	1.95	5.85	0.95
Ferguson_2013	SA02	Africa	Afar	Afar Depression	Basalt	Sub-Alkaline	0	0	Stratigraphic	12.413	40.578	47.15263149	2.195931187	14.72272046	9.87949441	10.07133894	9.402578083	0.205619011	0.327393377	2.405542801	0.299445162	0.592217964	-0.77	0	38.8	0	0	0	0	0	0	86.2269383	0	5	283	26.4	119	15.02	0	0.04	123	12.75	29.87	4.13	18.8	4.87	1.81	5.3	0.87
Ferguson_2013	2401	Africa	Afar	Afar Depression	Basalt	Sub-Alkaline	0	0	Stratigraphic	12.333	40.389	48.37919634	1.813086684	15.41123681	7.823543175	11.936154	9.015069899	0.170228694	0.518744245	2.457739726	0.301173844	0	-0.11	0	0	0	0	0	0	0	0	64.39784352	0	0	0	0	0	0	0	0	0	0	0	0	0	0	0	0	0
Ferguson_2013	402	Africa	Afar	Afar Depression	Basalt	Sub-Alkaline	0	0	Stratigraphic	12.418	40.308	48.41552906	1.461030533	15.40631507	7.340198053	11.55725533	9.421127922	0.151141089	0.554183995	2.589550669	0.19144538	0.872697176	0.56	0	29.7	0	0	0	0	0	0	57.57721901	0	18.1	472	21.74	136	26.48	0	0.18	285	20.61	44.11	5.46	22.67	4.99	1.77	4.81	0.75
Rooney_2010	3112	Africa	Ethiopia	Debre Zeyit	Basalt	Alkaline	1.3	1.3	Stratigraphic	7.923	38.308	47.01507476	2.50679949	14.86964999	8.718100148	9.594296841	9.131193321	0.171146953	1.127556397	2.798756056	0.493305924	1.074798914	0.65	0	0	0	297.43	415.42	0	136	0	0	0	16	672	24.77	139	34.61	0	0	390.77	27.29	54.5	7.03	29.19	6.5	2.01	5.24	0.82
Neukirchen_2010	FN29	Africa	S_Kenya	Main Rift	Basanite	Alkaline	0.6	0.6	Stratigraphic	-2.65	35.875	43.49979246	3.012144036	11.77657651	9.282190821	10.81954078	9.016283986	0.201481206	2.317033873	3.979253827	0.695110162	2.733142742	1.86	0	0	0	258	412	52	191	169	147	20.1	41.2	983	26.5	286	106	2.42	0	748	74.5	141	15.6	58.1	10.2	3.13	8.12	1.1
Shinjo_2011	TD-621B	Africa	N_Kenya	Turkana	Trachybasalt	Alkaline	0.58	0.06	K-Ar	4.25	38.3717	44.61190448	2.387935917	13.61932942	9.35943793	10.29038486	9.794584608	0.20236745	1.507637507	3.581903876	0.495800254	1.472867187	0	0	0	0	231	339	53	160	0	0	0	35	663	30	197	61	0	0	465	0	75	0	0	0	0	0	0
Shinjo_2011	MA-160C	Africa	N_Kenya	Turkana	Basanite	Alkaline	1.94	0.11	K-Ar	4.1833	38.2217	44.43319455	2.499054811	12.86513417	9.368773357	9.486412063	11.17577311	0.199924385	1.679364833	3.638623806	0.53979584	1.414486717	0	0	0	0	205	406	56	248	0	0	0	42	665	33	209	68	0	0	523	0	72	0	0	0	0	0	0
Shinjo_2011	ALW-36	Africa	N_Kenya	Turkana	Basanite	Alkaline	0.87	0.09	K-Ar	4.3333	37.805	43.45412873	2.256711788	12.07887587	10.01876643	9.056671536	11.24379309	0.238595079	1.71987286	4.125706572	0.705843775	2.220803387	0	9.8	23.2	0	171	378	56	288	0	0	0	50	825	39	267	104	0	0.67	733	69.4	114	13.9	53.5	9.41	3.07	8.81	1.224
Shinjo_2011	TD-563	Africa	N_Kenya	Turkana	Basanite	Alkaline	1.3	1.3	Stratigraphic	4.5	37.9	43.70172826	2.695172825	12.06838499	10.50524544	9.283373064	11.51936829	0.199642432	1.567193087	3.304082241	0.578963052	1.56879144	0	7.1	20	0	213	351	60	251	0	0	0	44	736	25	208	73	0	0.432	572	36.8	80	8.61	34.7	6.81	2.2	6.19	0.898
Shinjo_2011	TD-579	Africa	N_Kenya	Turkana	Basalt	Alkaline	1.3	1.3	Stratigraphic	4.5	37.9	45.89194386	1.949233076	13.63463546	8.922505447	9.886110321	10.81574456	0.189925274	1.349469053	3.248721794	0.379850549	1.162285436	0	6.5	28.5	0	224	365	60	242	0	0	0	32	545	28	152	47	0	0.355	416	30.9	59	7.13	28.9	5.95	1.91	5.75	0.867
Shinjo_2011	TD-669	Africa	N_Kenya	Turkana	Basanite	Alkaline	1.3	1.3	Stratigraphic	4.5	37.9	43.63511592	2.273290963	11.66821911	8.956787319	10.22980934	13.63974578	0.201176191	1.438409768	3.158466206	0.613587384	1.568860877	0	7.3	24.9	0	215	535	63	347	0	0	0	35	637	31	194	69	0	0.454	660	44.2	80	9.72	38.1	7.28	2.27	6.79	0.959
Head_2011	1912	Africa	Tanganyika	Virunga	Basalt	Alkaline	0	0	Stratigraphic	-1.408	29.2	44.32643513	2.654101617	9.999401295	8.265910576	13.44679528	13.24112689	0.16649346	1.68452206	1.772665656	0.323193186	1.684690512	0	0	44	0	316	724	0	275	106	70	14	44	598	20	175	52	0	0.5	527	43	86	10	40	8	2	6	1
Hilton_2011	RNG-22	Africa	Rungwe	Ngozi	Basalt	Alkaline	2.5	2.5	Stratigraphic	-8.872	33.687	46.34307453	1.833165975	15.64727409	8.853483143	11.39616518	9.071028154	0.175632668	0.888142471	2.794156087	0.537875047	0	0	0	0	0	0	0	0	0	0	0	0	0	0	0	0	0	0	0	0	0	0	0	0	0	0	0	0
Hilton_2011	RNG-4	Africa	Rungwe	Kiejo	Basanite	Alkaline	2.5	2.5	Stratigraphic	-9.335	33.793	41.87905394	2.550988033	14.27672266	9.555192222	12.92513952	9.370976448	0.194227504	1.42166523	3.363940263	1.807116719	0	0	0	0	0	0	0	0	0	0	0	0	0	0	0	0	0	0	0	0	0	0	0	0	0	0	0	0
Brotzu_1983	KM374	Africa	N_Kenya	East Plateau	Basalt	Alkaline	2.65	2.65	Stratigraphic	0.23	37.87	44.94831013	1.943329717	13.94565626	10.15220254	11.2471466	10.13954935	0.211450383	1.117666314	3.050926965	0.422900768	0	0.71	0	0	0	0	0	0	0	0	0	0	0	0	0	0	0	0	0	0	0	0	0	0	0	0	0	0
Brotzu_1983	KM373	Africa	N_Kenya	East Plateau	Basanite	Alkaline	2.65	2.65	Stratigraphic	0.23	37.87	44.24628365	2.099720476	13.72425993	10.02925501	11.72597522	10.09285929	0.202871544	1.196942107	3.44881624	0.446317396	0	0.85	0	0	0	0	0	0	0	0	0	0	0	0	0	0	0	0	0	0	0	0	0	0	0	0	0	0
Brotzu_1983	KM115	Africa	N_Kenya	East Plateau	Basanite	Alkaline	2.65	2.65	Stratigraphic	0.23	37.87	43.95891903	2.110824652	14.45715752	9.609580999	11.23118022	9.239836209	0.189177681	1.463637847	3.564505779	0.567533044	0.869393784	0.78	0	0	0	0	358	0	131	0	0	0	32	604	0	141	0	0	0	503	25	44	0	0	0	0	0	0
Brotzu_1983	KM147	Africa	N_Kenya	East Plateau	Basanite	Alkaline	2.65	2.65	Stratigraphic	0.23	37.87	44.25608419	2.188099856	14.58061011	9.723770563	11.31358543	9.165819214	0.20166819	1.532678241	3.771195144	0.56467093	0	0.52	0	0	0	0	0	0	0	0	0	0	0	0	0	0	0	0	0	0	0	0	0	0	0	0	0	0
Brotzu_1983	KM136	Africa	N_Kenya	East Plateau	Basanite	Alkaline	2.65	2.65	Stratigraphic	0.23	37.87	43.36633556	2.268050237	13.63867709	9.605970373	12.76790781	10.93524221	0.192379262	0.597388232	3.462826701	0.496135989	0	1.02	0	0	0	0	0	0	0	0	0	0	0	0	0	0	0	0	0	0	0	0	0	0	0	0	0	0
Brotzu_1983	KM347	Africa	N_Kenya	East Plateau	Basanite	Alkaline	2.65	2.65	Stratigraphic	0.23	37.87	45.35212298	1.721219142	13.48955467	8.582288447	12.31872537	10.30730068	0.190134673	1.471041941	3.792686366	0.390276433	0	0.8	0	0	0	0	0	0	0	0	0	0	0	0	0	0	0	0	0	0	0	0	0	0	0	0	0	0
Brotzu_1983	KM341	Africa	N_Kenya	East Plateau	Basalt	Alkaline	2.65	2.65	Stratigraphic	0.23	37.87	45.20218177	2.080815518	13.92934271	8.971527823	12.01014394	9.929328418	0.202020924	1.404045423	3.282840016	0.494951264	0	0.84	0	0	0	0	0	0	0	0	0	0	0	0	0	0	0	0	0	0	0	0	0	0	0	0	0	0
Brotzu_1983	KM137	Africa	N_Kenya	East Plateau	Basanite	Alkaline	2.65	2.65	Stratigraphic	0.23	37.87	43.62524153	2.275667497	13.30619553	9.463700162	12.50126511	9.867850759	0.178873428	1.440924834	3.497969252	0.417371331	0.712375088	0.47	0	0	0	0	453	0	139	0	0	0	38	574	0	143	0	0	0	498	20	36	0	0	0	0	0	0
Brotzu_1983	KM352	Africa	N_Kenya	East Plateau	Basalt	Alkaline	2.65	2.65	Stratigraphic	0.23	37.87	45.48580984	2.101521201	13.52854273	9.990681902	11.20474525	9.759949422	0.191965879	1.020450198	3.556420494	0.383931758	0	0.71	0	0	0	0	0	0	0	0	0	0	0	0	0	0	0	0	0	0	0	0	0	0	0	0	0	0
Brotzu_1983	KM356	Africa	N_Kenya	East Plateau	Basanite	Alkaline	2.65	2.65	Stratigraphic	0.23	37.87	44.03972389	2.453974944	14.18640887	10.09035396	10.312779	10.1708135	0.202807847	1.490637673	3.812787517	0.43603687	0	0.53	0	0	0	0	0	0	0	0	0	0	0	0	0	0	0	0	0	0	0	0	0	0	0	0	0	0
Brotzu_1983	KM331	Africa	N_Kenya	East Plateau	Basanite	Alkaline	2.65	2.65	Stratigraphic	0.23	37.87	44.65299448	2.199704836	14.25246544	9.479288406	11.93111793	9.234705554	0.202737773	1.175879082	3.730375021	0.506844432	0	0.95	0	0	0	0	0	0	0	0	0	0	0	0	0	0	0	0	0	0	0	0	0	0	0	0	0	0
Brotzu_1983	KM120	Africa	N_Kenya	East Plateau	Basalt	Alkaline	2.65	2.65	Stratigraphic	0.23	37.87	44.60630141	2.080499217	13.68749486	9.971475582	11.22872305	9.297541957	0.17918175	1.284135881	3.55377139	0.567408878	0.712435701	0.53	0	0	0	0	300	0	135	0	0	0	33	609	0	127	0	0	0	507	27	36	0	0	0	0	0	0
Brotzu_1983	KM141	Africa	N_Kenya	East Plateau	Foidite	Alkaline	2.65	2.65	Stratigraphic	0.23	37.87	35.33478155	2.720342924	9.89215609	10.48487825	14.50190083	13.7402048	0.217627434	1.533284194	5.856156404	0.821048956	1.9349273	1.03	0	0	0	0	210	0	156	0	0	0	48	936	0	274	0	0	0	791	59	99	0	0	0	0	0	0
Brotzu_1983	KM142	Africa	N_Kenya	East Plateau	Foidite	Alkaline	2.65	2.65	Stratigraphic	0.23	37.87	40.02233064	2.293425957	11.27259811	10.38425431	15.20418547	13.46363899	0.225247192	0.685980085	2.723443323	0.839557716	0	2.67	0	0	0	0	0	0	0	0	0	0	0	0	0	0	0	0	0	0	0	0	0	0	0	0	0	0
Stoppa_2013	KK1	Africa	Tanganyika	Virunga	Basalt	Alkaline	1.3	1.3	Stratigraphic	-0.0593	29.9817	41.99848235	4.133032468	7.912895879	9.010569742	13.74495786	9.468748745	0.162266864	2.462638283	1.384040895	0.649067454	6.50391814	1.54	0	0	0	0	386	0	111	0	0	0	55	1576	10.4	260	130	0	0	1311	223	349	33	112	13	3.07	9	0.88
Mana_2012	ESMT-6	Africa	S_Kenya	Essimingor	Basanite	Alkaline	6.52	0.03	Ar-Ar	-3.4349	36.1313	42.3356537	3.616613632	7.861783111	10.27350354	16.61321449	9.515368488	0.203071888	1.382822859	1.663255467	0.676906295	2.925107881	0	0	0	0	352.33	459.6	0	107	115	101	0	32	1175	33.59	317	88.61	0	0	672.12	86.56	151.23	19.5	76.44	13.98	3.76	12.27	1.58
Muravyeva_2013	11503	Africa	Tanganyika	Toro-Ankole	Foidite	Alkaline	0.025	0.025	Stratigraphic	-1.2	30.9	39.30224434	5.027516393	7.666440974	10.94788632	15.20771557	9.794269489	0.239902234	6.060139056	1.481135535	1.230802768	0	0	0	0	0	0	0	0	0	0	0	0	115	2750	0	0	0	0	0	0	0	0	0	184	22	0	0	0
Muravyeva_2013	11530	Africa	Tanganyika	Virunga	Basanite	Alkaline	0.025	0.025	Stratigraphic	-0.1	29.9	40.99432812	5.088811254	9.397067794	11.56437426	12.40777884	9.893784431	0.202741484	4.227159947	2.645776369	0.364934672	0	0	0	0	0	0	0	0	0	0	0	0	112	1434	0	0	0	0	0	0	0	0	0	100	14	0	0	0
Muravyeva_2013	11642	Africa	Tanganyika	Virunga	Basanite	Alkaline	0.025	0.025	Stratigraphic	-1.5	29.5	44.32739811	4.780305751	9.091754222	8.44758509	13.75994193	11.17103433	0.193658442	3.954709235	1.92639187	0	0	0.55	0	0	0	0	0	0	0	0	0	0	111	861	0	0	0	0	0	0	0	0	0	67	10	0	0	0
Bellon_1980	BK24	Africa	Tanganyika	South Kivu Lake	Trachybasalt	Alkaline	7	0	0	-3	29	50.61186716	1.099302067	17.09414714	2.104915455	11.93842045	10.08059995	0.197874372	1.615974038	3.693654945	0.978378839	0	0	0	0	0	0	0	0	0	0	0	0	0	0	0	0	0	0	0	0	0	0	0	0	0	0	0	0
Bellon_1980	TB4	Africa	Tanganyika	South Kivu Lake	Basalt	Sub-Alkaline	1.9	0	0	-2.32	28.76	50.25387055	1.683565184	15.4491864	3.374303016	13.33647714	9.991354161	0.187062798	1.331446976	2.915978913	0.539181006	0	0	0	0	0	0	0	0	0	0	0	0	0	0	0	0	0	0	0	0	0	0	0	0	0	0	0	0
Bellon_1980	KT1	Africa	Tanganyika	South Kivu Lake	Basaltic Andesite	Sub-Alkaline	1.6	0	0	-2.32	28.76	54.39349076	1.164020702	14.6862425	2.317952935	10.96572774	10.85694075	0.163180472	1.218414193	3.024278086	0.565692304	0	0	0	0	0	0	0	0	0	0	0	0	0	0	0	0	0	0	0	0	0	0	0	0	0	0	0	0
Platz_2004	96.615	Africa	Tanganyika	Virunga	Basalt	Alkaline	1.3	1.3	Stratigraphic	-1.52	29.25	45.9206166	2.100290776	12.63502046	7.629817321	10.42315786	12.41970641	0.155613342	1.996548548	1.859530511	0.430628119	2.125028777	0.78	0	33	0	260	1055	71	201	181	89	0	91	479	31	174	55	0	0	711	57	109	12.41	45	7.3	2.1	6.2	0
Muravyeva_2014	11503	Africa	Tanganyika	Toro-Ankole	Foidite	Alkaline	0.5	0.5	Stratigraphic	-1.2	30.9	36.77338916	4.704026957	7.17315314	10.24345787	14.22919358	9.164069115	0.224466016	5.670206769	1.385833668	1.151608259	6.399026454	2.93	0	0	0	184	194	0	75	0	118	0	115	2754	17	452	276	0	0	2372	241	343	50.9	184	21.9	5.98	14.3	1.76
Muravyeva_2014	11513	Africa	Tanganyika	Toro-Ankole	Foidite	Alkaline	0.5	0.5	Stratigraphic	-0.3	30.1	35.71623848	4.762819814	6.019811436	9.05819587	16.15430638	12.97254634	0.225865682	4.045941781	1.983689902	0	6.468355147	3.47	0	0	0	203	372	0	208	0	119	0	112	2537	16	315	244	0	0	1954	244	347	52.1	188	21.7	5.94	13.7	1.69
Muravyeva_2014	11530	Africa	Tanganyika	Virunga	Basanite	Alkaline	0.5	0.5	Stratigraphic	-0.1	29.9	39.00272597	4.841584677	8.940535848	11.0025494	11.80497937	9.413120807	0.19289182	4.021794443	2.517238248	0.347205276	4.779697266	0.64	0	0	0	286	443	0	142	0	125	0	112	1433	14.5	379	166	0	0	1140	133	252	28.3	100	13.7	3.61	9.21	1.21
Muravyeva_2014	11642	Africa	Tanganyika	Virunga	Basanite	Alkaline	0.5	0.5	Stratigraphic	-1.5	29.5	42.88800143	4.625079942	8.796527311	8.173275602	13.3131299	10.80828916	0.187369976	3.826292149	1.863838186	0	3.127413971	0.7	0	0	0	311	728	0	139	0	97	0	111	860	15	224	107	0	0	1153	84	162	18	67	9.51	2.65	7.17	0.98
Condomines_2015	OT1	Africa	Tanganyika	Virunga	Foidite	Alkaline	0	0	Stratigraphic	-1.3689	29.4797	37.20103738	2.385656715	9.40956234	8.162264215	14.34245411	12.66964303	0.209101385	2.072004637	3.459677467	1.492223523	6.186005435	0	7.61	32.2	14266	306	723	58.4	309	76.3	89.8	0	53.1	1970	36.4	298	175	0	0.751	1257	178	331	36.7	128	18.7	5.19	12.5	1.52
Condomines_2015	OT6	Africa	Tanganyika	Virunga	Foidite	Alkaline	0	0	Stratigraphic	-1.3689	29.4797	37.10267923	2.367240661	9.182602885	8.162875026	14.42298644	13.12482221	0.209997155	1.975882326	3.398135788	1.508161389	6.133344283	0	7.62	32.4	14328	304	725	58.6	312	74.5	88.6	0	54.4	1994	36.5	299	175	0	0.745	1261	178	328	36.6	128	18.5	5.21	12.5	1.53
Condomines_2015	OT12	Africa	Tanganyika	Virunga	Foidite	Alkaline	0	0	Stratigraphic	-1.3689	29.4797	37.27335372	2.373673933	9.399367461	8.172773264	14.17531381	12.85978368	0.209722195	2.030492159	3.393686426	1.429924056	6.273878286	0	7.71	31.8	14390	307	688	58.4	306	77.9	89.1	0	54	2026	36.8	304	178	0	0.763	1275	182	336	37.5	131	18.9	5.29	12.5	1.56
Hudgins_2015	08WR-1	Africa	Tanganyika	Virunga	Basanite	Alkaline	6	6	Stratigraphic	-1.17	29.67	44.24553192	3.04866759	11.78618876	8.778211513	10.26185496	10.48104021	0.179333387	3.09848242	2.201815481	0.547963129	2.846615082	0	0	0	0	278.4	602.1	0	0	0	0	0	0	0	26.4	0	90.2	0	0	955	80	147	16.7	62.7	10.6	2.69	7.85	1.05
Hudgins_2015	08WR-7	Africa	Tanganyika	Virunga	Basalt	Alkaline	6	6	Stratigraphic	-1.17	29.67	44.62822338	3.04215557	11.36334581	8.95984089	9.623550953	11.72124646	0.178950327	2.863205242	1.908803495	0.477200874	2.626935566	0	0	0	0	292.5	825.1	0	0	0	0	0	0	0	25.7	0	86.5	0	0	888	72	135.4	15.1	56.1	12.4	2.37	7.19	0.95
Hudgins_2015	08WR-9	Africa	Tanganyika	Virunga	Basalt	Alkaline	6	6	Stratigraphic	-1.17	29.67	44.76913101	2.955321762	11.15234597	8.926282603	10.98261466	10.44346811	0.179715513	2.81554303	2.016807418	0.499209757	2.709397973	0	0	0	0	303.9	493.4	0	0	0	0	0	0	0	26.2	0	88.5	0	0	880	74.4	139.7	15.7	58.7	9.8	2.56	7.63	0.99
Hudgins_2015	08WR-10	Africa	Tanganyika	Virunga	Basanite	Alkaline	6	6	Stratigraphic	-1.17	29.67	41.17662651	3.520971416	11.58863141	9.073213137	11.24343814	9.004613174	0.216978631	3.659048727	2.948936845	0.789013203	4.203459872	0	0	0	0	333.5	387	0	0	0	0	0	0	0	30.3	0	158.5	0	0	1031	124.5	220.1	24.5	89.6	14.2	3.61	10.02	1.28
Hudgins_2015	08WR-11	Africa	Tanganyika	Virunga	Basanite	Alkaline	6	6	Stratigraphic	-1.17	29.67	43.18013819	3.161955141	9.655433996	8.766940961	13.83480057	11.26134812	0.179543194	2.762970266	1.705660345	0.458832607	2.504768266	0	0	0	0	360.8	645.4	0	0	0	0	0	0	0	21.6	0	79.3	0	0	840	67.8	128.9	14.9	56.7	9.3	2.42	6.9	0.9
Hudgins_2015	08WR-12	Africa	Tanganyika	Virunga	Basanite	Alkaline	6	6	Stratigraphic	-1.17	29.67	43.27199984	2.756367113	11.36136982	8.235261451	9.839934214	11.42064653	0.187709589	3.121906838	2.973715058	0.632284929	3.797973626	0	0	0	0	255.3	803.7	0	0	0	0	0	0	0	28.4	0	131.9	0	0	1098	110.3	198.1	22	79.1	12.4	3.16	8.95	1.16
Hudgins_2015	08WR-13	Africa	Tanganyika	Virunga	Basanite	Alkaline	6	6	Stratigraphic	-1.17	29.67	42.4655349	2.914301415	11.30035243	8.462677708	9.882852071	11.56799235	0.188339207	3.25132947	2.973776954	0.683968699	3.855265416	0	0	0	0	262.5	729.8	0	0	0	0	0	0	0	28.8	0	139.8	0	0	1088	111.9	201.2	22.4	82.6	12.9	3.24	9.22	1.17
Hudgins_2015	08WR-14	Africa	Tanganyika	Virunga	Basanite	Alkaline	6	6	Stratigraphic	-1.17	29.67	42.54447127	2.877023069	11.29133026	8.432926659	9.705026453	11.57706201	0.197056375	3.33025273	3.02481535	0.689697312	3.877089115	0	0	0	0	262.7	786.5	0	0	0	0	0	0	0	28.9	0	137.1	0	0	1075	111.7	202.4	22.3	80.5	12.7	3.21	9.27	1.19
Hudgins_2015	08WR-15	Africa	Tanganyika	Virunga	Basanite	Alkaline	6	6	Stratigraphic	-1.17	29.67	43.41358933	2.488424509	10.68733713	8.371142532	9.40842573	13.91931478	0.178452754	2.746189597	2.478510466	0.555186344	3.273611412	0	0	0	0	250.8	1092.5	0	0	0	0	0	0	0	26.4	0	111.5	0	0	983	92.3	169.9	18.7	68	11	2.76	8.02	1.04
Hudgins_2015	08WR-16	Africa	Tanganyika	Virunga	Basanite	Alkaline	6	6	Stratigraphic	-1.17	29.67	43.61521387	2.526400073	10.77201291	8.312594665	9.55854516	13.4575563	0.179036226	2.705436299	2.526400073	0.557001591	3.3354283	0	0	0	0	255.1	1027.9	0	0	0	0	0	0	0	26.3	0	112.7	0	0	1011	94.6	173.2	19.2	70	11.1	2.79	8.06	1.04
Hudgins_2015	08WR-18	Africa	Tanganyika	Virunga	Basalt	Alkaline	6	6	Stratigraphic	-1.17	29.67	45.45689169	2.846066411	11.87531231	8.324697751	11.19385979	9.790869303	0.170363131	2.745852805	2.034336202	0.50106803	2.664182707	0	0	0	0	303.3	588.3	0	0	0	0	0	0	0	27	0	89.1	0	0	935	74.3	137.3	15.6	58.6	19.6	2.54	7.6	1
Ayalew_2016	ETH-8	Africa	Ethiopia	Boseti	Basalt	Sub-Alkaline	0.11	0.01	Stratigraphic	8.7	40	46.80140733	2.214260132	14.69463542	9.056323941	10.76935609	9.259633278	0.191231557	0.65421322	2.717501071	0.342203838	0.692753928	1.01	0	33	0	301	435	62	154	82	87	19	10	398	21	113	21	0	0.03	211	15	35	4.6	19.9	4.5	1.6	4.5	0.68
Pouclet_2016	MM2	Africa	Tanganyika	South Kivu Lake	Basanite	Alkaline	8.19	0.4	K-Ar	-2.25	28.69	43.55494761	2.252331153	14.30427855	9.479021799	10.69857298	10.06633967	0.158058327	0.898956733	2.499297288	0.889078087	2.565304834	1.75	0	0	0	0	0	0	0	0	0	0	21	733	35	198	99	0	0	857	75.1	132	12.8	40.2	8.6	2.4	7.7	1.1
Pouclet_2016	BK18	Africa	Tanganyika	South Kivu Lake	Basalt	Alkaline	7.07	0.51	K-Ar	-2.12	29.08	46.01221758	2.000531199	15.048772	8.991434256	9.823503949	9.19647178	0.199057831	0.985336262	3.035631919	0.537456143	1.671253746	1.11	0	0	0	0	0	0	0	0	0	0	25	532	31	162	62	0	0	640	45.5	85.2	8.7	25.1	6.4	2.1	6.2	0.95
Pouclet_2016	MM1	Africa	Tanganyika	South Kivu Lake	Basalt	Alkaline	1.7	0.2	K-Ar	-2.32	28.76	46.58479438	1.820187329	15.08155216	7.350322875	9.380965463	10.23105295	0.220022644	1.360139982	3.240333486	0.540055581	2.148234166	2.45	0	0	0	0	0	0	0	0	0	0	50	725	28	165	88	0	0	1012	70.8	110	12.6	40.1	7.2	2	5.4	0.87
Pouclet_2016	TB4	Africa	Tanganyika	South Kivu Lake	Basalt	Alkaline	1.9	0.1	K-Ar	-2.32	28.76	46.46673209	1.556691484	14.28493362	9.089058033	12.33143843	9.238404365	0.172965721	1.231108952	2.696230349	0.406978166	0	1.22	0	0	0	0	0	0	0	0	0	0	0	0	0	0	0	0	0	0	0	0	0	0	0	0	0	0
Pouclet_2016	TB4A	Africa	Tanganyika	South Kivu Lake	Basalt	Alkaline	1.9	0.1	K-Ar	-2.32	28.76	48.03877269	1.446115632	12.63865442	7.564870963	10.79634273	9.469085916	0.18819313	1.049919568	3.803482209	0.544769587	2.357840475	0.94	0	0	0	0	0	0	0	0	0	0	50	770	30	145	90	0	0	1100	72	121	12.5	40.2	7.3	2.1	5.4	0.87
Pouclet_2016	KT1	Africa	Tanganyika	South Kivu Lake	Basalt	Sub-Alkaline	1.6	0.3	K-Ar	-2.32	28.76	50.17078789	1.073654861	13.54611273	7.01352134	10.11443084	10.01408926	0.150512364	1.123825649	2.789495807	0.521776194	1.533036761	2.16	0	0	0	0	0	0	0	0	0	0	28	509	24	116	65	0	0	751	48.1	78	9.1	25.8	4.6	1.5	5.2	0.7
Pouclet_2016	KT1A	Africa	Tanganyika	South Kivu Lake	Basalt	Sub-Alkaline	1.6	0.3	K-Ar	-2.32	28.76	49.8010641	1.17902155	15.03504404	7.739916521	10.43988313	9.301170005	0.131002395	1.048019156	2.740973176	0.433315612	0	0.52	0	0	0	0	0	0	0	0	0	0	0	0	0	0	0	0	0	0	0	0	0	0	0	0	0	0
Pouclet_2016	KT26	Africa	Tanganyika	South Kivu Lake	Trachybasalt	Alkaline	10	10	Stratigraphic	-2.32	28.76	44.97466211	1.877709715	15.31287335	7.387095581	10.12155825	9.669702971	0.220907025	1.094493898	4.157068567	0.602473706	2.528898296	0.98	0	0	0	0	0	0	0	0	0	0	62	902	29	172	101	0	0	1290	81.1	130	14.2	46.5	7.3	2.2	6.3	1.1
Pouclet_2016	KT23	Africa	Tanganyika	South Kivu Lake	Basalt	Sub-Alkaline	10	10	Stratigraphic	-2.32	28.76	49.77426604	1.340857779	15.6027087	7.714312366	9.528216644	9.142212131	0.182844242	0.914221213	3.179458219	0.477426633	0	1.24	0	0	0	0	0	0	0	0	0	0	0	0	0	0	0	0	0	0	0	0	0	0	0	0	0	0
Pouclet_2016	KT21	Africa	Tanganyika	South Kivu Lake	Basalt	Alkaline	5.25	2.75	Stratigraphic	-2.32	28.76	47.35109558	1.224507841	14.94314653	7.873288215	10.28379043	11.52905264	0.186789332	0.861306362	2.978252122	0.581122365	0	2.94	0	0	0	0	0	0	0	0	0	0	0	0	0	0	0	0	0	0	0	0	0	0	0	0	0	0
Pouclet_2016	KT14	Africa	Tanganyika	South Kivu Lake	Basalt	Sub-Alkaline	5.25	2.75	Stratigraphic	-2.32	28.76	46.79431425	1.535740372	15.86592703	6.918447319	10.780694	9.356828757	0.203409321	1.230626391	2.420570917	0.650909826	2.320192504	4.29	0	0	0	0	0	0	0	0	0	0	35	720	30	157	95	0	0	802	62.2	119	12.6	40.2	7	2.1	5.5	0.9
Pouclet_2016	KT12	Africa	Tanganyika	South Kivu Lake	Basalt	Sub-Alkaline	5.25	2.75	Stratigraphic	-2.32	28.76	47.93900003	1.489485849	15.38455247	7.967998428	10.21215983	10.38559311	0.173433284	1.020195787	2.846346245	0.367270483	0	2.07	0	0	0	0	0	0	0	0	0	0	0	0	0	0	0	0	0	0	0	0	0	0	0	0	0	0
Pouclet_2016	KT11	Africa	Tanganyika	South Kivu Lake	Basalt	Alkaline	5.25	2.75	Stratigraphic	-2.32	28.76	47.83524856	1.512092436	15.74415165	7.913431962	10.49269548	9.562962974	0.194119975	1.144286168	2.932233306	0.469974676	0	1.71	0	0	0	0	0	0	0	0	0	0	0	0	0	0	0	0	0	0	0	0	0	0	0	0	0	0
Pouclet_2016	KT9	Africa	Tanganyika	South Kivu Lake	Basalt	Alkaline	5.25	2.75	Stratigraphic	-2.32	28.76	46.9460531	1.529956674	16.09021548	8.130579951	10.10387495	10.63781956	0.205363312	0.996012063	2.67999122	0.42099479	0	2.42	0	0	0	0	0	0	0	0	0	0	0	0	0	0	0	0	0	0	0	0	0	0	0	0	0	0
Pouclet_2016	KT8	Africa	Tanganyika	South Kivu Lake	Basalt	Sub-Alkaline	5.25	2.75	Stratigraphic	-2.32	28.76	47.65679747	1.452890463	15.58374292	7.722088135	9.702521933	9.752278455	0.189074786	0.895617409	2.73660875	0.408003486	1.754739611	1.77	0	0	0	0	0	0	0	0	0	0	32	682	25	166	74	0	0	733	51	89.5	9.8	29	5.9	1.8	5.4	0.84
Pouclet_2016	N346A	Africa	Tanganyika	Virunga	Trachybasalt	Alkaline	1.3	1.3	Stratigraphic	-1.408	29.2	46.73480952	2.798186941	12.95306173	8.335319849	11.32502569	10.06329776	0.030525676	2.747310815	2.635383337	0.061051351	0	0.67	0	0	0	0	0	0	0	0	0	0	0	0	0	0	0	0	0	0	0	0	0	0	0	0	0	0
Pouclet_2016	N556	Africa	Tanganyika	Virunga	Basalt	Alkaline	1.3	1.3	Stratigraphic	-1.408	29.2	45.80828165	2.807737065	11.08696175	9.409689974	12.18743012	11.46749754	0.082278009	2.026095978	2.180367245	0.329112037	0	1.19	0	0	0	0	0	0	0	0	0	0	0	0	0	0	0	0	0	0	0	0	0	0	0	0	0	0
Hutchison_2016	17/01/2005	Africa	Ethiopia	Aluto	Basalt	Sub-Alkaline	0.8	0.8	Stratigraphic	7.85265	38.85802	46.86837706	2.109872599	13.83673075	8.721251658	11.34920392	10.04387324	0.186776878	0.633197649	2.388918963	0.364750455	0.961316721	0.978036441	10.49621725	31.79126767	0	286.0793827	600.8683189	56.33755395	149.1815603	54.44284253	97.55920287	17.91529806	12.85308778	455.4612499	22.42896329	160.9127569	30.20101823	1.322459441	0	276.4494133	23.18682284	48.70717999	6.298380625	26.40579295	4.899988118	1.513966582	4.754997729	0.761929842
Alene_2017	BDD54	Africa	Afar	Daba Dora	Basalt	Sub-Alkaline	3.5	0.05	Stratigraphic	11.5	40.5	47.47554661	2.295147285	15.14159667	10.14994545	10.21128028	9.169963457	0.191262274	0.201887956	1.997628192	0.276267729	0	6.06	0	31	0	296	290	58	155	92	99	15.6	1.7	251	32.6	91	9.6	0	0	118	0	0	0	0	0	0	0	0
Alene_2017	BB12	Africa	Afar	Karare-Burtele	Basalt	Sub-Alkaline	3.5	0.05	Stratigraphic	11.5	40.5	47.70776052	1.271095606	16.50340526	9.194853897	10.80431266	9.356097172	0.187538696	0.072931715	2.177532638	0.135444614	0	4.28	0	34	0	270	90	61	105	131	82	16.2	1.8	201	23.5	59	5.4	0	0	43	0	0	0	0	0	0	0	0
Alene_2017	BA15	Africa	Afar	Karare-Burtele	Basalt	Sub-Alkaline	3.5	0.05	Stratigraphic	11.5	40.5	47.49160837	1.370761343	16.51240202	9.518138244	10.37560894	9.363354405	0.200342043	0.253063633	2.087774969	0.147620452	0	5.25	0	33	0	277	95	62	102	118	88	15.5	4.7	203	26	64	4.8	0	0	525	0	0	0	0	0	0	0	0
Alene_2017	BRT11-1	Africa	Afar	Karare-Burtele	Basalt	Sub-Alkaline	3.5	0.05	Stratigraphic	11.5	40.5	47.07924278	1.340597272	16.657185	9.391804787	10.79866937	9.574186817	0.190005913	0.095002956	2.079509155	0.147782376	0	5.65	0	35	0	278	89	61	124	165	88	15.8	2.2	187	29.8	62	5.1	0	0	33	0	0	0	0	0	0	0	0
Alene_2017	BBR19	Africa	Afar	Karare-Burtele	Basalt	Sub-Alkaline	3.5	0.05	Stratigraphic	11.5	40.5	48.16495432	1.262239467	16.47222504	9.123963349	10.63436751	9.266941419	0.18933592	0.073630636	2.103732444	0.136742609	0	5.06	0	34	0	271	90	60	126	144	84	15.7	2.3	200	27.8	59	5.8	0	0	40	0	0	0	0	0	0	0	0
Alene_2017	BBR20	Africa	Afar	Karare-Burtele	Basalt	Sub-Alkaline	3.5	0.05	Stratigraphic	11.5	40.5	47.71431561	1.292415948	16.51770626	9.295763283	10.40237226	9.551269079	0.199641488	0.105074467	2.15402658	0.147104254	0	5.04	0	32	0	272	94	61	126	157	86	15.9	2.1	190	27.9	58	6	0	0	41	0	0	0	0	0	0	0	0
Alene_2017	BBR21	Africa	Afar	Karare-Burtele	Basalt	Sub-Alkaline	3.5	0.05	Stratigraphic	11.5	40.5	47.99674898	1.314108385	16.71249131	9.078047241	10.35390236	9.230551638	0.201355317	0.392112986	2.013553171	0.148367076	0	5.89	0	31	0	264	85	62	127	124	88	16.4	9	192	27.7	59	5.6	0	0	517	0	0	0	0	0	0	0	0
Alene_2017	BBR22	Africa	Afar	Karare-Burtele	Basalt	Sub-Alkaline	3.5	0.05	Stratigraphic	11.5	40.5	47.98937789	1.330105943	16.55242951	9.232683376	10.40860682	9.015162498	0.200571531	0.453925044	2.069053689	0.147789549	0	5.45	0	34	0	277	83	59	121	126	85	14.9	9.8	227	29.1	61	5.8	0	0	587	0	0	0	0	0	0	0	0
Alene_2017	BMT53	Africa	Afar	Karare-Burtele	Basalt	Sub-Alkaline	3.5	0.05	Stratigraphic	11.5	40.5	47.8360642	1.316202514	16.45779625	9.307800063	10.52962012	9.245006464	0.189533162	0.157944302	2.190160984	0.147414682	0	5.08	0	32	0	267	91	60	121	129	87	16.3	2.7	188	28.2	60	5.9	0	0	54	0	0	0	0	0	0	0	0
Alene_2017	BKD64	Africa	Afar	Karare-Burtele	Basalt	Sub-Alkaline	3.5	0.05	Stratigraphic	11.5	40.5	47.35846151	1.334936499	16.6125431	9.487382676	10.35105524	9.323366025	0.211894682	0.508547238	1.991810015	0.148326277	0	5.72	0	28	0	288	82	61	125	145	90	16.1	23.5	240	27	74	6	0	0	96	0	0	0	0	0	0	0	0
Alene_2017	BKR28	Africa	Afar	Karare-Burtele	Basalt	Sub-Alkaline	3.5	0.05	Stratigraphic	11.5	40.5	47.9225224	1.312514308	16.64268142	9.039849264	10.52111469	9.366102099	0.199502175	0.115501259	2.184023808	0.147001603	0	4.91	0	31	0	268	93	62	126	146	86	16.4	2.8	196	27.9	60	6.4	0	0	46	0	0	0	0	0	0	0	0
Alene_2017	AMA11-3	Africa	Afar	Ama Ado-Aralee Issie	Basalt	Sub-Alkaline	3.7	0.05	Stratigraphic	11.5	40.5	47.39819006	1.231258489	16.66934571	9.453963853	10.79718983	9.313365499	0.178900807	0.084188615	2.104715367	0.105235769	0	4.95	0	40	0	303	88	60	129	150	88	15.2	2.4	172	27.4	47	1.5	0	0	24	0	0	0	0	0	0	0	0
Alene_2017	BLH31	Africa	Afar	Ama Ado-Aralee Issie	Basalt	Sub-Alkaline	3.7	0.05	Stratigraphic	11.5	40.5	48.41055648	1.210263912	16.28167006	9.032147029	10.89237521	9.061463137	0.186194448	0.062064816	2.203300969	0.113785496	0	3.73	0	38	0	313	94	57	123	174	84	15.8	2.9	185	25.8	45	2.9	0	0	42	0	0	0	0	0	0	0	0
Alene_2017	WM-ARI-2	Africa	Afar	Ama Ado-Aralee Issie	Basalt	Sub-Alkaline	3.7	0.05	Stratigraphic	11.5	40.5	47.12321027	1.446719248	16.08164729	10.0442891	10.81894393	9.015786614	0.209669456	0.104834728	2.191045817	0.136285146	0	4.33	0	39	0	325	103	58	113	151	94	16.2	2.3	199	27.8	56	3	0	0	26	0	0	0	0	0	0	0	0
Meshesha_2007	TD-1003	Africa	Ethiopia	Northern Plateau	Basalt	Alkaline	1.3	1.3	Stratigraphic	10.7	37.07	46.96881448	1.758304202	15.04091546	7.922410709	10.3601745	10.13824282	0.171492665	1.180273045	3.036428943	0.295572651	0.850137796	0.14	0	26.7	0	227	321	51	184	0	0	0	24	518	17	135	32	0	0.25	366	19.53	43	4.7	18.48	4.12	1.38	4	0.59
Kabeto_2001	KY88092801	Africa	S_Kenya	Samburu Hills	Basanite	Alkaline	6	0	Stratigraphic	1.7	36.5	44.0878523	1.421538343	12.3905718	9.337078399	12.15868966	13.94317396	0.191554812	0.63515543	2.480130726	0.574664437	0	0	0	0	0	0	754	0	596	0	0	0	9	577	25	255	34	0	0	256	0	0	0	39	7	0	0	0
El_Azzouzi_1999	TZ1	Africa	Atlas	Middle Atlas / Jebel_Tazekka	Basanite	Alkaline	1.54	0.28	K-Ar	34.08	-4.2	44.05529365	2.232134879	13.02078679	8.935951767	9.760695056	10.13271754	0.195801306	1.468509789	3.955186363	0.939846264	2.7334517	1.5	0	20	0	195	350	51	250	0	0	0	41	1100	31	260	94	0	0	697	78.5	141	0	61	0	3.1	0	0
El_Azzouzi_1999	AZ25	Africa	Atlas	Middle Atlas	Basanite	Alkaline	0.76	0.09	K-Ar	34.53	-4.35	40.3917502	2.725945703	11.7394742	9.052107193	11.24203885	12.43588368	0.189025432	1.591793111	4.228200452	1.014768108	2.770596792	0.72	0	22	0	235	420	55	300	0	0	0	38	1150	29	265	99	0	0	680	75.5	143	0	63	0	3.2	0	0
El_Azzouzi_1999	AZ31	Africa	Atlas	Middle Atlas	Basalt	Alkaline	0.6	0.1	K-Ar	34.53	-4.35	46.59312109	2.10707745	13.82955059	8.281644547	9.645072837	9.694534749	0.187955266	1.286009712	3.116100455	0.692466767	2.184088359	-0.37	0	22	0	200	350	50	203	0	0	0	37	920	29	210	77.5	0	0	510	57	112	0	49	0	2.65	0	0
El_Azzouzi_1999	AZ21	Africa	Atlas	Middle Atlas	Foidite	Alkaline	0.75	0.06	K-Ar	34.53	-4.35	39.35642882	3.030445019	11.70853758	9.490661125	12.39727508	11.26577775	0.206621251	1.593935367	3.788056274	1.229888401	3.221105751	0.22	0	20.9	0	255	295	56	210	0	0	0	54	1380	32	315	118	0	0	740	87.5	167	0	76	0	3.8	0	0
Berrahma_1993	SG187	Africa	Atlas	High Atlas / Jebel Saghro	Basanite	Alkaline	2.9	0	K-Ar	30.91	-6.22	41.39313884	2.846226217	12.04015119	8.092131556	15.73614998	10.98561414	0.204764476	1.842880285	3.440043198	1.095489947	0	2.19	0	0	0	305	389	0	144	0	0	0	39	1618	30	190	114	0	0	1281	0	0	0	0	0	0	0	0
Berrahma_1993	SG287	Africa	Atlas	High Atlas / Jebel Saghro	Basanite	Alkaline	7.5	2.5	Stratigraphic	30.91	-6.22	41.28856023	2.680806493	11.88249364	7.94998113	16.34360406	11.09584772	0.19666148	1.707849696	3.467452413	1.097164048	0	2.9	0	0	0	273	407	0	168	0	0	0	28	1664	30	202	110	0	0	1212	0	0	0	0	0	0	0	0
Berrahma_1993	SG387	Africa	Atlas	High Atlas / Jebel Saghro	Basanite	Alkaline	7.5	2.5	Stratigraphic	30.91	-6.22	41.54596319	2.818600386	11.9764705	8.130629244	15.39389441	11.81127781	0.196166327	1.631277879	3.087038517	1.063427984	0	2.32	0	0	0	270	429	0	186	0	0	0	39	1590	29	174	104	0	0	1264	0	0	0	0	0	0	0	0
Berrahma_1993	SG3691	Africa	Atlas	High Atlas / Jebel Saghro	Foidite	Alkaline	9.6	0.2	K-Ar	30.91	-6.22	39.53041754	2.958405442	11.06851691	8.944230011	15.02665937	13.49644965	0.204027962	1.397591536	3.274648783	1.509806915	0	0.92	0	0	0	270	494	0	253	0	0	0	34	1571	30	222	120	0	0	1044	0	0	0	0	0	0	0	0
Berrahma_1993	SG4191	Africa	Atlas	High Atlas / Jebel Saghro	Basanite	Alkaline	7.5	2.5	Stratigraphic	30.91	-6.22	43.21064221	2.83248256	12.18578828	8.456443118	12.50164065	13.09259025	0.173209365	1.059633764	3.290977938	0.733592605	0	1.32	0	0	0	268	556	0	255	0	0	0	36	930	23	196	82	0	0	1160	0	0	0	0	0	0	0	0
Berrahma_1993	SG5291	Africa	Atlas	High Atlas / Jebel Saghro	Basanite	Alkaline	7.1	0.2	K-Ar	30.91	-6.22	42.34708048	2.872715107	13.47731236	7.890266952	12.74385318	10.65553192	0.213925593	1.640096214	4.910101707	0.977945568	0	1.75	0	0	0	261	398	0	164	0	0	0	59	1744	31	314	157	0	0	1234	0	0	0	0	0	0	0	0
Berrahma_1993	SG6591	Africa	Atlas	High Atlas / Jebel Saghro	Foidite	Alkaline	4.8	0.1	K-Ar	30.91	-6.22	39.78946849	3.219839191	12.87935676	8.919009993	13.86772513	10.6580753	0.22416602	2.139766551	4.167450093	1.599730231	0	0.91	0	0	0	276	282	0	127	0	0	0	44	1830	39	318	138	0	0	1150	0	0	0	0	0	0	0	0
El_Azzouzi_2010	MA414	Africa	Atlas	Middle Atlas	Basanite	Alkaline	2.33	0.1	K-Ar	33.25	-5.23	39.81348655	3.234231377	11.61963978	9.588495287	11.40336899	9.830490506	0.226101282	1.789149272	5.111855064	1.130506408	3.51888681	0	0	22	0	250	300	49	175	0	0	0	57	1410	35.5	430	130	0	0	810	96	183	0	84	14.5	4.25	11.3	0
El_Azzouzi_2010	MA528	Africa	Atlas	Middle Atlas	Basalt	Alkaline	2.36	0.29	K-Ar	33.18	-5.12	44.44071308	2.432228216	12.91182881	8.898175811	10.70981148	10.68979315	0.180165053	1.30119205	3.12286092	0.78071523	1.973378961	0	0	22	0	219	354	53	238	0	0	0	36	870	27	225	65	0	0	552	55	101	0	47	8.9	2.67	7.1	0
El_Azzouzi_2010	MA429	Africa	Atlas	Middle Atlas	Basalt	Sub-Alkaline	2	2	K-Ar	33	-5	47.73615279	3.279754498	13.41105093	0	13.70308386	12.07443865	0.247104791	1.302916171	2.819241024	1.269220062	4.082910214	0	0	21	0	236	295	53	216	0	0	0	24	1515	37.5	355	122	0	0	890	115	213	0	94	16	4.46	12	0
El_Azzouzi_2010	MA406	Africa	Atlas	Middle Atlas	Basanite	Alkaline	2	2	K-Ar	33	-5	41.95660166	2.86604955	12.45894392	8.862100977	10.83386428	11.08008847	0.187130383	1.881152798	3.693362823	0.925802947	2.714897445	0	0	22	0	235	330	50	200	0	0	0	48	1105	27.5	260	93	0	0	690	74	140	0	58	10.7	3.2	8.3	0
El_Azzouzi_2010	MA539	Africa	Atlas	Middle Atlas	Basanite	Alkaline	2	2	K-Ar	33	-5	42.42876112	2.563611328	12.61932709	9.298476639	10.93012581	10.78107865	0.208666038	1.470598747	3.129990575	1.033393714	2.864944007	0	0	21	0	220	360	54	242	0	0	0	38	1200	30	275	92	0	0	850	83	148	0	62	11	3.27	8.5	0
El_Azzouzi_2010	MA420	Africa	Atlas	Middle Atlas	Basalt	Alkaline	2	2	K-Ar	33	-5	48.28862266	3.125221607	14.72351696	10.35493101	0	12.29780343	0.214365381	1.297474675	3.441128485	0.970285408	2.335249977	0	0	23.5	0	232	292	52	212	0	0	0	43	1030	28	255	84	0	0	625	67	120	0	55	9.9	3.05	8	0
El_Azzouzi_2010	MA402	Africa	Atlas	Middle Atlas	Basanite	Alkaline	2	2	K-Ar	33	-5	42.88784871	2.780315709	12.65930982	9.47462973	10.74661037	10.35223934	0.197185511	1.331002201	3.628213408	0.788742045	2.449811808	0	0	20.5	0	224	276	52	209	0	0	0	30	1040	27.5	252	85	0	0	528	66	126	0	55	10.1	3.1	8.2	0
El_Azzouzi_2010	MA523	Africa	Atlas	Middle Atlas	Basalt	Alkaline	2	2	K-Ar	33	-5	46.98514081	2.277163438	13.42432595	8.346285685	10.04338459	9.35725238	0.169047068	1.223105253	3.38094135	0.576748818	1.820381382	0	0	21	0	190	313	50	210	0	0	0	29	835	25	205	77	0	0	430	48.5	93	0	42	8.1	2.5	6.9	0
El_Azzouzi_2010	MA411	Africa	Atlas	Middle Atlas	Basaltic Andesite	Sub-Alkaline	2	2	K-Ar	33	-5	52.61818815	2.62537065	15.01003051	0	11.52061383	9.914374398	0.19939524	1.395766675	3.710966953	0.764348417	2.170251017	0	0	20	0	190	305	46	172	0	0	0	30	995	27.5	218	95	0	0	470	55.5	111	0	49	9.6	2.92	7.7	0
Berger_2009	TAF 7	Africa	Atlas	High Atlas / Jebel Saghro	Foidite	Alkaline	6.5	3.5	Stratigraphic	30.91	-6.22	38.40041411	3.588438268	12.19862779	9.463949106	14.96213772	10.35285064	0.237166897	2.124190469	3.928721207	2.113878865	0	1.19	0	0	0	0	0	0	0	0	0	0	0	0	0	0	0	0	0	0	0	0	0	0	0	0	0	0
Berger_2009	FN 4	Africa	Atlas	High Atlas / Jebel Saghro	Foidite	Alkaline	6.5	3.5	Stratigraphic	30.91	-6.22	40.31154872	2.831040063	10.94463676	8.653673809	13.66284552	14.31931858	0.19489044	1.989933958	3.497770513	1.189857418	0	1.84	0	0	0	0	0	0	0	0	0	0	0	0	0	0	0	0	0	0	0	0	0	0	0	0	0	0
Berger_2009	TL 6	Africa	Atlas	High Atlas / Jebel Saghro	Foidite	Alkaline	6.5	3.5	Stratigraphic	30.91	-6.22	39.92625419	2.998050353	11.09176308	9.09649815	14.68328416	13.48611046	0.184180568	1.340425244	2.865031054	1.800876663	0	1.42	0	0	0	0	0	0	0	0	0	0	0	0	0	0	0	0	0	0	0	0	0	0	0	0	0	0
Berger_2009	FS 5	Africa	Atlas	High Atlas / Jebel Saghro	Basanite	Alkaline	6.5	3.5	Stratigraphic	30.91	-6.22	40.95303572	2.848547847	11.73477863	8.699760712	15.86310884	10.6304503	0.216737336	1.785502818	3.158172613	1.692615388	0	2.67	0	0	0	0	0	0	0	0	0	0	0	0	0	0	0	0	0	0	0	0	0	0	0	0	0	0
Bosch_2014	MA414	Africa	Atlas	Middle Atlas	Basanite	Alkaline	2.33	0.1	K-Ar	33.25	-5.23	39.77482671	3.231090861	11.60835683	9.579184635	11.39229604	9.820944867	0.225881732	1.748128186	5.106891332	1.12940866	3.658241833	0.37	11.2	21.14	3.24	232.66	275.06	47.44	153.17	31.67	0	19.82	55.87	1449.08	36.88	455.68	143.25	0	1.29	828.76	96.23	190.51	22.36	83.9	14.49	4.33	12.41	1.57
Bosch_2014	MA514	Africa	Atlas	Middle Atlas	Foidite	Alkaline	3.9	0.11	K-Ar	33.6	-4.75	38.36160218	2.547603837	11.0953557	8.886113001	14.26264697	11.16420987	0.22623509	1.849225952	4.190267315	1.170520682	3.711941045	0.95	12.4	22.64	2.57	228.34	279.78	47.32	165.3	30.11	0	17.14	45.72	1413.5	36.79	283.36	136.26	0	0.74	956.95	105.31	193.38	21.4	79.33	13.32	4.02	11.86	1.49
Bosch_2014	MA522	Africa	Atlas	Middle Atlas	Foidite	Alkaline	0.67	0.09	K-Ar	33.23	-5.03	39.20862635	3.059945495	10.98038319	9.101068962	12.79076895	11.59040448	0.196781061	1.692317122	4.329183336	1.092134888	3.348937955	0.02	7.6	23.58	3.04	251.98	345.25	52.32	209.21	26.45	0	17.04	48.47	1315.09	33.3	306.41	124.48	0	0.91	823.26	92.09	173.85	19.67	72.95	12.59	3.76	10.85	1.36
Bosch_2014	MA524	Africa	Atlas	Middle Atlas	Basanite	Alkaline	5.87	0.16	K-Ar	33.1	-5.03	40.17007238	2.720564804	11.93316331	9.084863567	12.17870165	11.1965483	0.206252205	1.591088442	3.987542637	1.11965483	3.208248558	0	9.3	22.89	2.71	224.86	334.71	50.54	208.71	36.58	0	17.4	48.54	1330.29	33.1	298.19	119.04	0	1.18	816.27	88.93	166.3	18.85	69.46	12.09	3.63	10.62	1.33
Bosch_2014	AZ21	Africa	Atlas	Middle Atlas	Foidite	Alkaline	0.75	0.05	K-Ar	33.35	-5.12	39.35642882	3.030445019	11.70853758	9.490661125	12.39727508	11.26577775	0.206621251	1.593935367	3.788056274	1.229888401	3.221105751	0.22	0	20.9	0	255	295	56	210	0	0	0	54	1380	32	315	118	0	0	740	87.5	167	0	76	0	3.8	0	0
Bosch_2014	AZ25	Africa	Atlas	Middle Atlas	Basanite	Alkaline	0.76	0.07	K-Ar	33.3	-5.13	40.35463182	2.72344067	11.7286861	9.043788674	12.4244556	11.23170787	0.188851725	1.590330318	4.224314907	1.013835577	2.864448577	0.72	8	22.36	2.72	221.45	402.74	53.35	284.92	27.35	0	16.9	37.17	1170.59	30.52	280.34	108.45	0	0.82	699.23	79.18	147.98	16.16	60.72	10.64	3.24	9.31	1.21
Bosch_2014	MA406	Africa	Atlas	Middle Atlas	Basanite	Alkaline	1.56	0.08	K-Ar	33	-4.87	41.93797271	2.864777009	12.45341209	8.858166158	11.07516885	10.82905399	0.187047296	1.880317556	3.691722951	0.925391886	2.757692595	0.13	10.2	23.74	2.93	237.76	336.42	51.51	194.36	35.34	0	18.35	48.15	1160.28	30.51	284.76	108.16	0	1.16	747.64	75.95	142.27	15.84	59.54	10.69	3.21	9.24	1.22
Bosch_2014	MA407	Africa	Atlas	Middle Atlas	Basanite	Alkaline	2.28	0.013	K-Ar	33	-4.85	43.09795954	2.604551717	13.01293008	9.041780108	10.02506699	10.22163692	0.186741444	1.572559527	3.833113847	1.022163692	2.80464557	0	9.7	20.15	2.62	212.48	255.68	51.21	178.59	41.4	0	18.59	39.71	1127.84	29.57	272.94	102.69	0	0.96	676.87	78.94	144.75	15.6	57.67	10.02	3.03	8.93	1.16
Bosch_2014	MA421	Africa	Atlas	Middle Atlas	Basalt	Alkaline	1.65	0.08	K-Ar	33.07	-5.2	45.03709253	2.476540786	13.18158806	8.626031225	10.3056052	10.58521465	0.169762877	1.398047218	3.115648086	0.679051506	1.947194236	0.36	12.6	21.55	2.44	201.91	339.54	50.07	214.67	41.49	0	17.81	33.91	908.9	27.46	236.12	71.47	0	1.13	531.75	49.57	99.62	11.74	45.65	8.81	2.72	8.08	1.07
Bosch_2014	MA528	Africa	Atlas	Middle Atlas	Basalt	Alkaline	2.36	0.029	K-Ar	33.18	-5.12	44.35138286	2.427339197	12.88587475	8.880289593	10.66830561	10.6882837	0.179802904	1.418445128	3.11658366	0.779145915	2.060078055	0.62	11.7	21.56	2.39	203.7	317.48	48.52	206.89	38.49	0	17.66	36.45	895.26	27.57	239.44	70.2	0	1.19	549.68	54.18	105.52	12.29	47.11	8.86	2.73	8.14	1.07
Bosch_2014	KH33	Africa	Atlas	Middle Atlas	Basanite	Alkaline	0.98	0.06	K-Ar	33	-5	42.16796186	2.67431017	12.31985584	9.156725843	11.71888726	11.61872583	0.190306716	1.282066298	3.084972031	0.831339866	2.327458575	0.65	7.9	22.27	2.61	222.32	339.86	52.65	228.19	35.65	0	16.96	31.11	1304.09	28.37	247.64	85.8	0	0.8	738.95	61.81	119.56	13.77	52.98	9.74	2.99	8.8	1.15
Bosch_2014	KH41	Africa	Atlas	Middle Atlas	Basanite	Alkaline	1	0.04	K-Ar	33	-5	43.52631261	3.143843379	12.73455546	7.619937748	8.864444465	11.83915703	0.179079686	3.402514037	2.785684007	0.666574387	3.055259959	1.42	8.4	27.28	3.01	294.55	336.92	38.62	105.96	58.05	0	16.45	90.86	1139.9	25.9	326.09	143.22	0	1.38	1005.54	76.81	158.03	18.34	68.18	10.41	2.94	8.28	1.04
Bosch_2014	MA405	Africa	Atlas	Middle Atlas	Basalt	Alkaline	2.27	0.13	K-Ar	33.07	-4.98	47.5257671	2.068066853	13.52197558	8.388123702	10.09176854	9.127333514	0.169024695	1.133459718	3.400379153	0.517016714	1.651188779	+//0A4v/9AIj//QCS-0.49	14.9	20.41	2.04	167.98	294.32	49.48	215.25	41.85	0	17.82	29.34	776	26.3	190.67	75.6	0	1.1	384.83	41.93	84.21	9.77	37.99	7.58	2.36	6.99	0.98
Bosch_2014	MA409	Africa	Atlas	Middle Atlas	Basalt	Alkaline	3.77	0.2	K-Ar	33.5	-5.13	45.27629742	2.155072671	12.10992671	8.539307406	11.86278535	9.885654459	0.197713089	1.225821153	3.08432419	0.434968796	2.747692518	+//0A4v/9AIj//QCS-0.09	11.2	20.3	2.07	183.54	443.73	50.03	313.96	38.97	0	16.37	32.67	1048.97	30.09	248.42	81.38	0	1.13	617.65	77.87	141.77	15.58	57.35	9.93	3	8.77	1.16
Bosch_2014	MA426	Africa	Atlas	Middle Atlas	Basalt	Alkaline	2.74	0.18	K-Ar	33.12	-5.02	47.0892526	2.270197652	13.48239654	8.34929922	9.814391597	9.497158737	0.168529957	1.19953675	3.221896231	0.545243977	1.966231589	+//0A4v/9AIj//QCS-0.26	16.2	21.39	2.36	186.64	305.69	49.34	210.36	35.03	0	18.43	29.81	899.49	27.89	227.4	89.98	0	0.92	452.66	50.22	100.6	11.65	44.94	8.46	2.59	7.75	1.05
Bosch_2014	MA502	Africa	Atlas	Middle Atlas	Basalt	Alkaline	1.32	0.39	K-Ar	33.82	-5.25	47.21815355	2.40109334	13.76358944	8.714333267	9.343166554	9.865580168	0.170789066	1.205569878	3.265085086	0	1.559024993	0	8.9	21.68	2.42	198.37	297.02	48.95	188.76	36.85	0	18.71	29.47	790.72	26.47	217.18	69	0	0.56	419.09	39.02	79.44	9.65	38.12	7.82	2.46	7.37	0.98
Bosch_2014	MA505	Africa	Atlas	Middle Atlas	Basalt	Sub-Alkaline	0.89	0.31	K-Ar	33.65	-5.18	50.61100874	2.114638187	13.89046695	8.079930288	7.807123922	9.270333283	0.160351711	0.871912428	3.11683638	0.501099096	1.261654248	+//0A4v/9AIj//QCS-0.41	13	21.07	2.13	163.29	301.74	43.55	165.34	34.56	0	18.69	22.52	601.31	25.36	182.63	39.01	0	1.06	329.81	32.8	64.08	7.7	31.01	6.51	2.11	6.51	0.9
Bosch_2014	MA520	Africa	Atlas	Middle Atlas	Basalt	Sub-Alkaline	2.58	0.12	K-Ar	33.33	-4.88	49.14743314	2.037096827	13.74545917	8.221714878	8.652717103	9.394378568	0.168109932	0.939437856	3.164422255	0.692217368	1.480151526	+//0A4v/9AIj//QCS-0.37	11.3	21.43	2.08	174.33	309.38	46.38	177.58	21.41	0	18.64	19.33	761.71	26.14	183.26	75.73	0	0.07	309	35.5	75.35	9.24	36.84	7.42	2.4	6.99	0.97
Bosch_2014	AZ31	Africa	Atlas	Middle Atlas	Basalt	Alkaline	0.6	0.07	K-Ar	33.12	-5.05	46.72949332	2.113244603	13.87002795	8.305883887	9.722909438	9.673302758	0.188505387	1.289773701	3.125220891	0.416696118	2.180357789	0.29	17	22.07	2.15	185.52	327.03	47.29	195.54	32.66	0	18.58	37.79	962.14	29.11	224.85	89.51	0	1.59	518.86	57.95	111.8	12.53	47.51	8.75	2.69	7.94	1.08
Berger_2014	FN 4	Africa	Atlas	High Atlas / Jebel Saghro	Foidite	Alkaline	6.5	4.5	Stratigraphic	30.91	-6.22	38.99663975	2.738695311	10.5876373	8.371402508	13.8522415	13.21718171	0.188533373	1.925024965	3.383677903	1.151045855	3.261866662	1.84	0	0	0	230	0	0	0	0	0	0	50	1283	27	216	128	0	0	1151	98	169	20	69	13.4	3.85	10.14	0
Berger_2014	TAB 3	Africa	Atlas	High Atlas / Jebel Saghro	Basanite	Alkaline	6.5	4.5	Stratigraphic	30.91	-6.22	42.81347593	2.804157488	13.63020836	7.670469959	8.412472464	10.99630329	0.180267267	3.154677174	4.456607436	0.881306639	2.86875988	1.19	0	0	0	245	0	0	0	0	0	0	75	1532	24	415	148	0	0	1093	88	148	16	59	9.9	3.03	8.03	0
Deruelle_1991	4	Atlantic Ocean	Cameroon	Pagalu	Basanite	Alkaline	4.8	0.2	Stratigraphic	-1.436122	5.637153	43.18200148	2.8166533	11.60741823	9.084243764	11.25658952	11.86803384	0	3.10733994	1.323125394	1.062509786	2.070625875	0	0	23	0	253	390	56	280	56	130	0	26	900	33	253	59	0	0.35	557	50.8	106.1	0	0	10.8	3.6	0	1.3
Lee et al. 1994	AN7BM	Atlantic Ocean	Cameroon	Pagalu	Basanite	Alkaline	4.8	0.2	Stratigraphic	-1.436122	5.637153	42.95658886	3.247645633	12.31315952	10.26187321	9.952141063	10.57975357	0.179317857	2.988630951	1.723443848	0.81689246	2.068800204	0	0	26	0	274	246	0	204	48	142	0	41.2	815	33	339	71	0	0	669	50	106	0	81.68	17.11	0	0	0
Lee et al. 1994	AN12	Atlantic Ocean	Cameroon	Pagalu	Basanite	Alkaline	0.5	0.5	Stratigraphic	-1.436122	5.637153	43.19963322	3.055122644	11.30494894	10.13637547	10.03115188	12.78772833	0.179127712	2.089823308	1.293700143	0.89563856	2.086657163	0	0	26	0	265	514	0	406	38	142	0	21.4	833	32	305	65	0	0	571	50	107	0	51.42	10.93	0	0	0
Lee et al. 1994	AN14	Atlantic Ocean	Cameroon	Pagalu	Basanite	Alkaline	0.5	0.5	Stratigraphic	-1.436122	5.637153	41.71089105	2.944415616	12.58612912	10.38918226	10.97917687	10.45018017	0.209602468	2.694888869	0.668731683	1.467217273	2.939610413	0	0	29	0	279	299	0	252	37	163	0	41.2	1035	41	352	77	0	0	743	75	152	0	67.14	13.73	0	0	0
Lee et al. 1994	AN17	Atlantic Ocean	Cameroon	Pagalu	Basanite	Alkaline	0.5	0.5	Stratigraphic	-1.436122	5.637153	43.30347918	3.070172528	12.5315212	10.35682128	11.01650143	9.290783533	0.200664871	2.769175222	0.963191382	1.103656791	2.429879318	0	0	28	0	300	376	0	267	56	136	0	36.7	963	35	322	68	0	0	648	61	125	0	70.42	14.66	0	0	0
Lee et al. 1994	AN18	Atlantic Ocean	Cameroon	Pagalu	Basanite	Alkaline	0.5	0.5	Stratigraphic	-1.436122	5.637153	43.16415256	3.071681554	12.50756607	10.44862234	11.21264149	9.425846338	0.2007635	2.921108929	0.632405026	1.054008377	2.372923223	0	0	29	0	307	379	0	252	52	137	0	48.7	931	36	311	65	0	0	618	62	122	0	33.76	7.21	0	0	0
Lee et al. 1994	AN19	Atlantic Ocean	Cameroon	Pagalu	Basanite	Alkaline	0.5	0.5	Stratigraphic	-1.436122	5.637153	43.18655732	2.725896499	12.22674014	9.868337466	10.47579933	10.76430662	0.198970548	2.984558212	1.163977703	0.9451101	2.638599602	0	0	29	0	251	345	0	245	49	142	0	47.6	944	37	312	67	0	0	640	67	136	0	68.69	14.14	0	0	0
Lee et al. 1994	AN20	Atlantic Ocean	Cameroon	Pagalu	Basanite	Alkaline	0.5	0.5	Stratigraphic	-1.436122	5.637153	43.19357345	2.914599632	12.30278279	10.04778204	10.56790206	10.53816126	0.228012896	2.726241152	1.288768545	1.001274023	2.316240832	0	0	25	0	275	348	0	269	60	134	0	29.5	855	35	313	68	0	0	665	58	119	0	74.3	15.53	0	0	0
Deruelle_1991	P18	Atlantic Ocean	Cameroon	Principe	Foidite	Alkaline	6	0	Stratigraphic	1.610675	7.393178	36.68756525	4.113844794	10.78521237	10.1897608	13.07508743	12.13336392	0.20817046	3.072992496	1.536496248	1.407628821	3.887757049	0	0	26	0	307	338	0	193	56	108	0	40	1297	35	387	118	0	0	987	103	203	0	85	0	0	0	0
Fitton 1987	P15	Atlantic Ocean	Cameroon	Principe	Basalt	Sub-Alkaline	6	0	Stratigraphic	1.610675	7.393178	48.3217592	2.458964868	12.86307253	9.415536002	10.20780374	9.525905919	0.165308563	2.634605216	0.495925688	0.423603191	0.790930951	0	0	24	0	215	351	0	236	60	113	0	13	444	23	131	25	0	0	174	16	40	0	22	0	0	0	0
Deruelle_1991	1D	Atlantic Ocean	Cameroon	Bioko	Basalt	Alkaline	0	0	Stratigraphic	3.501341	8.67559	46.16268633	2.938089206	13.54785579	9.649478235	10.34452241	10.08947995	0.173428876	2.693248439	0.724320603	0.887547782	0	0	0	0	0	228	359	125	316	120	0	0	22	784	0	0	0	0	0	406	0	0	0	0	0	0	0	0
Fitton 1987	FP44	Atlantic Ocean	Cameroon	Bioko	Basalt	Alkaline	0	0	Stratigraphic	3.501341	8.67559	43.81759119	3.463958222	10.65833299	9.46960043	12.41498417	10.65833299	0.18750771	2.447469057	1.174390395	0.621736091	2.354207541	0	0	30	0	294	521	0	215	72	107	0	33	823	32	336	65	0	0	562	58	121	0	59	0	0	0	0
Deruelle_1987	3	Africa	Cameroon	Mt._Cameroon	Basalt	Alkaline	0.5	0.5	Stratigraphic	4.216458	9.16939	45.74332938	4.093997578	11.38009722	8.636820519	13.53856625	10.52887001	0.141871203	1.976063188	1.165370597	0.395212638	0	0	0	0	0	0	0	0	0	0	0	0	0	0	0	0	0	0	0	0	0	0	0	0	0	0	0	0
Deruelle_1987	1F	Africa	Cameroon	Mt._Cameroon	Basalt	Alkaline	0.5	0.5	Stratigraphic	4.216458	9.16939	45.85285623	2.716233941	11.75351787	8.489726712	12.13722378	11.18805653	0.212048003	2.625356225	0.827996963	0.363510862	1.376045423	0	0	33.5	0	0	421	56	248	0	0	0	17	933	0	308	0	0	0.24	266	39.6	70	0	0	6.7	2.94	0	0.89
Deruelle_1987	N4H	Africa	Cameroon	Mt._Cameroon	Basalt	Alkaline	0.5	0.5	Stratigraphic	4.216458	9.16939	46.262052	2.668964538	13.47930541	8.578503891	12.3930989	9.76551366	0.206896475	2.410343944	1.313792622	0.537930837	0	0	0	0	0	0	0	0	0	0	0	0	0	0	0	0	0	0	0	0	0	0	0	0	0	0	0	0
Deruelle_1987	NG24	Africa	Cameroon	Mt._Cameroon	Basalt	Sub-Alkaline	0.5	0.5	Stratigraphic	4.216458	9.16939	46.5148612	2.934109022	13.08038113	8.898836679	11.40814417	10.59767349	0.174405082	2.123638348	1.190058205	0.605288225	0	0	0	0	0	0	0	0	0	0	0	0	0	0	0	0	0	0	0	0	0	0	0	0	0	0	0	0
Deruelle_1987	5W	Africa	Cameroon	Mt._Cameroon	Basanite	Alkaline	0.5	0.5	Stratigraphic	4.216458	9.16939	41.9095756	3.51265229	12.52644107	10.3249028	12.34475216	10.26542351	0.232158053	3.633778231	1.34247918	0.948819871	0	0	0	0	0	302	406	50	195	44	0	0	44	1163	0	0	0	0	0	558	0	0	0	0	0	0	0	0
Deruelle_1987	2	Africa	Cameroon	Mt._Cameroon	Basanite	Alkaline	0.5	0.5	Stratigraphic	4.216458	9.16939	44.03297043	4.773440984	11.367262	9.624030484	12.52016937	9.67835386	0.141585114	2.791249389	1.648455255	0.748378459	0	0	0	0	0	0	0	0	0	0	0	0	0	0	0	0	0	0	0	0	0	0	0	0	0	0	0	0
Deruelle_1987	5B	Africa	Cameroon	Mt._Cameroon	Basanite	Alkaline	0.5	0.5	Stratigraphic	4.216458	9.16939	43.5525169	3.209132824	12.12339067	9.988268818	11.60381679	10.80917436	0.234317634	3.311010056	1.385530362	0.906707369	0	0	0	0	0	291	487	39	197	67	0	0	37	1040	0	0	0	0	0	481	0	0	0	0	0	0	0	0
Deruelle_1987	D528	Africa	Cameroon	Mt._Cameroon	Basalt	Alkaline	0.5	0.5	Stratigraphic	4.216458	9.16939	45.43952214	1.767092528	15.95432111	8.228177364	11.30939217	9.915913499	0.282734804	3.029301476	1.484357723	0.302930147	0	0	0	0	0	0	0	0	0	0	0	0	0	0	0	0	0	0	0	0	0	0	0	0	0	0	0	0
Deruelle_1987	N6F	Africa	Cameroon	Mt._Cameroon	Basalt	Alkaline	0.5	0.5	Stratigraphic	4.216458	9.16939	47.06862752	2.915845284	13.80976725	8.541528139	10.19533403	10.67118378	0.18224033	2.885471895	0.880828263	0.475849751	0	0	0	0	0	0	0	0	0	0	0	0	0	0	0	0	0	0	0	0	0	0	0	0	0	0	0	0
Yokoyama_2007	CA060	Africa	Cameroon	Mt._Cameroon	Basanite	Alkaline	0.5	0.5	Stratigraphic	4.216458	9.16939	42.13156477	3.312412679	12.10677149	9.760730991	11.48690479	9.724158855	0.203393761	3.20587309	1.433441744	0.75546254	3.167197437	0	6.2	0	0	0	0	0	0	0	0	0	44.2	1104	34.3	343	88	0	0.438	473	77.5	164	18.7	73.7	12.2	3.71	10.1	1.34
Yokoyama_2007	1922-2	Africa	Cameroon	Mt._Cameroon	Basanite	Alkaline	0.5	0.5	Stratigraphic	4.216458	9.16939	42.39256444	3.196496813	11.98686304	9.680894658	11.41188344	9.774653363	0.204653759	3.254969316	1.413085481	0.789378786	3.204652137	0	6.47	0	0	0	0	0	0	0	0	0	39.9	1125	35.4	355	91	0	0.46	485	80.2	166	19.4	75.3	12.6	3.83	10.3	1.39
Wandji_2009	TM190a	Africa	Cameroon	Mt._Cameroon	Basanite	Alkaline	0.5	0.5	Stratigraphic	4.216458	9.16939	42.03432723	3.154527811	13.25292334	9.779011209	10.91876809	9.063163493	0.205093139	3.33032193	1.396586616	0.732475498	3.343950945	0	0	0	0	287.4	326.3	50.75	159.4	67.36	130.4	22.8	39.16	1078	31.58	427	101	0	0.493	471.9	84.61	173.6	20.01	75.65	12.97	3.91	9.895	1.327
Fitton_1983	C25	Africa	Cameroon	Mt._Cameroon	Basanite	Alkaline	0.5	0.5	Stratigraphic	4.216458	9.16939	42.89660191	3.03937276	11.89105252	8.936138009	11.48646069	10.49965136	0.207229961	3.147921788	1.381533073	0.720370817	3.221108271	0	0	33	0	286	478	0	181	61	112	0	36	990	30	361	93	0	0	479	83	167	0	69	0	0	0	0
Nkouathio_2002	NT19	Africa	Cameroon	Mt._Cameroon / Tombel Graben	Basanite	Alkaline	2	2	Stratigraphic	4.8	9.68	43.96992864	2.686492207	12.5168401	9.176708038	11.39998379	11.80245453	0.181111834	2.716677513	0.815003254	0.654014956	1.417612098	0	0	20.6	0	256	508	51.6	272	63.6	0	0	24.4	669	22.7	192	46.5	0	0.64	387	34.65	72.17	8.68	35.46	7.66	2.35	6.14	0.88
Nkouathio_2002	NT88	Africa	Cameroon	Mt._Cameroon / Tombel Graben	Basanite	Alkaline	2	2	Stratigraphic	4.8	9.68	43.87648589	2.887006611	13.80350035	9.654891105	10.65586121	10.22481508	0.180437914	2.75669034	1.062578822	0.60145971	1.547115949	0	0	20.3	0	270	265	51.1	177	33.9	0	0	29.9	633	26.7	227	53.1	0	0.48	371	37.73	78.84	0	39.47	8.3	2.62	6.89	1.02
Nkouathio_2002	GO1	Africa	Cameroon	Mt._Cameroon / Tombel Graben	Basalt	Alkaline	2	2	Stratigraphic	4.8	9.68	44.70990869	3.001267288	13.88958582	9.668113729	9.661887048	9.691800011	0.16950679	3.20068704	1.176576545	0.528462346	1.543934866	0	0	19.2	0	256	283	49	202	52.5	0	0	27.82	599	24.67	236	50.66	0	0.35	367	37.19	78.68	0	37.63	7.7	2.48	6.33	0.91
Kagou_Dongmo_2001	KO-1	Africa	Cameroon	Bamenda / Mt. Manengouba	Basalt	Sub-Alkaline	0.775	0.775	Stratigraphic	5.034684	9.833064	49.0037457	2.948358144	14.79827267	1.374239446	12.05324957	12.47121606	0.192038653	3.0048401	1.457234485	0.689079872	1.532072303	0	0	0	0	251	400	49.29	241	0	0	0	34.97	661	23.27	201	57.82	0	0	492	40.05	77.9	8.83	37	7.26	2.62	6.58	0.88
Kagou_Dongmo_2010	KTP-16	Africa	Cameroon	Bamenda / Mt. Bambouto	Basanite	Alkaline	0.472	0.013	K-Ar	5.662769	10.055222	42.68446911	2.879548215	11.97607155	9.858684188	11.59959351	12.61710172	0.193326559	2.126592144	0.956457711	0.793656398	1.4824602	0	0	0	0	217.3	358.2	53.9	277.2	0	0	16.26	29.73	889	21.26	164	51.52	0	0	435	37.18	75.52	9.09	36.84	7.38	2.47	6.44	0.89
Kagou_Dongmo_2010	KTP-17	Africa	Cameroon	Bamenda / Mt. Bambouto	Basanite	Alkaline	0.4	0.01	Stratigraphic	5.662769	10.055222	42.00119392	2.934016625	12.02449525	9.98736076	10.79121369	12.67097349	0.198916381	2.735100243	1.193498288	0.805611344	1.773629383	0	0	0	0	257	416.3	64.34	332.5	0	0	19.76	29.23	803	25.66	202	61.59	0	0	564	44.89	90.64	11.04	44.3	8.84	2.92	7.45	1.04
Kagou_Dongmo_2010	KTP-19	Africa	Cameroon	Bamenda / Mt. Bambouto	Basanite	Alkaline	0.487	0.012	K-Ar	5.662769	10.055222	42.8545142	2.7935675	12.432366	9.783632888	10.37186231	12.39274093	0.208031623	2.991692854	0.911376631	0.733063812	1.710444847	0	0	0	0	231.7	376.9	57.69	298	0	0	19.5	39.79	789	24.8	204	61.3	0	0	507	43.66	87.34	10.48	42.43	8.63	2.81	7.26	1
Nono_1994	220	Africa	Cameroon	Adamawa Plateau	Picrobasalt	Alkaline	8.5	1.5	Stratigraphic	7.402587925	14.00271702	42.67295804	3.294303405	11.68814769	9.551560812	12.55506963	11.75954125	0.203981635	2.366186966	0.530352251	0.632343068	1.985459239	0	0	0	0	294	506	61	212	65	0	0	18	685	30.73	0	0	0	0	381	50.67	101.67	0	40.02	9.74	2.82	8.26	0
Nono_1994	4B	Africa	Cameroon	Adamawa Plateau	Foidite	Alkaline	8.5	1.5	Stratigraphic	7.365340932	13.95743	40.73312416	4.284429219	13.3707308	10.53362896	12.33584452	10.74211964	0.186279531	2.701053203	0.858955617	1.27291013	0	0	0	0	0	333	192	64	142	38	0	0	50	720	0	0	0	0	0	423	0	0	0	0	0	0	0	0
Nono_1994	192W	Africa	Cameroon	Adamawa Plateau	Foidite	Alkaline	8.5	1.5	Stratigraphic	7.363504836	13.98513532	39.45728263	3.717734594	13.45368044	11.05954809	11.93372265	9.592166052	0.205399702	3.358285117	1.139968342	0.87294873	2.074032553	0	0	0	0	292	246	54	165	54	0	0	42	888	30.85	0	0	0	0	547	56.14	106.3	0	50.49	10.07	3.09	8.78	0
Nono_1994	250	Africa	Cameroon	Adamawa Plateau	Basanite	Alkaline	8.5	1.5	Stratigraphic	7.413270057	14.05343206	41.38666218	3.565458317	12.71574957	9.887689461	13.15748777	9.339607627	0.2208691	3.481317708	0.830888516	0.704677602	1.85983057	0	0	0	0	277	472	36	245	207	0	0	36	714	29.18	0	0	0	0	416	49.61	95.12	0	47.3	9.09	2.78	7.71	0
Nono_1994	147	Africa	Cameroon	Adamawa Plateau	Basanite	Alkaline	8.5	1.5	Stratigraphic	7.365746278	13.93182365	42.03348681	3.894639706	13.53412853	10.6769129	11.02970143	9.199936315	0.20444303	3.107534044	0.746217057	0.807549965	1.742687249	0	0	30.1	0	288	198	76	147	40	0	0	39	977	0	362	0	0	0.37	460	59.6	89	0	0	8.8	3.64	0	1.11
Nono_1994	119	Africa	Cameroon	Adamawa Plateau	Basanite	Alkaline	8.5	1.5	Stratigraphic	7.381336036	13.94039277	42.29868848	3.625310094	12.58135784	10.8502349	10.6818996	9.190926999	0.18381854	3.002369487	1.470548319	0.959941264	2.06822227	0	0	27.1	0	240	222	93	231	42	0	0	55	1153	0	346	0	0	0.41	610	61.5	106	0	0	9.27	3.83	0	1.14
Marzoli_2000	CA132	Africa	Cameroon	Adamawa Plateau	Basanite	Alkaline	9	2	Stratigraphic	7.367465911	13.99805912	41.28595747	3.298544181	12.6033927	9.759945992	11.11658621	10.13194615	0.206774411	4.302877036	1.289878471	0.669555236	2.546104751	0	0	0	0	0	361	0	205	0	0	0	39	1043	35	290	102	0	0	515	67.67	131.1	0	59.8	11.32	3.26	8.88	0
Marzoli_2000	CA136	Africa	Cameroon	Adamawa Plateau	Basanite	Alkaline	9	2	Stratigraphic	7.367465911	13.99805912	43.14359482	3.114670817	13.65738939	7.801253307	10.99468973	9.44226705	0.18668374	4.490235215	1.532771758	0.854815019	2.547762899	0	0	0	0	0	314	0	175	0	0	0	42	983	34	251	114	0	0	598	70.28	131.1	0	58.25	10.86	3.33	8.98	0
Marzoli_2000	CA148	Africa	Cameroon	Adamawa Plateau	Basalt	Sub-Alkaline	9	2	Stratigraphic	7.367465911	13.99805912	45.03896455	3.710963944	13.02319518	8.694258839	10.79462702	11.12294287	0.169132405	2.44744539	0.5969379	0.507397215	1.415027233	0	0	0	0	0	340	0	116	0	0	0	24	566	29	244	62	0	0	356	33.85	71.99	0	37.67	8.08	2.56	7.1	0
Marzoli_2000	CA130	Africa	Cameroon	Adamawa Plateau	Trachybasalt	Alkaline	9	2	Stratigraphic	7.367465911	13.99805912	44.52222375	2.517157527	13.51005641	7.580465516	10.48160127	10.62909096	0.186820285	3.116948969	1.809206972	1.022595245	2.425945805	0	0	0	0	0	431	0	245	0	0	0	50	982	35	260	111	0	0	722	68.03	124.7	0	52.74	9.49	2.92	7.87	0
Fitton 1987	N31	Africa	Cameroon	Biu_Plateau	Trachybasalt	Alkaline	2.5	2.5	Stratigraphic	10.5	12	49.15365909	2.168837744	13.68266761	7.885220798	7.935747319	9.774761811	0.14991966	3.41816824	1.569159105	0.469748267	1.5119596	0	0	24	0	295	376	0	282	44	96	0	35	632	27	239	55	0	0	527	37	77	0	33	0	0	0	0
Rankenberg_2005	ZAGU	Africa	Cameroon	Biu_Plateau	Trachybasalt	Alkaline	0.025	0.025	Stratigraphic	10.5	12	46.32802202	2.604828467	14.36148722	7.536159581	9.241651958	9.131869916	0.179643343	3.702648894	1.816393797	0.798414856	2.146873519	0	0	20.8	0	155	231	0	202	0	0	0	50.4	973	27.3	272	92	0	0	786	58.8	110	11.7	48.7	9.38	3.18	7.72	1.19
Rankenberg_2005	JIGU-M	Africa	Cameroon	Biu_Plateau	Basanite	Alkaline	0.025	0.025	Stratigraphic	10.5	12	44.07191852	3.061378192	12.58345712	8.070702584	9.830204649	10.71482367	0.188851252	3.727327344	1.759298506	0.984014419	2.677466392	0	0	20.4	0	201	379	0	278	0	0	0	46.2	1009	29.5	352	104	0	0	598	67.8	138	15.3	62.4	12.4	3.9	9.67	1.41
Rankenberg_2005	DAM	Africa	Cameroon	Biu_Plateau	Basalt	Alkaline	0.025	0.025	Stratigraphic	10.5	12	44.2864669	2.98706375	12.48772471	8.255647986	10.0701012	11.48870672	0.199803595	3.276778962	1.558468043	0.799214381	2.202909874	0	0	22	0	192	401	0	291	0	0	0	40.7	858	27.1	305	85	0	0	736	55.2	113	12.6	51.3	10.6	3.32	8.3	1.25
Rankenberg_2005	DAM2	Africa	Cameroon	Biu_Plateau	Trachybasalt	Alkaline	0.025	0.025	Stratigraphic	10.5	12	47.7378794	2.596621055	14.10164973	7.332825902	8.698680534	9.218004746	0.159792065	3.155893282	2.147205873	0.719064292	2.032177126	0	0	18.6	0	183	246	0	222	0	0	0	55.8	872	24.2	313	89	0	0	747	52.7	104	11.2	45.4	9.19	2.93	7.28	1.11
Rankenberg_2005	BUGOR	Africa	Cameroon	Biu_Plateau	Basalt	Alkaline	0.025	0.025	Stratigraphic	10.5	12	47.19504068	2.441642513	14.01683665	7.522204217	8.982832951	10.87184032	0.160766586	3.144996323	1.46699509	0.582778872	1.432725355	0	0	22.1	0	184	368	0	307	0	0	0	37.9	668	23.9	211	65	0	0	441	38.1	72.9	8.34	33.9	7.03	2.37	6.02	0.99
Rankenberg_2005	SEBUGOR	Africa	Cameroon	Biu_Plateau	Trachybasalt	Alkaline	0.025	0.025	Stratigraphic	10.5	12	46.54387522	2.460247989	14.21922919	7.53210726	9.610029899	10.19245595	0.170711085	3.444347184	1.536399765	0.622593369	1.504654164	0	0	21.6	0	181	290	0	231	0	0	0	38.3	714	23	206	73	0	0	438	39.5	76.6	8.67	34.5	7.01	2.43	6.11	0.95
Rankenberg_2005	HILIA1	Africa	Cameroon	Biu_Plateau	Trachybasalt	Alkaline	0.025	0.025	Stratigraphic	10.5	12	46.44344454	2.591866438	14.57049241	7.549359594	9.236651436	9.166600991	0.170122508	3.722680752	1.771275519	0.740533268	1.88851209	0	0	22.2	0	160	196	0	183	0	0	0	50.2	860	26.7	259	83	0	0	628	50	96.5	10.2	42.1	8.49	2.72	6.87	1.05
Rankenberg_2005	TAMZA	Africa	Cameroon	Biu_Plateau	Trachybasalt	Alkaline	0.025	0.025	Stratigraphic	10.5	12	46.38274769	3.051627778	14.13123059	7.623784742	8.835758858	9.25460973	0.169534877	3.350806972	1.994527959	0.787838544	2.24223352	0	0	18.3	0	197	224	0	202	0	0	0	43.5	1013	25.4	338	103	0	0	604	58.2	115	12.3	49.7	10	3.2	7.82	1.2
Rankenberg_2005	GULD-UMBUR	Africa	Cameroon	Biu_Plateau	Basalt	Alkaline	0.025	0.025	Stratigraphic	10.5	12	45.99066595	2.5906008	12.91299473	7.668074345	9.352168912	11.87275347	0.180041754	2.93067967	1.61037347	0.750173976	1.912489673	0	0	21.4	0	190	387	0	346	0	0	0	45.5	804	25.1	263	86	0	0	531	50.6	97.8	10.6	44.4	8.72	2.87	6.78	1.08
Rankenberg_2005	PELA2	Africa	Cameroon	Biu_Plateau	Trachybasalt	Alkaline	0.025	0.025	Stratigraphic	10.5	12	45.58356972	2.882755397	13.2426576	7.91140508	10.05961519	10.18973956	0.180172212	3.353205062	1.621549911	0.750717551	1.939424253	0	0	24.2	0	195	397	0	243	0	0	0	45	824	29.3	279	82	0	0	579	51	99.2	10.9	46.5	9.16	3.01	7.2	1.09
Rankenberg_2005	WIGA	Africa	Cameroon	Biu_Plateau	Basalt	Alkaline	0.025	0.025	Stratigraphic	10.5	12	45.62078682	3.037389223	13.53836315	7.825133133	9.701660972	10.68081934	0.169854003	2.667706982	1.588634495	0.849270013	2.06988111	0	0	20	0	205	300	0	269	0	0	0	33.3	895	24.4	264	88	0	0	519	54.9	106	11.5	46.7	9.57	3.02	7.49	1.15
Rankenberg_2005	TUM	Africa	Cameroon	Biu_Plateau	Basalt	Alkaline	0.025	0.025	Stratigraphic	10.5	12	46.2414608	2.409455187	13.25200353	7.645911295	8.744314451	12.94078224	0.160630346	2.841149242	1.415554923	0.572245607	1.532868473	0	0	23.7	0	195	452	0	435	0	0	0	42.1	692	20.9	220	73	0	0	498	40.2	78.1	8.55	34.2	6.89	2.29	5.94	0.89
Rankenberg_2005	ETUM	Africa	Cameroon	Biu_Plateau	Trachybasalt	Alkaline	0.025	0.025	Stratigraphic	10.5	12	48.16107135	2.563669291	14.30467612	7.295558792	8.010219613	9.137436072	0.179556605	3.541255247	1.875368975	0.718226416	2.108396049	0	0	17.2	0	149	333	0	241	0	0	0	49.2	918	28.2	367	94	0	0	518	54.7	108	12.1	48.8	9.55	3.09	7.9	1.24
Rankenberg_2005	GUMJA	Africa	Cameroon	Biu_Plateau	Basalt	Alkaline	0.025	0.025	Stratigraphic	10.5	12	47.63912076	2.698446723	14.50540506	7.235445311	9.600050236	9.45961063	0.150471007	3.139828343	1.374301862	0.581821227	1.543599658	0	0	20.4	0	197	229	0	229	0	0	0	32.7	748	21.7	200	72	0	0	453	42.7	78.6	8.43	34.5	6.77	2.31	5.8	0.92
Rankenberg_2005	TILA1	Africa	Cameroon	Biu_Plateau	Basalt	Alkaline	0.025	0.025	Stratigraphic	10.5	12	46.54963525	3.106660322	13.55267998	7.982644333	9.883000314	10.39575008	0.16086267	2.56374881	1.417602284	0.593181098	1.506409878	0	0	23.8	0	210	286	0	230	0	0	0	35.8	671	25.7	252	61	0	0	384	36.6	76.7	9.01	38.9	8.48	2.71	6.93	1.09
Rankenberg_2005	TILASTR	Africa	Cameroon	Biu_Plateau	Basalt	Sub-Alkaline	0.025	0.025	Stratigraphic	10.5	12	47.78129743	2.792282571	14.33438923	8.083524578	9.284087537	9.405052847	0.151206638	2.439467084	1.612870799	0.534263452	1.263960911	0	0	16.7	0	185	283	0	246	0	0	0	40.7	708	21.3	216	58	0	0	383	31.1	64.2	7.49	31.1	7.04	2.38	5.88	0.95
Rankenberg_2005	DAI	Africa	Cameroon	Jos Plateau	Basalt	Alkaline	1.5	0.6	Stratigraphic	9	9.5	45.8832346	2.420127376	13.66776855	8.29191183	0.168615432	10.68228354	9.69042806	2.896218008	1.676235765	0.595113289	1.64911546	231	0	22.8	0	175	323	0	230	0	0	0	45.1	803	23.3	0	72	0	0	554	42.5	84.1	9.24	37.9	7.74	2.57	6.44	0.99
Rankenberg_2005	KERANG	Africa	Cameroon	Jos Plateau	Basanite	Alkaline	1.5	0.6	Stratigraphic	9	9.5	44.14279795	2.618640556	13.46729429	8.891564473	0.187045754	9.342443187	9.755912751	3.927960834	1.781856919	0.87616169	2.48869298	293	0	20.2	0	167	205	0	161	0	0	0	54.5	1024	27.7	0	102	0	0	734	67.5	128	13.6	53.5	10.3	3.51	8.58	1.24
Rankenberg_2005	AMPANG	Africa	Cameroon	Jos Plateau	Trachybasalt	Alkaline	1.5	0.6	Stratigraphic	9	9.5	46.09894757	2.270884116	12.99340651	8.277866274	0.177721366	10.91011717	9.004549192	3.287845264	1.777213656	0.710885463	2.088188527	247	0	18.6	0	156	417	0	345	0	0	0	53	858	22	0	86	0	0	726	56.5	107	11.3	44.2	8.5	2.83	6.81	1
Rankenberg_2005	PIDONG-M	Africa	Cameroon	Jos Plateau	Trachybasalt	Alkaline	1.5	0.6	Stratigraphic	9	9.5	45.12158003	2.402924381	13.31002558	8.448800785	0.177994399	10.66977533	9.433703123	3.559887971	1.770055408	0.702089017	1.973722532	257	0	20.7	0	157	347	0	260	0	0	0	54.5	841	24.7	0	86	0	0	615	52.4	101	10.8	43.7	8.9	2.93	6.96	1.07
Rankenberg_2005	Biu4	Africa	Cameroon	Biu_Plateau	Basalt	Alkaline	3.05	2.25	Stratigraphic	10.5	12	45.94588841	2.944994147	13.23257505	8.66783412	0.159188873	9.919456638	10.65570517	2.676362924	1.3133082	0.606907577	1.387843216	240	0	21.2	0	206	355	0	244	0	0	0	29	712	24.1	0	63	0	0	498	34.4	70.6	8.37	35.1	7.59	2.53	6.5	1.07
Rankenberg_2005	Biu5	Africa	Cameroon	Biu_Plateau	Basalt	Alkaline	3.05	2.25	Stratigraphic	10.5	12	45.64535514	3.130478308	13.04862863	8.848818687	0.168946448	10.41505164	10.24610519	2.365250278	1.490703956	0.57640553	1.533070955	257	0	21.8	0	211	305	0	230	0	0	0	41.8	635	24	0	63	0	0	390	36.8	78.1	8.97	38.3	8.11	2.75	6.96	1.08
Rankenberg_2005	Biu8	Africa	Cameroon	Biu_Plateau	Basalt	Sub-Alkaline	3.05	2.25	Stratigraphic	10.5	12	47.90962867	2.205379699	13.92083565	8.150923706	0.169644592	10.67763022	9.659762664	2.404961572	1.127637584	0.399163747	1.022151778	164	0	20.8	0	174	396	0	242	0	0	0	24.6	497	18.6	0	43	0	0	351	25.3	51.8	6.14	25.1	5.52	1.84	4.63	0.74
Rankenberg_2005	Biu9	Africa	Cameroon	Biu_Plateau	Basalt	Alkaline	3.05	2.25	Stratigraphic	10.5	12	46.06776336	2.736600997	13.67312556	8.330331988	0.187709094	10.01773795	9.622560907	2.598289034	1.600467009	0.721198097	2.050405707	297	0	22.9	0	179	358	0	226	0	0	0	44.9	888	29.1	0	88	0	0	535	53.1	105	11.4	47.5	9.61	2.99	7.61	1.16
Kamgang_2013	BA68	Africa	Cameroon	Bamenda	Basanite	Alkaline	8.3	0.3	K-Ar	5.916666	10.25	43.69706506	2.906479071	14.69220176	8.526972766	9.818106276	9.838082073	0.199758012	3.685535316	1.657991497	1.038741661	1.478781711	0	0	1	0	219	339	56	283	0	0	22.4	28.9	718	26.6	199	49.6	0	0.5	472	36.6	75.3	8.8	37.3	8.3	2.5	6.6	1
Kamgang_2013	BA02	Africa	Cameroon	Bamenda	Basalt	Alkaline	7	7	Stratigraphic	5.916666	10.25	45.12357915	3.720376415	13.46470478	9.582375178	9.509893685	10.32531866	0.163084994	2.701095205	0.978509961	0.540219041	1.117043875	0	0	23.3	0	249	556	53.1	196	0	0	19.8	24.8	851	21.6	159	33	0	0.4	394	25.4	56.7	7.1	32.5	7.1	2.6	6.1	0.9
Kamgang_2013	BA61	Africa	Cameroon	Bamenda	Basalt	Alkaline	0	0	K-Ar	5.916666	10.25	45.05267392	2.500721107	13.14863281	8.786295518	9.566250586	10.6379882	0.16869944	2.99689593	1.151125589	1.022120135	2.485147095	0	0	3.9	0	233	194	33.2	84.4	0	0	19.9	41	1540	30	222	77.9	0	0.8	1095	63.2	127.8	15.3	63.3	12.1	4.5	9.4	1.2
Kamgang_2013	BA88	Africa	Cameroon	Bamenda	Basalt	Alkaline	7	7	Stratigraphic	5.916666	10.25	45.89221302	2.838071068	14.12997085	9.012193635	8.423636468	9.792351593	0.201281636	3.290954749	1.519676353	0.714549808	1.606352981	0	0	16.2	0	195	321	42.5	187	0	0	19.6	32.3	744	25.3	251	55.8	0	0.4	437	42.3	81.9	9.7	40.1	7.9	2.7	6.9	1
Marzoli_2015	CA286	Africa	Cameroon	Bamenda / Mt. Bambouto	Basanite	Alkaline	7.5	7.5	Stratigraphic	5.662769	10.055222	44.28068981	3.997913708	12.04434762	9.274717707	12.28725884	9.767055008	0.202426011	3.289422671	1.042493954	1.163949561	0	0	0	0	0	0	357	0	163	0	0	0	37	1617	28	125	83	0	0	709	0	0	0	0	0	0	0	0
Campeny_2017	CM-14	Africa	Angola	Chiva Lagoon	Foidite	Alkaline	0.65	0.15	Stratigraphic	-11.675	14.5	13.29005022	0.8398136	2.8343709	7.054434239	37.28772383	9.584372708	0.47239515	0.01049767	0.01049767	4.188570329	22.4650138	24.92	0	0	0	173	0	16	0	20	110	0	0	3650	61	833	418	0	0	1620	623	1070	104	354	47.8	12.4	28.4	3.1
Campeny_2017	CM-15	Africa	Angola	Chiva Lagoon	Foidite	Alkaline	0.65	0.15	Stratigraphic	-11.675	14.5	13.9121952	0.775772967	2.937593633	6.90127631	35.44765275	10.13676676	0.486151059	0.01034364	0.020687279	4.282266775	23.1697526	24.54	0	0	0	165	0	15	0	20	120	12	0	3520	61	288	190	0	0	1540	652	1120	108	365	12.4	12.7	28.4	3.2
Franz_1999	GU9	Africa	Darfur	Meidob	Basanite	Alkaline	1.65	1.65	Stratigraphic	15.02	26.66	42.26411162	2.556337182	11.61790595	9.250889705	12.13514149	13.09003787	0.099468373	1.183673637	2.486709321	0.84548117	1.800301609	0.52	0	22	0	254	426	0	310	0	0	0	40	790	25	206	59	0	0	425	47	92	0	37	8.3	2.8	7.4	0
Franz_1999	GU70	Africa	Darfur	Meidob	Basalt	Alkaline	1.65	1.65	Stratigraphic	15.52	26.72	45.25576506	2.946653147	12.84258044	9.440064567	9.372971786	10.45911015	0.090511531	1.438127645	2.6047207	0.693921731	2.164598632	0.96	0	6	0	261	289	0	216	0	0	0	42	785	23	257	73	0	0	447	55	111	0	48	10	3.3	7.9	0
Franz_1999	DP70	Africa	Darfur	Meidob	Basalt	Alkaline	1.65	1.65	Stratigraphic	15.31	26.36	46.0275656	2.562091062	14.49182757	9.279112385	10.48856029	9.307596436	0.140114355	1.421159886	3.092523977	0.540441084	0	0.41	0	18	0	259	355	0	150	0	0	0	28	602	25	208	56	0	0	357	0	0	0	0	0	0	0	0
Davidson_1989	X121	Africa	Darfur	Jebel_Marra	Trachybasalt	Alkaline	1	1	Stratigraphic	13.02	24.42	47.48314121	2.331136094	12.84626071	8.872752995	9.284524872	9.544651647	0.180087767	1.040507097	4.452169793	0.500243797	0.973908637	0	0	0	0	0	0	0	201	0	0	0	22	682	19	112	34	0	0	298	24.42	49.31	0	26.29	5.69	1.96	5.43	0
Davidson_1989	X63	Africa	Darfur	Jebel_Marra	Basanite	Alkaline	1	1	Stratigraphic	13.03	24.32	44.30136418	2.265410669	13.30047775	8.900179508	9.897327498	12.89773808	0.191301346	1.087397121	3.040684542	0.614178004	0.988000805	0	0	0	0	0	0	0	342	0	0	0	19	762	16	100	31	0	0	411	24.21	50.04	0	26.1	5.37	1.89	4.87	0
Davidson_1989	X105	Africa	Darfur	Jebel_Marra	Basalt	Alkaline	1	1	Stratigraphic	13.02	24.42	45.19724032	2.570555092	13.96600798	9.069817047	9.91788973	10.33282185	0.16192473	0.971548381	3.825471752	0.516135078	0.926714605	0	0	0	0	0	0	0	189	0	0	0	19	759	18	113	32	0	0	308	22.26	46.9	0	25.55	5.57	1.96	5.27	0
Davidson_1989	X88	Africa	Darfur	Jebel_Marra	Basanite	Alkaline	1	1	Stratigraphic	13.28	24.43	43.35121835	2.474656893	12.89008028	9.207254947	10.86265054	12.65155914	0.198767622	0.944146204	3.289604144	0.566487723	0.963685218	0	0	0	0	0	0	0	331	0	0	0	17	723	17	82	32	0	0	397	23.45	48.8	0	26.43	5.56	1.97	5.2	0
Lucassen_2008	BD-88A	Africa	Darfur	Bayuda	Foidite	Alkaline	1.44	0.07	K-Ar	18.42	32.67	39.94628233	3.676647876	13.51416516	12.16004581	11.02994363	9.936886157	0.248422154	0.695582031	3.378541292	0.695582031	1.339147137	0.3	0	0	0	0	0	0	0	0	0	0	20	642	17.5	35	99.7	0	0.3	275	33	68.1	8.1	31.6	5.9	1.9	5.5	0.79
Lucassen_2008	BD-67	Africa	Darfur	Bayuda	Basanite	Alkaline	0.88	0.07	K-Ar	18.42	32.67	40.8288585	2.98020865	13.31159863	9.939766725	11.9208346	10.82809143	0.218548635	1.291423748	3.178889227	0.834458422	1.905487242	0.6	0	0	0	0	0	0	0	0	0	0	24	800	24.1	190	107	0	0.28	418	51.7	97.4	11	42.1	7.7	2.5	6.9	0.95
Lucassen_2008	BD-21C	Africa	Darfur	Bayuda	Basanite	Alkaline	0.88	0.07	K-Ar	18.42	32.67	43.12211509	2.478282476	13.38272537	8.491682246	11.2018368	11.59836199	0.138783818	1.288706888	3.469595467	0.535309015	1.933127118	0.4	0	0	0	0	0	0	0	0	0	0	30	750	21.1	242	106.3	0	0.58	433	54.6	98.8	10.8	39.8	7.3	2.2	6.2	0.84
Lucassen_2008	BD-62	Africa	Darfur	Bayuda	Basanite	Alkaline	0.88	0.07	K-Ar	18.42	32.67	42.48941168	3.113881234	13.96224166	9.905967374	11.65194268	10.54701708	0.210940341	0.904030036	2.31029898	0.652910582	1.498915537	0.5	0	0	0	0	0	0	0	0	0	0	21	737	21.8	188	88.4	0	0.27	345	39.3	76.3	8.8	34	6.5	2.2	6	0.87
Lucassen_2008	BD-77A	Africa	Darfur	Bayuda	Basanite	Alkaline	0.88	0.07	K-Ar	18.42	32.67	43.01051891	2.210821066	12.76246706	9.548624612	10.2501704	14.16935319	0.18088536	0.904426799	2.612788532	0.442164213	1.254627254	0.7	0	0	0	0	0	0	0	0	0	0	17	584	18.4	153	65.4	0	0.21	277	33.1	63.7	7.3	28.4	5.5	1.8	5	0.71
Lucassen_2008	BD-100A	Africa	Darfur	Bayuda	Basanite	Alkaline	2	2	Stratigraphic	18.17	33.63	41.62294818	2.645957586	12.21211193	9.230304988	9.56615435	12.61918234	0.193358439	1.628281591	4.579541976	0.946438675	2.191014693	1.5	0	0	0	0	0	0	0	0	0	0	18	1128	24.2	276	83.1	0	0.26	562	59.5	112.3	12.8	49.1	9.4	3.1	8.3	1.13
Lucassen_2008	BD-100B	Africa	Darfur	Bayuda	Basanite	Alkaline	2	2	Stratigraphic	18.17	33.63	41.79639757	2.624894533	12.11489785	9.229500699	9.590960793	12.9225577	0.191819216	1.413404748	4.644044174	0.918713087	1.988327863	1.4	0	0	0	0	0	0	0	0	0	0	27	1142	23.1	259	75.6	0	0.54	646	54.2	101.7	11.7	45.4	8.8	2.9	7.8	1.08
Lucassen_2008	BD-100E	Africa	Darfur	Bayuda	Basanite	Alkaline	2	2	Stratigraphic	18.17	33.63	41.70098787	2.548960138	12.03109185	9.100823594	9.889965338	12.64284229	0.19372097	1.529376083	4.58812825	0.938017331	2.307358352	1.5	0	0	0	0	0	0	0	0	0	0	25	1251	25.7	288	88.6	0	0.65	649	63.5	118.4	13.5	51.5	9.9	3.2	8.7	1.2
Lucassen_2008	BD-101A	Africa	Darfur	Bayuda	Basanite	Alkaline	2	2	Stratigraphic	18.17	33.63	41.62145712	2.562897606	12.50694031	9.076790965	10.66165404	11.27674946	0.194780218	1.742770371	4.408183882	1.025159042	2.400566681	2	0	0	0	0	0	0	0	0	0	0	55	1594	25.7	284	90.3	0	0.8	660	66.4	123.3	14.1	54.2	10.3	3.4	8.9	1.2
Lucassen_2008	BD-105	Africa	Darfur	Bayuda	Basalt	Alkaline	4	0.2	K-Ar	18.08	33.8	45.44190402	1.948975567	13.43767364	8.934579963	10.3603438	10.25776614	0.174382024	1.436087261	3.385062828	0.697528098	1.443160682	1.2	0	0	0	0	0	0	0	0	0	0	22	869	18.9	177	52.6	0	0.24	456	41.5	73.4	8.1	31.2	6.3	2.2	5.8	0.83
Lucassen_2008	GU-3	Africa	Darfur	Meidob	Basalt	Alkaline	3.3	0.3	K-Ar	15.3	26.5	47.39935953	2.441168731	13.73157411	8.713035708	9.05266738	9.256098107	0.132229973	1.729161185	2.848030186	0.569606038	1.706090704	1	0	0	0	0	0	0	0	0	0	0	42	667	22.3	271	80.6	0	0.4	429	46.5	87	9.8	37.6	7.2	2.3	6.4	0.89
Lucassen_2013	GU6	Africa	Darfur	Meidob	Basanite	Alkaline	0.5	0.5	Stratigraphic	15.23	26.5	40.47152992	3.047768453	10.3786135	10.01470549	12.95048456	12.60621835	0.157653671	0.749285268	2.744004155	1.023685683	3.073394489	2	0	0	0	0	0	0	0	0	0	0	22	1070	30	316	97	0	0	448	80	159	16	64	14	4.5	11	0
Lucassen_2013	DP17B	Africa	Darfur	Meidob	Basanite	Alkaline	0.5	0.5	Stratigraphic	15.23	26.5	41.82892542	4.134136145	13.86510034	10.31699821	10.97018928	9.080878904	0.153887377	1.747104218	4.123978563	0.912150923	0	1.15	0	0	0	0	0	0	0	0	0	0	49	1040	32	308	109	0	0	693	0	0	0	0	0	0	0	0
Lucassen_2013	GU63	Africa	Darfur	Meidob	Basanite	Alkaline	0.5	0.5	Stratigraphic	15.23	26.5	43.14634036	2.811410973	12.28306492	9.222697799	11.50499915	13.29973752	0.143890296	1.32789891	2.728417292	0.968951235	0	1.3	0	0	0	0	0	0	0	0	0	0	31	967	27	248	89	0	0	541	0	0	0	0	0	0	0	0
Lucassen_2013	DP82	Africa	Darfur	Meidob	Basanite	Alkaline	0.5	0.5	Stratigraphic	15.23	26.5	42.62091953	3.258041445	12.2740052	9.749827131	13.07314743	11.56707167	0.151837025	0.532761494	3.329759339	0.733571595	0	2.01	0	0	0	0	0	0	0	0	0	0	38	883	27	255	78	0	0	517	0	0	0	0	0	0	0	0
Lucassen_2013	ME8	Africa	Darfur	Meidob	Basanite	Alkaline	0.5	0.5	Stratigraphic	15.23	26.5	42.68021694	3.815613418	13.65321619	10.09040891	11.11284757	9.867965737	0.148373721	1.447301641	3.623314599	0.757050089	0	1.38	0	0	0	0	0	0	0	0	0	0	33	837	28	270	87	0	0	538	0	0	0	0	0	0	0	0
Lucassen_2013	GU9	Africa	Darfur	Meidob	Basanite	Alkaline	0.5	0.5	Stratigraphic	15.23	26.5	42.67637182	2.579119732	11.9788022	8.949168278	11.92842876	13.4597811	0.133791837	1.299634553	2.095534783	0.610525999	1.802251501	1.06	0	0	0	0	0	0	0	0	0	0	32	797	24	190	55	0	0	408	47	92	11	37	11.3	2.8	7.4	0
Lucassen_2013	DL41	Africa	Darfur	Meidob	Basanite	Alkaline	0.5	0.5	Stratigraphic	15.23	26.5	42.03631183	2.758417463	11.58535335	9.452965814	11.01396687	11.1912937	0.158609004	1.320099786	3.585942702	0.953624323	3.316842024	1.55	0	0	0	0	0	0	0	0	0	0	45	1020	33	371	111	0	0	685	87	172	18	65	14	4.3	11	0
Lucassen_2013	DP81	Africa	Darfur	Meidob	Basanite	Alkaline	0.5	0.5	Stratigraphic	15.23	26.5	43.64466738	3.202438906	13.44007694	10.26748191	10.86795934	10.03430858	0.164696858	1.585969745	3.202438906	0.737069272	0	1.12	0	0	0	0	0	0	0	0	0	0	44	931	32	298	90	0	0	570	0	0	0	0	0	0	0	0
Lucassen_2013	DP13	Africa	Darfur	Meidob	Basanite	Alkaline	0.5	0.5	Stratigraphic	15.23	26.5	43.46889758	3.124233136	13.12778731	9.983310748	10.16377126	9.963499903	0.133681129	1.742360787	2.543446207	0.694941601	2.280137122	0.02	0	0	0	0	0	0	0	0	0	0	36	1857	25	261	97	0	0	566	62	117	13	45	9.6	3.2	8.2	0
Lucassen_2013	HE12C	Africa	Darfur	Meidob	Basanite	Alkaline	0.5	0.5	Stratigraphic	15.23	26.5	43.96661421	2.608274653	12.90994858	9.562357055	11.44405778	11.47438656	0.151744972	1.668082627	2.83068567	0.726879642	0	0.46	0	0	0	0	0	0	0	0	0	0	39	711	27	230	87	0	0	468	0	0	0	0	0	0	0	0
Lucassen_2013	HE8	Africa	Darfur	Meidob	Basanite	Alkaline	0.5	0.5	Stratigraphic	15.23	26.5	44.31956913	3.55657154	13.45178921	9.903207216	11.52573757	9.192055957	0.141855232	1.039456438	3.515808542	0.60227329	0	1.91	0	0	0	0	0	0	0	0	0	0	50	785	30	261	84	0	0	616	0	0	0	0	0	0	0	0
Lucassen_2013	GU52	Africa	Darfur	Meidob	Basanite	Alkaline	0.5	0.5	Stratigraphic	15.23	26.5	44.86495166	3.111900644	14.81759313	9.561095864	10.38674122	9.552092373	0.14106596	1.525037401	2.606989612	0.7759143	0	1.46	0	0	0	0	0	0	0	0	0	0	38	773	28	248	75	0	0	478	0	0	0	0	0	0	0	0
Lucassen_2013	GU11	Africa	Darfur	Meidob	Basanite	Alkaline	0.5	0.5	Stratigraphic	15.23	26.5	44.78264426	3.150383087	14.11002196	9.691584854	9.841098957	10.38497617	0.139560945	1.70346447	2.791218891	0.712171291	0	0.58	0	0	0	0	0	0	0	0	0	0	37	824	27	267	84	0	0	524	0	0	0	0	0	0	0	0
Lucassen_2013	DL42	Africa	Darfur	Meidob	Basanite	Alkaline	0.5	0.5	Stratigraphic	15.23	26.5	44.37853561	3.159012262	13.29629277	9.951419258	11.24445844	9.51766717	0.154700182	1.736948865	2.97617554	0.819717972	0	1.38	0	0	0	0	0	0	0	0	0	0	33	1000	34	304	89	0	0	616	0	0	0	0	0	0	0	0
Lucassen_2013	GM26	Africa	Darfur	Meidob	Basalt	Alkaline	0.5	0.5	Stratigraphic	15.23	26.5	44.97458728	2.841150398	14.05134164	9.810905731	11.47783584	10.00579053	0.145042787	1.266164851	2.058804636	0.642347046	0	1.5	0	0	0	0	0	0	0	0	0	0	36	627	29	198	65	0	0	451	0	0	0	0	0	0	0	0
Lucassen_2013	GU20	Africa	Darfur	Meidob	Basalt	Alkaline	0.5	0.5	Stratigraphic	15.23	26.5	45.20203564	3.000408844	13.39357763	9.656076999	10.72311064	11.07367388	0.137647622	1.020757648	2.443631946	0.666070142	0	1.28	0	0	0	0	0	0	0	0	0	0	20	667	23	211	68	0	0	455	0	0	0	0	0	0	0	0
Lucassen_2013	HE12A	Africa	Darfur	Meidob	Basanite	Alkaline	0.5	0.5	Stratigraphic	15.23	26.5	44.07549905	2.600324428	12.92161216	9.654258906	11.22140004	11.65145368	0.153319129	1.530190914	2.770345641	0.739092213	0	0.41	0	0	0	0	0	0	0	0	0	0	30	709	27	231	89	0	0	478	0	0	0	0	0	0	0	0
Lucassen_2013	DP1B	Africa	Darfur	Meidob	Basanite	Alkaline	0.5	0.5	Stratigraphic	15.23	26.5	44.78638207	2.924127705	12.99277361	9.533551844	11.00316095	10.78209288	0.141885509	1.467088127	3.084904487	0.635068285	0	0.29	0	0	0	0	0	0	0	0	0	0	33	661	26	246	72	0	0	449	0	0	0	0	0	0	0	0
Lucassen_2013	GU70	Africa	Darfur	Meidob	Basalt	Alkaline	0.5	0.5	Stratigraphic	15.23	26.5	45.26811284	2.947457125	12.84608447	9.442640232	9.375529149	10.46196386	0.129366207	1.43852003	2.605431384	0.695117022	2.166073589	0.86	0	0	0	0	0	0	0	0	0	0	42	785	23	257	73	0	0	447	55	111	12	48	10	3.3	7.9	0
Lucassen_2013	GM6	Africa	Darfur	Meidob	Trachybasalt	Alkaline	0.5	0.5	Stratigraphic	15.23	26.5	45.43032312	2.7097022	14.82781278	9.339446154	10.27470722	9.025625171	0.145256155	1.652011751	3.424902409	0.57518214	0	0.13	0	0	0	0	0	0	0	0	0	0	34	723	28	231	72	0	0	453	0	0	0	0	0	0	0	0
Lucassen_2013	GU41	Africa	Darfur	Meidob	Basalt	Alkaline	0.5	0.5	Stratigraphic	15.23	26.5	45.76536801	2.736193393	15.00852746	9.228041246	10.43807109	9.171314892	0.13691101	1.449169094	3.009812733	0.492514811	0	0.42	0	0	0	0	0	0	0	0	0	0	40	643	24	195	53	0	0	391	0	0	0	0	0	0	0	0
Lucassen_2013	DP30	Africa	Darfur	Meidob	Basalt	Alkaline	0.5	0.5	Stratigraphic	15.23	26.5	45.51492064	2.717008306	14.01775026	9.308212843	11.49193884	9.620222004	0.141787582	1.469197084	2.646567351	0.486042598	0	0.1	0	0	0	0	0	0	0	0	0	0	28	586	25	203	61	0	0	383	0	0	0	0	0	0	0	0
Lucassen_2013	DP23	Africa	Darfur	Meidob	Basanite	Alkaline	0.5	0.5	Stratigraphic	15.23	26.5	45.35481422	2.585976148	13.93219707	9.293015204	10.38399724	9.562097848	0.154557179	1.844262059	3.57826932	0.728683977	0	0.04	0	0	0	0	0	0	0	0	0	0	42	824	31	262	93	0	0	573	0	0	0	0	0	0	0	0
Lucassen_2013	GM24	Africa	Darfur	Meidob	Basalt	Alkaline	0.5	0.5	Stratigraphic	15.23	26.5	45.29812086	2.54315738	13.01498189	9.074362117	10.82088532	10.18260269	0.137330498	1.316457938	2.902191363	0.598389972	1.590144543	1	0	0	0	0	0	0	0	0	0	0	26	697	26	241	65	0	0	399	41	81	9	34	7.5	2.5	6.5	0
Lucassen_2013	GM22	Africa	Darfur	Meidob	Basalt	Alkaline	0.5	0.5	Stratigraphic	15.23	26.5	46.16719191	2.525402194	14.52359816	9.133232045	9.929191759	9.472793772	0.147872948	1.754596705	3.144075021	0.664312625	0	0.94	0	0	0	0	0	0	0	0	0	0	45	845	24	256	82	0	0	569	0	0	0	0	0	0	0	0
Lucassen_2013	HE23	Africa	Darfur	Meidob	Basalt	Alkaline	0.5	0.5	Stratigraphic	15.23	26.5	45.69677321	2.529786214	13.79335817	9.50988239	10.37011572	10.86201859	0.13743164	1.234776604	2.730562899	0.492906759	0	0.09	0	0	0	0	0	0	0	0	0	0	20	525	26	180	49	0	0	337	0	0	0	0	0	0	0	0
Lucassen_2013	DP16B	Africa	Darfur	Meidob	Basalt	Alkaline	0.5	0.5	Stratigraphic	15.23	26.5	46.45611729	2.713652884	14.01378952	9.55560453	10.02431476	9.275022545	0.146415749	1.609965704	2.875662011	0.674362993	0	1.01	0	0	0	0	0	0	0	0	0	0	36	749	28	261	79	0	0	493	0	0	0	0	0	0	0	0
Lucassen_2013	DP70	Africa	Darfur	Meidob	Basalt	Alkaline	0.5	0.5	Stratigraphic	15.23	26.5	46.06005658	2.563899649	14.50205739	9.285662535	10.49596418	9.314166692	0.139412043	1.422163087	3.094706998	0.541824106	0	0.41	0	0	0	0	0	0	0	0	0	0	28	602	25	208	56	0	0	357	0	0	0	0	0	0	0	0
Lucassen_2013	DP34A	Africa	Darfur	Meidob	Basalt	Sub-Alkaline	0.5	0.5	Stratigraphic	15.23	26.5	46.99222917	2.37252208	12.55502027	9.316137035	11.63859543	10.56943312	0.134816276	1.028432318	2.301244592	0.503015411	0	1.74	0	0	0	0	0	0	0	0	0	0	23	614	21	173	53	0	0	372	0	0	0	0	0	0	0	0
Lucassen_2013	GU3	Africa	Darfur	Meidob	Basalt	Alkaline	0.5	0.5	Stratigraphic	15.23	26.5	47.36438334	2.440414771	13.75783827	8.739623137	9.070208233	9.232902551	0.128833563	1.698121944	2.867487356	0.566379595	1.70544139	1.04	0	0	0	0	0	0	0	0	0	0	42	684	24	249	65	0	0	417	46.45100847	86.96697005	9.760953875	37.57890519	7.182904404	2.306157137	6.364014622	0.892455573
Lucassen_2013	HE22	Africa	Darfur	Meidob	Basalt	Alkaline	0.5	0.5	Stratigraphic	15.23	26.5	46.86069159	2.36263946	14.49755788	9.683261941	9.762225173	9.691848679	0.137133627	0.955109569	2.915597632	0.443371915	0	0.26	0	0	0	0	0	0	0	0	0	0	18	528	23	165	44	0	0	273	0	0	0	0	0	0	0	0
Lucassen_2013	DP7	Africa	Darfur	Meidob	Basalt	Alkaline	0.5	0.5	Stratigraphic	15.23	26.5	47.02378365	2.2881884	13.58800865	9.266010665	10.04988474	10.86637487	0.141726559	1.018092636	2.711553655	0.471749856	0	0.29	0	0	0	0	0	0	0	0	0	0	15	572	27	194	60	0	0	412	0	0	0	0	0	0	0	0
Lucassen_2013	GU48	Africa	Darfur	Meidob	Trachybasalt	Alkaline	0.5	0.5	Stratigraphic	15.23	26.5	48.11977644	2.177458401	14.45133948	7.940617252	9.254198202	9.541787047	0.13249629	2.269897672	3.338084812	0.567987969	0	1.13	0	0	0	0	0	0	0	0	0	0	53	876	27	290	86	0	0	709	0	0	0	0	0	0	0	0
Lucassen_2013	GM16A	Africa	Darfur	Meidob	Basalt	Alkaline	0.5	0.5	Stratigraphic	15.23	26.5	46.23064791	2.333687659	14.39599729	9.646915724	9.797549452	9.167355316	0.136082547	0.974831554	3.091889978	0.420457649	1.124121442	0.45	0	0	0	0	0	0	0	0	0	0	17	523	24	160	38	0	0	260	28	57	7.1	26	5.9	2.1	5.4	0
Dautria_1987	I	Africa	Hoggar	Atakor	Basanite	Alkaline	1.3	1.3	Stratigraphic	22.825	4.95	40.95094574	3.786145132	11.974315	10.7490514	11.9036403	10.55072443	0.191831353	1.847638825	3.705374036	1.201470055	0.069683879	0	0	23	0	285	277	62	271	43	0	0	39	1048	0	0	0	0	0	747	83.6	169.15	0	74.68	13.72	4.26	0	1.55
Dautria_1987	II	Africa	Hoggar	Atakor	Basanite	Alkaline	1.3	1.3	Stratigraphic	22.825	4.95	41.14114957	3.889562874	12.71125186	10.99739979	11.1273577	9.09235445	0.190468285	2.155299015	4.070006512	1.212982236	0.298011547	0	0	21.6	0	270	178	58	200	38	0	0	50	1087	0	0	0	0	0	771	85.46	182.2	0	80.34	14.9	4.78	0	1.69
Dautria_1988	2897 TAH124	Africa	Hoggar	Atakor	Basanite	Alkaline	1.3	1.3	Stratigraphic	22.825	4.95	42.69722174	4.061752629	12.48793657	9.62890014	9.519732725	9.324456156	0.18551274	2.108986942	3.729782462	0.93732753	2.601980769	0.23	8	19.1	0	274	239	57	0	51	132	0	63	869	30	395	108	0	0	775	66.4	134	0	59.8	11.2	3.54	0	1.22
Dautria_1988	2902 TAH136	Africa	Hoggar	Atakor	Basanite	Alkaline	1.3	1.3	Stratigraphic	22.825	4.95	40.09721436	3.59996888	11.804776	10.16896887	10.65356644	10.73161455	0.204876278	1.902422579	3.317044497	1.092673481	3.556268622	0.95	8	22.4	0	264	267	62	0	57	146	0	48	1116	36	454	123	0	0	865	97.9	185	0	82.4	14.8	4.41	0	1.5
Dautria_1988	7555 TAH107	Africa	Hoggar	Atakor	Basanite	Alkaline	1.3	1.3	Stratigraphic	22.825	4.95	41.85104919	3.422652385	11.98421512	9.563941037	10.50468239	10.40604688	0.18740748	1.785302829	3.511424349	1.055400015	2.996556315	0.07	8	22.4	0	252	289	53	216	53	127	0	37	1106	32	382	101	0	0	810	83.8	155	0	67.9	12.3	3.81	0	1.29
Dautria_1988	7554 TAH78	Africa	Hoggar	Atakor	Basanite	Alkaline	1.3	1.3	Stratigraphic	22.825	4.95	41.10016382	3.723638806	11.76149354	9.698523967	10.94069144	10.76051537	0.180176071	1.891848749	3.203130156	1.071046646	2.902675787	0.99	8	23.6	0	287	263	55	222	51	122	0	41	990	30	367	94	0	0	690	81.6	150	0	63.4	12.1	3.66	0	1.25
Dautria_1988	2883 TAH76	Africa	Hoggar	Atakor	Basanite	Alkaline	1.3	1.3	Stratigraphic	22.825	4.95	41.10483868	3.353289472	12.39045376	9.30847196	11.10223993	11.08257254	0.186840176	1.543889874	3.638466582	0.845697638	2.809632479	0.91	8	23.1	0	287	281	60	0	59	117	0	58	971	33	369	91	0	0	704	78.8	145	0	60.4	11.5	3.48	0	1.15
Dautria_1988	7553 TAH21	Africa	Hoggar	Atakor	Basanite	Alkaline	1.3	1.3	Stratigraphic	22.825	4.95	41.48221309	3.314631057	10.68376617	10.02689785	10.0425429	12.39040657	0.197299468	1.598125689	3.423145764	1.045687179	2.920685494	0.02	39	20.7	0	251	307	61	306	47	139	0	35	996	31	413	102	0	0	736	78.2	151	0	68	12.8	3.96	0	1.33
Dautria_1988	TAH87	Africa	Hoggar	Atakor	Basanite	Alkaline	1.3	1.3	Stratigraphic	22.825	4.95	39.64463442	3.665369307	11.59234133	10.40616292	11.5239211	10.21416247	0.185712044	1.788700222	3.587174762	1.16314386	3.257402775	0.07	0	23	0	285	277	62	271	43	0	0	39	1048	0	0	0	0	0	747	83.6	169	0	74.7	13.7	4.26	0	1.55
Dautria_1988	2895 TAH230	Africa	Hoggar	Atakor	Basanite	Alkaline	7.5	2.5	Stratigraphic	22.825	4.95	41.60708338	3.967895024	11.67027949	10.46074006	12.64449412	10.68591678	0.182665245	0.629180285	2.739978661	0.527699594	1.923348395	2.77	0	27.2	0	370	325	62	0	56	104	0	25	728	28	297	80	0	0	559	48.3	98.4	0	44.5	9.67	2.92	0	1.05
Dautria_1988	7564 TAH216	Africa	Hoggar	Atakor	Basanite	Alkaline	2.25	1.25	Stratigraphic	22.825	4.95	43.41400092	3.542981684	12.16590049	9.83512713	9.750684803	9.082009387	0.189624372	1.896243718	3.03398995	1.09782531	3.202710029	1.16	8	19.6	0	234	218	47	160	45	151	0	46	1106	33	489	119	0	0	756	83.8	166	0	75.1	13.6	4.17	0	1.33
Dautria_1988	2889 TAH116	Africa	Hoggar	Atakor	Basanite	Alkaline	2.25	1.25	Stratigraphic	22.825	4.95	41.59349776	3.2525721	12.02466049	9.322756336	10.97989491	11.03903259	0.187269303	1.40944791	3.400416287	0.808214885	3.333656427	1.87	0	21.5	0	253	361	60	0	60	126	0	43	1299	32	375	95	0	0	965	90.1	173	0	75.1	13.8	4.19	0	1.39
Dautria_1988	7567 TAH223	Africa	Hoggar	Atakor	Basanite	Alkaline	2.25	1.25	Stratigraphic	22.825	4.95	42.01679657	4.142782271	11.45005124	10.25425141	10.99085127	10.58156435	0.18966955	0.70876516	2.994782365	1.03819122	2.694689258	1.55	7	24.7	0	298	361	56	246	58	123	0	40	1032	32	345	96	0	0	721	68	139	0	64.5	12.3	3.84	0	1.32
Dautria_1988	2890 T118CD	Africa	Hoggar	Atakor	Basanite	Alkaline	2.25	1.25	Stratigraphic	22.825	4.95	40.56187899	4.484227827	12.11760656	11.4151221	11.56726951	10.8029125	0.183445684	0.550337051	2.68034527	0.48918849	1.926764578	2.92	0	26.9	0	394	284	69	0	59	102	0	42	746	26	296	79	0	0	526	47.6	98.6	0	48.9	9.99	3.04	0	1.03
Dautria_1988	2888 TAH109	Africa	Hoggar	Atakor	Basanite	Alkaline	2.25	1.25	Stratigraphic	22.825	4.95	42.11205903	3.388899425	12.06049501	10.02333268	10.84447817	11.63189891	0.179412322	1.235951555	3.209487103	0.677779885	1.798843749	0.62	0	21.2	0	267	310	64	0	63	106	0	26	735	24	207	65	0	0	540	47.1	91.9	0	43.2	8.65	2.76	0	0.96
Dautria_1988	7574 TAH244	Africa	Hoggar	Atakor	Basalt	Alkaline	2.25	1.25	Stratigraphic	22.825	4.95	44.97589666	3.28700849	11.50452972	9.298563798	9.991303245	11.49450835	0.180384613	0.801709387	3.216858919	0.661410245	1.89022999	0.93	6	23.6	0	260	458	56	334	67	115	0	19	802	27	302	75	0	0	514	49	96.7	0	43.4	8.8	2.74	0	0.98
Dautria_1988	2894 TAH123	Africa	Hoggar	Atakor	Basanite	Alkaline	2.25	1.25	Stratigraphic	22.825	4.95	41.6918039	3.363691145	11.07922009	10.03733902	11.86774116	12.83592526	0.179663028	1.357453993	2.615095193	0.349344778	1.756085825	1.05	0	28.1	0	355	483	69	0	62	104	0	37	628	25	268	75	0	0	497	43.5	89.7	0	45.6	8.77	2.76	0	0.98
Yahiaoui_2014	EZ2	Africa	Hoggar	In-Ezzane	Basanite	Alkaline	2.86	0.035	Stratigraphic	23.15527778	10.80444444	44.78944481	2.668775221	13.77367886	9.022652838	9.605591712	9.335715566	0.179917431	1.759192655	3.76827063	0.88959174	1.700160898	1.54	0	0	0	0	0	0	0	0	0	0	37.68	936.13	26.27	293.97	66.61	0.55	476.46	0	44.73	86.7	9.3	39.74	8.15	2.88	7.65	1.04
Yahiaoui_2014	EZ3	Africa	Hoggar	In-Ezzane	Basanite	Alkaline	2.86	0.035	Stratigraphic	23.17361111	10.82805556	44.88958209	2.641147718	13.40432113	8.934228259	8.73763155	10.06813454	0.168795155	1.65816417	4.497894423	0.853904901	1.663757817	0	0	0	0	0	0	0	0	0	0	0	37.65	859.51	26.073	286.67	78.9	0.55	468.92	0	43.42	84.81	9.12	39.23	8.05	2.83	7.55	1.03
Ball_2019	C1	Africa	Libya	Jabal_Haruj / Phase 1	Basalt	Alkaline	3	1	Stratigraphic	25.612	16.778	46.91506167	2.081278433	13.73643766	8.879501331	10.77188497	9.50281275	0.16853279	1.023379835	3.238672294	0.390874243	0.745606187	0.989	6.584	20.5	0	192.6	321.841	53.644	202.1	70.258	90.3	19.704	14.753	525.4	21.4	148.4	28.075	1.458	0.154	261.365	18.048	37.684	4.835	21.021	5.15	1.715	5.095	0.788
Ball_2019	C2	Africa	Libya	Jabal_Haruj / Phase 1	Basalt	Sub-Alkaline	3	1	Stratigraphic	25.991	16.964	48.31070925	2.155773349	13.54798132	9.461913377	9.179942665	9.220294062	0.16644951	0.840317829	3.127233215	0.416628167	0.877008171	0.01	4.84	18.9	0	190.8	250.025	54.549	188.8	35.856	111.7	22.396	14.241	565.4	19.6	155.9	30.452	1.495	0.212	209.14	21.562	44.386	5.605	23.937	5.889	1.92	5.593	0.819
Ball_2019	C7	Africa	Libya	Jabal_Haruj / Phase 1	Basalt	Sub-Alkaline	3	1	Stratigraphic	26	16.913	49.80706655	1.880656594	13.43759469	8.923248806	9.099951257	9.372949795	0.155710277	0.743162686	3.073761314	0.290187334	0.656387238	-0.166	8.051	21.3	0	191.2	318.482	50.662	218	67.641	109.9	20.309	10.45	400.6	21	129.6	23.283	1.464	0.204	240.069	15.855	33.146	4.176	17.781	4.576	1.527	4.753	0.752
Ball_2019	1.7	Africa	Libya	Jabal_Haruj / Phase 1	Trachybasalt	Alkaline	3	1	Stratigraphic	28.225	17.675	45.81011884	2.271851151	13.30036248	8.928114859	10.50718552	9.992918291	0.166380577	1.501458661	3.539368637	0.504183566	0.92822296	1.176	7.654	18.5	0	204.2	258.716	51.217	201.5	66.537	99.3	20.538	23.051	934.7	18.9	149.5	44.38	1.623	0.264	1076.893	24.385	46.997	5.779	23.844	5.942	1.998	5.694	0.821
Ball_2019	1.1	Africa	Libya	Jabal_Haruj / Phase 1	Basalt	Sub-Alkaline	3	1	Stratigraphic	28.553	17.387	49.21506385	1.708391963	14.57098246	9.183149515	9.190459732	9.068865998	0.158071854	0.606955389	3.009444918	0.197589817	0.466066442	-0.093	7.483	19.8	0	179.9	314.318	53.999	166.1	62.26	100.3	20.631	11.593	370.7	19.8	107	14.117	1.338	0.355	138.102	10.874	23.49	3.123	13.801	3.81	1.268	4.004	0.653
Ball_2019	1.2	Africa	Libya	Jabal_Haruj / Phase 1	Basalt	Sub-Alkaline	3	1	Stratigraphic	28.554	17.387	49.33818699	1.704890399	14.47836006	9.171450381	8.991823618	9.174708166	0.162564043	0.68480103	3.03791555	0.200156978	0.441248375	0.103	6.752	19.6	0	176.8	264.076	45.343	170.4	46.091	102.2	18.712	12.485	2468.7	18.1	102.6	12.06	1.111	0.378	129.632	10.922	22.232	3.087	13.788	3.804	1.281	4.017	0.657
Ball_2019	1.3	Africa	Libya	Jabal_Haruj / Phase 1	Basalt	Sub-Alkaline	3	1	Stratigraphic	28.231	17.373	47.59051993	1.699877989	13.75466078	9.333711892	9.348318314	10.85415553	0.164732528	0.785258738	2.92071783	0.273880461	0.58525934	0.021	8.342	20.5	0	181.5	354.633	59.69	290.4	87.773	106.1	20.385	11.473	420.1	18.8	120.2	20.333	1.39	0.269	171.442	14.054	29.541	3.776	16.125	4.177	1.375	4.32	0.684
Ball_2019	1.4	Africa	Libya	Jabal_Haruj / Phase 1	Basalt	Sub-Alkaline	3	1	Stratigraphic	28.247	17.314	48.67361015	1.732622365	14.53821224	9.239139723	9.40827124	9.023018753	0.161197751	0.635666602	3.183402122	0.237234426	0.520315396	-0.031	8.212	19.4	0	175.1	323.032	56.217	208.1	88.766	97.5	21.694	9.236	372	20	114.9	17.879	1.32	0.053	143.812	12.329	26.241	3.424	14.971	4.099	1.377	4.275	0.7
Ball_2019	2.10U	Africa	Libya	Jabal_Haruj / Phase 3	Basalt	Sub-Alkaline	2	1	Stratigraphic	27.82	17.474	49.32196084	1.692736141	13.9769052	9.452248274	8.418366529	9.898629543	0.166151971	0.709922058	2.960526028	0.226570869	0.469946512	-0.14	7.924	19.7	0	175.5	296.674	56.246	234.2	74.094	102.4	20.069	12.715	305.1	20.1	114.2	13.786	1.364	0.335	129.768	10.913	23.69	3.107	13.581	4.052	1.311	4.361	0.693
Ball_2019	2.10M	Africa	Libya	Jabal_Haruj / Phase 3	Basalt	Sub-Alkaline	2	1	Stratigraphic	27.82	17.474	49.36592543	1.677999621	14.05864434	9.281462368	8.364893385	9.760715931	0.159666032	0.75414585	3.193320644	0.250043031	0.475005338	-0.614	8.51	19.6	0	171.9	300.594	55.442	227.3	71.233	101.2	20.422	13.844	325	20	115.8	14.759	1.598	0.315	136.134	11.319	23.945	3.112	13.771	4.068	1.328	4.314	0.698
Ball_2019	5.3	Africa	Libya	Jabal_Haruj / Phase 3	Basalt	Sub-Alkaline	2	1	Stratigraphic	27.176	17.319	48.20288979	1.692551218	14.08945439	8.783569331	9.33577744	10.61755445	0.155428078	0.809437135	2.926892387	0.270485227	0.589482467	-0.356	7.086	19.7	0	173	357.818	50.982	219.4	51.09	95.1	18.536	11.077	424.9	19.4	121.1	19.49	1.305	0.067	183.031	14.153	29.748	3.737	16.469	3.996	1.386	4.016	0.635
Ball_2019	3.12A	Africa	Libya	Jabal_Haruj / Phase 3	Basalt	Alkaline	2	1	Stratigraphic	27.365	17.202	46.31096355	2.052834268	14.03177391	9.565547848	8.7469476	10.44746012	0.171069522	0.972448773	3.859246962	0.344175587	0.779814473	1.037	8.979	11.2	0	116.2	266.181	51.5	118.5	67.127	38.5	17.446	17.435	432.5	19.9	151.4	26.092	2.99	0.489	198.184	19.125	39.427	5.025	20.905	5.474	1.705	5.294	0.817
Ball_2019	3.12B	Africa	Libya	Jabal_Haruj / Phase 3	Basalt	Alkaline	2	1	Stratigraphic	27.365	17.202	46.27627724	1.983124996	13.87280119	9.60155444	8.670500745	10.94902769	0.169377224	1.164468414	3.468200298	0.343795437	0.753947852	-0.384	8.692	18.6	0	202.2	285.757	55.173	244.9	69.516	96.2	17.754	17.183	481.9	20.7	155.8	25.78	1.63	0.393	195.383	18.509	38.117	4.859	20.246	5.311	1.665	5.151	0.793
Ball_2019	3.12C	Africa	Libya	Jabal_Haruj / Phase 3	Basalt	Alkaline	2	1	Stratigraphic	27.365	17.202	46.43626318	1.931990299	13.9913166	9.513189531	9.206669099	10.71761041	0.172247311	1.060680805	3.213268537	0.330392501	0.704772498	-0.408	8.014	22.6	0	223.2	282.579	53.855	243.4	72.661	98.8	17.682	15.704	473.2	19.8	149.6	24.113	1.422	0.314	191.467	17.4	35.612	4.538	19.075	5.047	1.618	4.928	0.756
Ball_2019	4.10A	Africa	Libya	Jabal_Haruj / Phase 3	Trachybasalt	Alkaline	2	1	Stratigraphic	27.338	17.185	45.13975112	2.192473397	13.91086569	9.77414196	8.931178984	10.45330994	0.177413939	1.36185359	3.870849582	0.434462544	0.968637715	-0.311	7.755	17.8	0	202.4	246.932	55.726	212.1	76.663	94.3	20.963	19.293	558.7	20.9	182.2	32.563	1.696	0.413	227.874	23.931	49.075	6.046	25.636	5.73	1.872	5.211	0.809
Ball_2019	4.10B	Africa	Libya	Jabal_Haruj / Phase 3	Trachybasalt	Alkaline	2	1	Stratigraphic	27.338	17.185	45.13123822	2.211237151	13.66872527	9.780640684	9.197361344	10.43997273	0.175187835	1.252796728	4.023209004	0.413524774	0.92076777	-0.011	7.42	19.6	0	207	239.965	54.78	208.6	70.674	90.2	20.735	16.451	576.8	20.3	175.3	31.358	1.6	0.354	213.991	22.648	46.626	5.763	24.538	5.499	1.784	5.035	0.777
Ball_2019	2.2	Africa	Libya	Jabal_Haruj / Phase 4	Basalt	Sub-Alkaline	0.5	0.5	Stratigraphic	28.208	17.673	47.56603018	1.762723149	13.74740757	9.478105547	9.195488173	10.84517708	0.16802387	0.740323355	2.973513341	0.258654927	0.537172012	-0.353	7.54	19.7	0	184.1	345.805	57.814	289	92.367	105.3	20.015	10.355	391.1	19.3	120.7	19.421	1.562	0.253	142.127	12.837	27.101	3.466	15.089	4.104	1.363	4.35	0.689
Ball_2019	2.3	Africa	Libya	Jabal_Haruj / Phase 4	Basalt	Sub-Alkaline	0.5	0.5	Stratigraphic	28.155	17.634	47.35190123	1.657770589	13.38929745	9.65994122	8.990101001	11.94644173	0.168501332	0.583196226	2.794902331	0.225004772	0.444691071	-0.217	5.991	17.8	0	168.8	368.258	65.334	337.1	90.052	98.5	19.394	7.371	376	17.5	107	15.876	1.306	0.102	99.715	10.371	22.418	2.922	12.812	3.641	1.22	3.852	0.621
Ball_2019	7.2	Africa	Libya	Jabal_Haruj / Phase 4	Basalt	Sub-Alkaline	0.5	0.5	Stratigraphic	27.355	17.033	49.143811	1.675950563	14.59051029	8.999330353	8.776397795	9.599812691	0.161670485	0.657727753	3.042618457	0.226941179	0.552497859	-0.588	9.152	21.2	0	198.5	341.601	52.411	127.7	38.434	106.5	20.486	9.047	337.9	21.7	126.3	16.276	1.272	0.269	183.345	12.819	27.869	3.495	15.782	3.987	1.442	4.165	0.691
Ball_2019	3.1	Africa	Libya	Jabal_Haruj / Phase 4	Basalt	Sub-Alkaline	0.5	0.5	Stratigraphic	27.665	17.364	49.28209508	1.761228971	14.04741685	9.174125377	8.311304149	9.866517804	0.157541123	0.828100778	3.100328522	0.256509265	0.589065645	-0.359	7.836	21.3	0	189.7	290.468	48.828	225.7	56.624	95.3	18.421	16.223	367.2	20.8	129.6	19.599	1.362	0.428	162.363	14.193	29.727	3.814	15.868	4.549	1.432	4.543	0.729
Ball_2019	3.2	Africa	Libya	Jabal_Haruj / Phase 4	Basalt	Sub-Alkaline	0.5	0.5	Stratigraphic	27.652	17.342	47.39398477	1.747848937	13.3058789	9.141743783	9.143371607	11.99246641	0.16468172	0.815326065	2.889507491	0.259651547	0.505259219	-0.083	6.964	19	0	186.2	371.266	55.814	311.9	76.76	95.7	17.654	12.083	443.4	17.8	117.2	20.447	1.353	0.23	133.23	12.117	25.482	3.261	14.044	4.086	1.342	4.156	0.662
Ball_2019	6.9	Africa	Libya	Jabal_Haruj / Phase 5	Basalt	Alkaline	0.5	0.5	Stratigraphic	27.21	17.04	46.14057678	1.964929564	13.83511944	9.6181573	9.119288488	11.2051368	0.172309208	1.065092589	3.002815436	0.340587791	0.786722075	-0.41	6.93	20.7	0	205.4	263.532	52.721	255	60.437	101.1	18.79	15.241	506	20.4	157.1	25.302	1.51	0.351	208.346	18.813	39.786	4.952	21.332	4.979	1.559	4.487	0.699
Ball_2019	7.12h	Africa	Libya	Jabal_Haruj / Phase 6	Basalt	Sub-Alkaline	0.023	0.008	Stratigraphic	27.508	16.923	48.79330659	2.028191878	13.79291203	9.356577105	8.682190431	9.305939917	0.168009942	0.989950797	3.18917076	0.307850553	0.716603859	-0.646	6.741	20.9	0	204.5	273.187	51.942	186.3	69.159	111.6	21.269	17.623	403.3	22.7	151.8	22.582	1.634	0.469	186.956	17.307	36.209	4.555	20.095	4.947	1.672	4.797	0.782
Ball_2019	7.13	Africa	Libya	Jabal_Haruj / Phase 6	Basalt	Sub-Alkaline	0.023	0.008	Stratigraphic	27.509	16.921	47.99140339	1.771171115	13.67307935	9.430218941	8.599673708	10.80987022	0.168778643	0.892115684	3.064136076	0.27326066	0.628093382	-0.325	8	24.6	0	207.3	306.91	58.665	207.4	59.178	105.8	20.178	15.027	387.6	21.3	131.2	19.797	1.406	0.343	160.373	14.93	31.712	3.93	17.697	4.348	1.488	4.125	0.667
Ball_2019	8.5	Africa	Libya	Jabal_Haruj / Phase 6	Basalt	Sub-Alkaline	0.005	0.005	Stratigraphic	27.611	16.799	49.34687302	1.733781856	13.82597951	9.126740387	8.583377383	9.961950304	0.165026248	0.822112465	3.048960548	0.234458022	0.531339275	-0.661	7.785	22.3	0	186.7	337.494	51.915	222.2	62.817	108.6	19.709	15.957	326.2	21.3	122.8	16.438	1.43	0.442	138.464	12.164	26.8	3.42	15.059	3.947	1.417	5.314	0.743
Ball_2019	8.8	Africa	Libya	Jabal_Haruj / Phase 6	Basalt	Sub-Alkaline	0.005	0.005	Stratigraphic	27.717	16.688	49.20836253	1.738121111	14.3557784	9.006975259	8.815830422	9.266639931	0.167300418	0.849525477	3.205756517	0.24844613	0.557997508	-0.738	8.192	21.5	0	180.5	332.626	49.64	175.8	68.801	103.3	19.988	16.208	347.5	21.7	122.5	17.604	1.389	0.454	152.707	12.7	28.149	3.607	15.727	4.001	1.449	5.465	0.752
Ball_2019	8.12	Africa	Libya	Jabal_Haruj / Phase 6	Basalt	Sub-Alkaline	0.005	0.005	Stratigraphic	27.784	16.688	49.05290202	1.665190539	14.655683	8.896158873	8.817484842	9.399298404	0.161503419	0.803504591	3.19997459	0.238744186	0.555751721	-0.928	8.368	22.7	0	189	361.718	53.784	180.5	65.957	103.6	21.422	16.301	353.1	20.8	117.7	17.893	1.457	0.421	151.053	12.762	28.036	3.632	15.843	4.062	1.477	5.402	0.752
Ball_2019	8.15	Africa	Libya	Jabal_Haruj / Phase 6	Basalt	Sub-Alkaline	0.005	0.005	Stratigraphic	27.885	16.61	48.91257586	1.614745294	14.13652479	8.987751544	8.443897325	10.4048024	0.160073883	0.831383729	3.121440718	0.23210713	0.566414083	-0.948	8.537	21.2	0	179.2	389.327	59.126	215.2	73.646	103.4	21.111	17.346	341.4	20.4	115.1	17.953	1.403	0.494	157.404	13.095	28.58	3.699	15.938	4.063	1.426	5.304	0.739
Ball_2019	8.18	Africa	Libya	Jabal_Haruj / Phase 6	Basalt	Sub-Alkaline	0.005	0.005	Stratigraphic	27.86	16.502	48.91714449	1.668040504	14.32186401	8.980131104	8.801874378	9.765363478	0.164596054	0.83803479	3.151412263	0.23986864	0.570259514	-0.793	9.091	22.4	0	185.2	379.992	56.235	191.1	70.18	105.5	21.573	17.188	345.1	20.6	117.4	18.22	1.45	0.504	159.278	13.25	28.774	3.735	16.41	4.26	1.472	5.468	0.765
Ball_2019	8.19	Africa	Libya	Jabal_Haruj / Phase 6	Basalt	Sub-Alkaline	0.005	0.005	Stratigraphic	27.731	16.404	49.79057313	1.714415445	14.40431309	8.766349712	8.713098474	9.045505699	0.16116714	0.894477623	3.142759219	0.244772593	0.603253638	-0.802	9.797	23.5	0	189.8	377.678	55.169	173.6	69.812	103.7	22.124	19.534	357.3	22	122.7	18.262	1.48	0.571	166.994	13.721	30.446	3.881	16.941	4.407	1.522	5.743	0.812
Ball_2019	2.1	Africa	Libya	Jabal_Haruj / Cones	Trachybasalt	Alkaline	4	4	Stratigraphic	28.217	17.69	45.48194036	2.277665429	13.28468243	9.005074281	11.59223632	9.094348981	0.169244611	1.470185115	3.609192309	0.507733833	0.93581697	0.218	7.054	19.5	0	204.5	265.713	52.996	197	67.058	97.1	21.234	25.432	681.6	19.5	150.8	45.455	1.56	0.294	304.52	24.185	47.386	5.825	23.9	6.078	1.966	5.682	0.845
Ball_2019	2.12	Africa	Libya	Jabal_Haruj / Cones	Trachybasalt	Alkaline	4	4	Stratigraphic	27.706	17.355	46.13341563	2.381833106	13.02136479	9.066217658	10.38052637	9.364819289	0.167591669	1.571298855	3.74795913	0.56371743	1.022956337	0.007	9.61	14.8	0	186.6	201.545	49.464	190.5	67.276	96.3	20.856	31.14	746.3	21	164	51.793	1.633	0.66	562.999	27.468	51.84	6.496	26.478	6.791	2.183	6.266	0.911
Ball_2019	3.4A	Africa	Libya	Jabal_Haruj / Cones	Basalt	Sub-Alkaline	4	4	Stratigraphic	27.63	17.337	48.81687956	1.750153143	14.22692135	9.254711481	8.624819175	9.57193717	0.163226718	0.9068151	3.183928575	0.255923373	0.592554791	-0.357	9.713	21.6	0	205.4	305.608	52.005	236.7	73.337	102.5	18.799	17.045	375.1	20.7	128.7	19.892	1.33	0.156	195.53	14.29	29.906	3.786	16.137	4.504	1.441	4.611	0.737
Ball_2019	4.2	Africa	Libya	Jabal_Haruj / Cones	Basalt	Alkaline	4	4	Stratigraphic	27.353	17.196	46.69286064	2.179000163	13.2577106	9.433229121	8.654764114	11.18587438	0.166359263	1.212483463	3.235330453	0.425593943	0.85211973	0.094	6.356	22.2	0	230	315.218	55.61	247.2	63.368	101.4	20.459	17.921	512	20.2	166.7	28.859	2.321	0.395	213.015	20.837	43.123	5.354	22.738	5.114	1.699	4.83	0.745
Ball_2019	4.4	Africa	Libya	Jabal_Haruj / Cones	Basalt	Alkaline	4	4	Stratigraphic	27.354	17.198	45.85950847	2.10727671	13.3925105	9.429783919	9.416135872	11.06118426	0.173587928	1.197958551	3.350650707	0.383508213	0.918447118	0.315	8.262	21.7	0	220.7	349.537	54.083	255.4	34.363	116.3	20.098	17.229	573.2	20.2	176.3	33.695	3.551	0.448	238.694	22.616	46.513	5.746	24.227	5.374	1.772	4.99	0.76
Ball_2019	5.4	Africa	Libya	Jabal_Haruj / Cones	Basalt	Alkaline	4	4	Stratigraphic	27.137	17.305	46.46798484	2.055392218	13.88397292	9.4720437	9.088057747	10.65982827	0.173297775	1.069005462	3.294672819	0.349618186	0.776781379	-0.331	7.544	22.1	0	263.3	282.46	53.694	237.6	63.245	103.8	19.987	15.14	509.3	20	158.2	26.18	1.498	0.27	192.617	18.865	39.278	4.965	21.5	4.942	1.652	4.675	0.725
Ball_2019	5.5	Africa	Libya	Jabal_Haruj / Cones	Basalt	Alkaline	4	4	Stratigraphic	27.137	17.304	46.57411056	2.066152924	13.88857917	9.453420861	9.050757688	10.52226172	0.171339511	1.110683182	3.295765884	0.360820852	0.8016302	-0.383	6.789	22.5	0	222.8	289.036	54.944	231.4	68	103.8	20.66	16.756	497.4	20.3	159.3	27.196	1.565	0.288	200.906	19.409	40.545	5.092	22.177	5.06	1.68	4.773	0.742
Ball_2019	5.8	Africa	Libya	Jabal_Haruj / Cones	Basalt	Sub-Alkaline	4	4	Stratigraphic	26.98	17.345	47.98368572	1.986816619	14.19874016	9.321968766	8.992535435	9.918978056	0.16615547	0.722021043	3.182129	0.2829678	0.577513188	-0.527	6.155	23.3	0	201.9	297.568	50.701	212.8	51.811	102.1	19.084	7.545	458	20.2	134.5	17.967	1.301	0.053	157.528	13.324	29.142	3.787	17.167	4.253	1.519	4.275	0.675
Ball_2019	5.1	Africa	Libya	Jabal_Haruj / Cones	Basalt	Sub-Alkaline	4	4	Stratigraphic	27.262	17.282	47.90589577	1.961860493	14.25517237	9.298064534	9.226320666	9.915760016	0.164248786	0.699578161	3.082199431	0.273747976	0.557957768	-0.054	8.567	23.6	0	202.1	291.727	50	214.9	56.78	101.1	18.881	7.891	443.8	19.9	130.5	17.335	1.196	0.07	132.556	12.996	28.149	3.658	16.573	4.176	1.474	4.169	0.658
Ball_2019	5.11	Africa	Libya	Jabal_Haruj / Cones	Basalt	Sub-Alkaline	4	4	Stratigraphic	26.981	17.348	48.0014899	1.958606094	14.27834942	9.297528358	8.859640136	10.18152266	0.167505725	0.737630631	3.007030479	0.279512565	0.571196269	0.031	6.638	23.3	0	199.2	296.929	51.488	215	66.952	99.9	19.117	8.477	439	19.7	130.4	18.369	1.238	0.077	131.053	13.244	28.821	3.72	16.825	4.098	1.475	4.135	0.658
Ball_2019	5.12	Africa	Libya	Jabal_Haruj / Cones	Basalt	Sub-Alkaline	4	4	Stratigraphic	26.981	17.348	48.02948539	1.95185573	14.29556379	9.280229296	8.932221139	9.944740038	0.165411503	0.716783178	3.177905837	0.281700801	0.570294746	-0.941	5.798	22.9	0	196.4	291.55	49.169	212.6	61.244	98	18.77	8.226	438.8	20	130.7	18.106	1.18	0.083	132.129	13.217	28.775	3.752	16.568	4.14	1.469	4.176	0.653
Ball_2019	6.3	Africa	Libya	Jabal_Haruj / Cones	Basalt	Alkaline	4	4	Stratigraphic	27.076	17.09	46.7829922	2.05804792	13.43433929	9.198307803	9.235477424	11.08257291	0.170578763	1.059808885	3.139052983	0.377493832	0.820282852	-0.136	6.533	21.7	0	214.7	324.722	49.919	254.8	50.217	98.7	18.979	15.263	580.5	20.6	149.9	30.102	1.489	0.23	210.117	20.126	41.496	5.171	22.115	5.181	1.655	4.716	0.73
Ball_2019	6.4	Africa	Libya	Jabal_Haruj / Cones	Basalt	Alkaline	4	4	Stratigraphic	27.077	17.092	47.48309988	1.88914541	13.74108999	9.246614378	9.527155732	10.01572782	0.163875221	0.890626204	3.328397356	0.335893311	0.731160446	0.315	5.985	21.4	0	205.7	300.727	47.613	226.4	54.523	107.5	18.545	12.827	483.6	20.2	133.5	25.155	1.398	0.229	184.771	17.565	36.952	4.599	20.065	4.717	1.548	4.457	0.697
Ball_2019	6.5A	Africa	Libya	Jabal_Haruj / Cones	Basalt	Alkaline	4	4	Stratigraphic	27.136	17.082	47.72211314	2.010887525	13.40926998	9.138403214	8.952925947	10.38137031	0.168999052	1.082398688	3.30956476	0.363146772	0.845164386	-0.418	6.163	21.1	0	203.5	284.572	48.697	233.5	59.822	104.7	19.561	18.283	483.2	22.3	155.3	29.393	1.558	0.296	222.909	21.258	42.761	5.324	22.708	5.352	1.692	4.997	0.792
Ball_2019	6.5C	Africa	Libya	Jabal_Haruj / Cones	Basalt	Alkaline	4	4	Stratigraphic	27.136	17.082	47.59179764	2.081703078	13.43744844	9.204308536	8.891545614	10.34343088	0.16921973	1.091417198	3.3042906	0.380494069	0.872281253	-0.584	7.45	20.5	0	203.2	279.264	48.207	224.3	59.841	103.6	19.505	18.142	487	23	161.3	30.264	1.659	0.256	229.17	21.774	44.145	5.422	23.182	5.564	1.721	5.098	0.803
Ball_2019	6.15	Africa	Libya	Jabal_Haruj / Cones	Basalt	Alkaline	4	4	Stratigraphic	27.302	17.004	46.29273936	2.034260961	13.60949235	9.722997889	9.209430908	10.1713048	0.174979187	1.348669993	3.55074725	0.337679133	0.778008949	0.713	7.939	20.4	0	206.5	260.335	48.517	193.6	29.531	105.2	19.406	14.937	449.2	19.9	140.2	25.454	1.488	0.303	179.585	18.791	39.34	4.988	21.493	5.078	1.573	4.583	0.717
Ball_2019	7.9	Africa	Libya	Jabal_Haruj / Cones	Basalt	Sub-Alkaline	4	4	Stratigraphic	27.493	17.005	47.88616886	1.900197021	13.88528341	9.41020425	9.129774494	10.04275194	0.167546411	0.794591362	3.130208398	0.271886691	0.678563384	-0.005	7.05	18.2	0	180.3	355.142	63.726	228.2	70.662	103.1	23.419	13.503	404.1	19.5	131.8	24.099	1.598	0.238	170.913	16.097	34.281	4.382	19.799	5.091	1.778	5.084	0.831
Ball_2019	8.1	Africa	Libya	Jabal_Haruj / Cones	Basalt	Alkaline	4	4	Stratigraphic	27.676	16.804	47.87322999	1.848500297	14.17419125	9.229344931	9.489843144	9.560512189	0.167586592	0.866200577	3.240680478	0.281666621	0.619308348	-0.042	8.332	23.6	0	204.8	359.576	55.803	201.7	79.987	99.7	21.491	14.43	386.3	21.4	129.7	22.132	1.489	0.274	156.116	14.589	31.266	4.053	17.587	4.428	1.559	5.765	0.79
Radivojevic_2015	1319/1/1	Africa	Tibesti	Jabal_Eghei / Phase 1	Basalt	Alkaline	8.58	0.45	K-Ar	0	0	46.85184855	2.157120394	14.02128256	10.19466388	9.948961817	9.092161661	0.191520035	0.665280121	2.95344054	0.302400056	0.71245957	0.1	0	0	0	212	280	54.2	221	61	155	18.6	15.8	460	20.3	97	20.5	0	0.66	311	17.9	35.5	4.37	17.5	4.17	1.61	4.43	0.73
Radivojevic_2015	1056/1/1	Africa	Tibesti	Jabal_Eghei / Phase 2	Basanite	Alkaline	4.65	0.59	K-Ar	0	0	44.37961123	2.424011537	14.21076764	9.167997862	11.06965269	10.61515053	0.191900913	0.99990476	2.545212114	0.545402596	1.220421937	0.87	0	0	0	211	320	56.3	227	53	124	18.4	21.6	551	23.9	157	42.1	0	0.25	469	31.5	61.2	7.25	26.6	5.56	2.11	6.18	0.96
Radivojevic_2015	01/01/1994	Africa	Tibesti	Jabal_Eghei / Phase 2	Basanite	Alkaline	2.1	1	K-Ar	0	0	42.11714936	2.684478128	11.82376884	9.003367235	10.75802097	12.59794417	0.201084504	1.48802533	3.197243614	1.064742449	2.44133479	0.6	0	0	0	193	490	54.7	350	46	128	17.9	38.3	981	28.5	266	88.6	0	0.68	668	66.3	124	14	49	8.88	3.12	8.78	1.28
Radivojevic_2015	1224/2/1	Africa	Tibesti	Jabal_Eghei / Phase 2	Basanite	Alkaline	0.97	0.68	K-Ar	0	0	42.20960759	2.511350813	11.51648741	8.675786912	14.20646987	12.03136686	0.199647136	0.767065311	2.879121852	0.851127262	1.641175322	4.19	0	0	0	187	400	48.9	285	54	130	15.3	24.2	891	22.9	171	60.5	0	0.62	653	43.7	82.7	9.54	34.8	6.48	2.24	6.59	0.92
Radivojevic_2015	1270/1/1	Africa	Tibesti	Jabal_Eghei / Phase 2	Basanite	Alkaline	2.5	1.5	Stratigraphic	0	0	42.39384093	3.012914754	12.59946169	9.463926793	11.19952151	10.8546087	0.182600895	1.430373671	3.043348236	1.055027388	2.037730621	0.92	0	0	0	206	390	49.9	273	53	133	17.3	34.5	1105	26.7	198	73	0	0.33	829	54.3	103	11.95	43.6	8.09	2.97	8.14	1.08
Radivojevic_2015	1273/2/1	Africa	Tibesti	Jabal_Eghei / Phase 2	Basanite	Alkaline	1.52	0.21	K-Ar	0	0	42.81723361	2.73997579	12.41168137	9.434870257	10.57139913	12.63660476	0.194252015	1.18595967	2.729752	0.950812494	1.591500011	2.48	0	0	0	188	430	54.2	357	63	135	16.4	26.2	914	23.1	166	53.9	0	0.37	640	41.1	80.1	9.48	36.4	7.08	2.57	7.11	0.96
Radivojevic_2015	1300/1/1	Africa	Tibesti	Jabal_Eghei / Phase 2	Basanite	Alkaline	2.5	1.5	Stratigraphic	0	0	42.80068843	2.784450431	12.724529	9.351218069	11.85438823	10.58500642	0.194502052	1.064642812	2.856109082	0.96227331	2.134453236	2.27	0	0	0	213	360	50.8	247	55	135	17.7	27.4	1020	28	202	70.2	0	0.6	657	59	108	12.35	44.2	8.42	2.84	8.26	1.14
Radivojevic_2015	1340/1/1	Africa	Tibesti	Jabal_Eghei / Phase 2	Foidite	Alkaline	2.3	1.07	K-Ar	0	0	41.81038959	2.951926645	11.76656474	10.04707138	11.22143543	11.30044354	0.226280091	1.326824172	3.270775864	0.905120365	2.234945833	0.35	0	0	0	224	550	61	436	59	149	17.2	35.3	941	26.6	212	79.7	0	0.69	668	59	109.5	12.7	45.5	8.75	2.88	8.21	1.12
Radivojevic_2015	6035_1_2	Africa	Tibesti	Jabal_Eghei / Phase 2	Basanite	Alkaline	2.5	1.5	Stratigraphic	0	0	42.00191428	2.703716039	12.13528362	10.19137298	12.30295593	11.46274677	0.22006991	0.607812133	2.557002766	0.9117182	1.975233077	2.88	0	0	0	203	310	68.1	345	58	125	17.5	11.3	818	24.6	196	64.2	0	0.53	1180	49.7	98.2	11.5	44.2	8.73	2.55	7.95	1.05
Ball_2019	11.3a	Africa	Tibesti	Jabal_Eghei / Phase 2	Basanite	Alkaline	2.5	1.5	Stratigraphic	23.76	18.71	41.60721855	2.526463934	11.68295823	9.733861047	10.38485176	11.79920657	0.20246586	1.640070338	3.700572174	1.171202031	2.76037151	0.21	10.38	21	0	200.9	364.2	56.41	224	61.2	93.6	21.17	52.37	1081.7	33	283.7	114.88	2.06	0.69	777.26	76.35	142.46	16.01	63.99	11.91	3.76	10.15	1.42
Ball_2019	11.4	Africa	Tibesti	Jabal_Eghei / Phase 2	Foidite	Alkaline	2.5	1.5	Stratigraphic	23.57	18.92	36.26008493	4.510190072	9.581033828	11.53564153	11.68348514	11.59708303	0.208325084	0.7948994	3.753691609	2.233014497	4.562175338	1.26	9.38	20.9	0	279.3	294.2	59.13	224.1	75.7	143.7	23.63	17.8	1745.8	37	417.1	135.99	2.99	1.14	1022.06	107.97	240.01	28.07	110.59	18.89	5.58	14.55	1.89
Ball_2019	11.5	Africa	Tibesti	Jabal_Eghei / Phase 2	Basanite	Alkaline	2.5	1.5	Stratigraphic	23.6	18.91	42.44979891	3.762124536	10.59516962	10.68798845	11.0987611	10.66429003	0.183662773	1.398206914	2.280973144	1.245154604	2.582184564	0.58	5.37	22.1	0	250	331	55.24	228.3	81.14	121.2	21.18	26.57	948.5	30.6	266.2	68.55	2.33	0.22	698.47	59.54	133.05	16.25	66.78	12.68	3.99	10.71	1.43
Ball_2019	12.1	Africa	Tibesti	Jabal_Eghei / Phase 2	Basalt	Alkaline	2.5	1.5	Stratigraphic	23.55	18.74	44.72837951	3.553415867	10.92238484	10.38451807	9.844709534	10.5146158	0.1728164	1.103889028	2.718460227	1.010684677	2.077229774	1.26	6.44	20.2	0	199.4	333.3	55.56	234.2	66.63	92.1	20.11	26.91	389.6	19.6	107.7	57.3	2.06	0.28	431.61	48.08	106.47	13.23	55.99	11.25	3.58	9.87	1.32
Ball_2019	12.14	Africa	Tibesti	Jabal_Eghei / Phase 2	Foidite	Alkaline	2.5	1.5	Stratigraphic	23.73	18.75	36.76662456	5.288759796	9.348428024	12.88134272	11.74100816	10.95956061	0.216104012	0.866345549	2.990725167	1.986420362	3.238569154	0.29	7.02	23.3	0	249.7	579.5	64.43	387.9	107.48	115.2	23.3	24.06	822.8	27.1	220.3	95.96	2.98	0.27	473.23	72.35	168.21	21.88	96.26	19.18	5.9	15.98	2.05
Ball_2019	12.9	Africa	Tibesti	Jabal_Eghei / Phase 2	Basanite	Alkaline	2.5	1.5	Stratigraphic	23.55	18.74	42.10082393	3.896451284	10.04401184	10.59115644	10.12217535	13.7176971	0.170982692	1.189062491	2.07133318	1.002447096	2.100921447	0.31	6.84	27.7	0	275.6	199.3	68	106.8	83.92	97.5	19.3	28.53	535.6	23.1	149.3	62.42	2.15	0.41	532.34	48.45	107.68	13.2	55.61	10.99	3.41	9.33	1.25
Ball_2019	13.3c	Africa	Tibesti	Jabal_Eghei / Phase 2	Basanite	Alkaline	2.5	1.5	Stratigraphic	23.73	18.97	41.85903038	2.44324448	11.65360102	9.776891805	10.10761533	13.88451709	0.191780504	1.618392619	2.925631155	0.843442828	1.83942883	0.95	7.98	22	0	204.3	578	56.95	403.5	57.78	100.9	17.79	46.66	923.6	26.6	230.9	84.8	1.8	0.54	604.94	49.19	94.09	10.74	43.14	8.47	2.76	7.47	1.06
Ball_2019	14.1	Africa	Tibesti	Jabal_Eghei / Phase 2	Basanite	Alkaline	2.5	1.5	Stratigraphic	23.79	18.91	43.45956804	3.020321882	11.23886475	9.95948434	10.50076066	12.52808653	0.172224284	1.084520924	2.588284963	0.79912068	1.768967235	0.89	14.96	21	0	232	468.9	56.92	308	78.48	107.1	19.51	26.91	764.3	25.3	249.5	63.12	1.89	0.25	384.4	42.39	90.4	11.01	45.63	9.47	2.98	8.1	1.12
Ball_2019	14.3	Africa	Tibesti	Jabal_Eghei / Phase 2	Basanite	Alkaline	2.5	1.5	Stratigraphic	23.78	18.92	40.68505574	3.982399636	10.45012976	11.11549383	10.64582507	11.93741415	0.191781408	0.863016334	3.091985958	1.288653642	2.565295769	0.08	9.91	21.6	0	255.1	361.2	64.17	285.8	72.49	124.9	21.24	15.26	971.5	32.9	312.8	80.38	2.44	0.6	480.13	60.5	132.19	16.57	70.36	13.87	4.4	11.65	1.55
Ball_2019	14.6	Africa	Tibesti	Jabal_Eghei / Phase 2	Basanite	Alkaline	2.5	1.5	Stratigraphic	23.86	18.99	40.66970648	2.704170184	12.60517369	10.04517397	11.37777657	9.390562167	0.214307435	1.553728906	4.519938636	1.226423005	2.839292133	0.09	7.87	21.2	0	204.7	277.1	48.27	141.8	58.85	107.7	21.36	58.82	1221.6	35.7	308.6	125.38	2.1	0.68	835.56	79.27	146.63	16.46	64.52	11.71	3.79	9.95	1.38
Ball_2019	15.8	Africa	Tibesti	Jabal_Eghei / Phase 2	Basanite	Alkaline	2.5	1.5	Stratigraphic	23.89	18.99	40.52982913	2.719052418	12.49267747	10.07289803	11.80356209	9.746060437	0.216579121	1.387090824	4.026402748	1.233516539	2.911857897	1.2	12.22	20.7	0	204.5	270.4	47.01	143.2	61.05	94.3	21.47	33.71	1251.4	35.2	299.9	127.01	2.03	0.63	850.84	82	150.49	16.92	66.43	12.08	3.84	10.24	1.44
Ball_2019	T-4	Africa	Tibesti	0	Basalt	Alkaline	8.5	8.5	Stratigraphic	0	0	45.25818791	1.884504834	13.63258817	8.436262222	10.38482451	11.5977239	0.180431314	1.082587884	2.76661348	0.721725256	1.610015915	0.69	6.774	24.6	11841.457	219.3	424.02	52.641	265.5	73.219	85.8	18.88	26.268	734.1	26.9	228.2	69.137	1.654	0.42	442.217	44.25	82.098	8.947	35.794	6.637	2.086	6.165	0.972
Ball_2019	T-5	Africa	Tibesti	0	Basalt	Alkaline	8.5	8.5	Stratigraphic	21.45	17.05	47.06840729	1.562227651	14.39265217	8.931134936	9.44391812	9.927704748	0.179404208	1.043164915	3.477216384	0.384005636	1.032650129	0.3	6.799	24.4	9062.731	202.1	309.556	50.733	198.7	82.964	83.9	17.886	24.863	501.6	25.7	157.1	39.429	1.303	0.572	324.513	27.784	52.343	5.855	23.701	4.838	1.536	4.815	0.803
Ball_2019	Ball-TIB118	Africa	Tibesti	Bardai	Basalt	Sub-Alkaline	8.5	8.5	Stratigraphic	21.257135	17.409497	47.42538424	2.101563468	14.43868933	9.314555108	9.45244704	10.10504317	0.179463935	0.814725479	2.365660964	0.425207164	0.709877191	0.66	6.32	22.2	11763.02	203.2	359.2	44.49	172.5	60.22	92.4	17.04	14.86	815.1	22.1	118.8	23.32	0.94	0.15	219.09	16.86	35.87	4.59	20.43	4.67	1.69	4.97	0.74
Ball_2019	Ball-TIB147	Africa	Tibesti	0	Basanite	Alkaline	8.5	8.5	Stratigraphic	20.780577	18.037553	42.59480931	4.112289401	12.63225943	10.392235	10.46471291	10.88814061	0.187517978	1.219875012	2.570810977	0.752088231	1.2234679	-0.48	6.4	27.3	25205.2	277.5	343.8	53.56	144.4	52.5	97.1	17.08	22.04	871.3	29.1	172.7	40.25	1.33	0.16	441.29	28.05	62.16	8.19	37.3	8.09	2.81	7.71	1.06
Ball_2019	Ball-TIB148	Africa	Tibesti	0	Basalt	Sub-Alkaline	8.5	8.5	Stratigraphic	20.755103	18.048469	47.91074528	1.733428006	13.96920711	8.777150494	11.15459364	9.555145385	0.1879871	1.01263769	2.191451822	0.225376798	0.768941973	0.64	7.74	35.7	10483.62	321.3	384.3	46.86	104	61.13	78.9	16.51	58.17	391.4	20.7	135.7	20.76	1.06	0.15	153.8	18.13	38.87	4.88	21.24	4.66	1.58	4.68	0.7
Ball_2019	Ball-TIB150	Africa	Tibesti	0	Basalt	Sub-Alkaline	8.5	8.5	Stratigraphic	20.710788	18.007654	46.48795033	2.21437273	14.32304653	9.596786117	11.11151222	9.079522922	0.19626043	0.723586434	2.339265731	0.301329145	0.891721101	-0.33	5.98	33.4	12744.29	365.3	325	47.85	120.8	79.84	94.3	17.19	17.11	478.6	24.4	179.5	23.74	1.34	0.09	172.42	21	45.14	5.74	24.89	5.74	1.9	5.65	0.82
Ball_2019	Ball-TIB161	Africa	Tibesti	Tieroko	Basalt	Sub-Alkaline	8.5	8.5	Stratigraphic	20.684768	17.928965	48.72583485	1.687888397	13.14681941	8.646913719	11.11657629	9.902411294	0.166201275	0.753379432	2.398473488	0.247809086	0.730082875	0.18	6.08	35.6	10705.43	316.2	368.9	47.97	124	57.86	88.4	15.78	18.62	371.5	21.2	148	18.44	1.08	0.29	167.21	17.06	36.89	4.67	20.61	4.7	1.55	4.8	0.7
Ball_2019	Ball-TIB178	Africa	Tibesti	0	Basanite	Alkaline	8.5	8.5	Stratigraphic	19.847	18.549	43.65979298	3.705807055	13.47474854	9.880491904	10.12867004	9.324807338	0.193931876	1.295223778	2.723084902	0.962625585	1.827655931	0.28	8.37	22.6	23911.17	258.4	348.9	47.38	176.9	61.76	115.9	20.83	33.65	1018.1	30.8	270.3	61.61	1.67	0.42	546.02	46.51	93.42	11.46	48.2	9.7	3.33	8.71	1.17
Ball_2019	16.5b	Africa	Libya	Waw En Nammus	Foidite	Alkaline	0.2	0.01	Stratigraphic	24.9	17.76	37.84581593	2.863981639	9.437354507	12.06130537	11.1050382	14.03553438	0.21400334	1.386201816	4.125830163	0.982294611	2.481566153	-0.42	11.56	17.9	0	244.2	417.9	70.68	337.9	76.29	144.5	24.4	34.16	1095.2	28.2	334.3	103.31	2.52	0.47	525.43	64.27	127.82	14.97	61.65	12.31	3.97	10.55	1.42
Ball_2019	16.5D	Africa	Libya	Waw En Nammus	Foidite	Alkaline	0.2	0.01	Stratigraphic	24.9	17.76	37.7352004	2.92959565	9.54001484	12.09689331	11.43256839	13.68238971	0.217257423	1.365342205	4.113407208	0.977175609	2.452712903	-0.34	10.24	19.5	0	246.5	352.6	69.1	304.7	72.5	146.3	23.93	32.18	1111.1	28	337.8	99.05	2.44	0.46	512.11	63.78	126.28	14.71	60.55	12.26	3.89	10.52	1.38
Ball_2019	17.6	Africa	Libya	Jabal_Haruj / Phase 1	Basanite	Alkaline	3	1	Stratigraphic	25.01	17.56	42.96079194	2.487412044	11.64552099	10.89949525	10.95292416	12.08086756	0.184032872	0.786592114	2.98806061	0.569908249	1.332290181	1.54	11.25	20.6	0	232.4	309.9	68.49	244.1	86.42	112.4	22.24	7.52	765.8	22.3	195.6	51.94	1.71	0.41	331.74	33.09	67.78	8.36	35.82	7.64	2.6	7.08	0.99
Ball_2019	18.1	Africa	Libya	Jabal_Haruj / Cones	Basanite	Alkaline	4	4	Stratigraphic	25.24	17.43	41.55053672	2.368238782	10.68644959	11.31244257	11.31446843	11.77028856	0.196509121	0.742480336	4.183415813	0.823515025	1.815317674	1.22	10.53	18.1	0	213.6	363.2	64.31	266.8	75.86	128	23.12	10.47	1044.2	24.4	228.3	60.24	1.97	0.37	405.29	45.93	92.83	11.1	46.13	9.75	3.18	8.7	1.17
Ball_2019	18.3	Africa	Libya	Jabal_Haruj / Cones	Basalt	Alkaline	4	4	Stratigraphic	25.65	16.81	45.99386059	2.079563613	13.55266823	10.07928978	9.616713683	9.971761125	0.169408353	0.940368521	3.499753397	0.41388388	0.804533942	-0.48	7.26	21.9	0	209.7	303.7	59.76	208.4	84.91	106.7	20.39	14.73	522.6	20.6	146.7	30.92	1.27	0.16	212.54	19.34	40.7	5.11	22.44	5.36	1.99	5.54	0.8
Ball_2019	19.1	Africa	Libya	Jabal_Haruj / Phase 1	Basalt	Alkaline	3	1	Stratigraphic	25.64	16.81	46.67476613	2.029853263	13.45988386	9.716415429	10.47538685	9.615614533	0.166024999	0.933890621	3.004261889	0.390356397	0.75516648	0.73	8.02	21.2	0	194.7	315.3	57.21	205.3	77.38	92.3	20.43	14.99	518.5	20.7	143.9	28.27	1.37	0.14	207.67	17.69	38.18	4.79	21.25	5.12	1.88	5.26	0.77
Ball_2019	19.2	Africa	Libya	Jabal_Haruj / Phase 1	Basalt	Alkaline	3	1	Stratigraphic	25.63	16.82	46.24306779	2.014098498	13.59565997	9.854625492	10.34775285	9.515971765	0.166356218	0.931792865	3.406341609	0.383213431	0.724706505	0.56	7.18	21.7	0	188.7	311.3	55.6	208.4	75.72	94.4	19.76	14.96	499.4	20.6	142.5	26.72	1.29	0.17	233.2	17.23	36.63	4.6	20.54	4.87	1.82	5.05	0.76
Ball_2019	19.3	Africa	Libya	Jabal_Haruj / Phase 1	Basalt	Alkaline	3	1	Stratigraphic	25.65	16.81	45.73061263	2.118330629	13.50547085	10.18698372	10.66585903	9.003647231	0.171168238	0.976549431	3.512411832	0.420500008	0.805531978	0.8	6.84	20.2	0	190.6	272.3	57.9	205.1	88.77	100.6	20.48	16.12	522.5	21.1	149.3	31.84	1.42	0.13	221.55	19.42	40.75	5.11	22.31	5.29	1.96	5.52	0.79
Ball_2019	19.4	Africa	Libya	Jabal_Haruj / Cones	Basalt	Alkaline	4	4	Stratigraphic	25.78	16.84	44.52410547	2.14571637	12.99601315	10.56171462	9.884429937	10.82673906	0.181590818	1.056171461	3.160661808	0.574219614	1.067513	0.35	7.99	20.2	0	197	346.2	63.68	228.3	79.39	107.5	21.37	17.31	683.1	21.6	167.5	43.18	1.6	0.22	255.84	26.82	54.16	6.51	28.21	6.34	2.21	6.18	0.88
Ball_2019	19.5	Africa	Libya	Jabal_Haruj / Cones	Basalt	Alkaline	4	4	Stratigraphic	25.77	16.84	44.77359973	2.137597491	13.23982497	10.56807586	10.5542018	9.166794986	0.180362886	1.043528121	3.775728529	0.551989709	1.001724091	0.94	7.64	19.4	0	198.2	276.1	59.39	182.5	75.79	108.3	21.58	18.15	642.8	22.4	165.6	41.5	1.53	0.17	250.59	25.12	50.78	6.19	26.9	5.9	2.17	5.91	0.86
Ball_2019	20.2	Africa	Libya	Jabal_Haruj / Cones	Basanite	Alkaline	4	4	Stratigraphic	26	17.1	42.99030686	2.626855991	11.41466768	10.78414318	11.29607373	11.28619091	0.18283234	1.148384749	3.19215382	0.590993183	1.400848016	0.68	7.72	22	0	253.6	344	69.7	256.2	91.17	127.6	21.6	22.94	754.8	22.4	193	58.31	2.37	0.29	416.97	35.42	71.32	8.65	36.8	7.86	2.63	7.3	0.98
Ball_2019	20.5	Africa	Libya	Jabal_Haruj / Cones	Foidite	Alkaline	4	4	Stratigraphic	26.02	17.06	37.0390896	3.231497234	10.43326323	11.5067435	13.89091502	11.02629072	0.207057055	1.616251182	4.44268049	0.993069756	2.352416067	2.9	9.82	20.9	0	275.4	252	63.83	159.8	94.88	124.7	24.13	34.84	760.5	26.8	266	113.68	2.13	0.4	543.69	62.72	120.93	14.2	58.58	11.68	3.77	9.97	1.33
Ball_2019	20.6	Africa	Libya	Jabal_Haruj / Phase 1	Foidite	Alkaline	3	1	Stratigraphic	26.02	17.07	37.72324747	3.358456644	10.80178573	11.60891439	15.05495308	10.93344501	0.21179972	0.658868859	2.982369033	1.016638657	2.364407818	5.3	10.03	23.1	0	300.4	243.4	62.33	138.9	94.54	126.7	23.67	18.57	1565	26.7	273.9	110.06	2.33	0.43	577.15	62.3	121.56	14.28	58.98	11.81	3.86	10.24	1.36
Ball_2019	21.8	Africa	Libya	Jabal_Haruj / Phase 1	Basalt	Sub-Alkaline	3	1	Stratigraphic	26.82	16.94	47.50785705	1.686809078	14.18453088	10.16803793	9.36788491	9.741420719	0.167108126	0.589793384	2.988286477	0.227070453	0.468086216	-0.24	7.14	19.9	0	170.6	302.1	63.89	206.1	71.7	97.6	20.46	7.96	372.3	18.4	105.6	15.43	1.17	0.08	162.17	10.5	23.6	3.07	14.31	3.72	1.45	4.24	0.64
Ball_2019	21.9	Africa	Libya	Jabal_Haruj / Phase 5	Basalt	Alkaline	0.5	0.5	Stratigraphic	26.91	16.79	47.45659744	1.711909213	14.37564787	9.920294411	9.42747206	9.178068037	0.161613807	0.856952222	3.152466847	0.276339658	0.654571041	-0.11	9.42	21.9	0	197.9	322	55.51	143.4	57.31	108	21.38	16.01	385.4	21.1	131.6	21.8	1.4	0.37	178.22	15.31	33.06	4.1	18.1	4.45	1.55	4.83	0.74
Ball_2019	22.1	Africa	Libya	Jabal_Haruj / Phase 1	Basalt	Sub-Alkaline	3	1	Stratigraphic	26.97	16.69	48.556631	1.654485614	13.70661722	10.03174063	8.504827425	9.879444881	0.158229348	0.788179937	3.036025604	0.241299755	0.574579416	-0.21	8.86	18.9	0	175.5	313.8	62.99	215.6	74.26	107.4	21.16	17.2	370.3	19.6	121.7	17.66	1.31	0.4	160.99	13.61	29	3.68	16.49	4.15	1.47	4.47	0.7
Ball_2019	23.3	Africa	Libya	Jabal_Haruj / Phase 6	Basalt	Sub-Alkaline	0.005	0.005	Stratigraphic	27.61	16.85	48.68158329	1.591550762	14.57135827	9.693459723	8.775931682	9.068138064	0.158765468	0.713957594	3.19478978	0.234739127	0.54687595	-0.81	9.31	19.5	0	177.7	333.2	58.13	157.5	82.04	104.3	21.67	14.97	347.7	20.1	114.1	17.36	1.51	0.38	143.46	12.97	27.59	3.55	15.99	4.11	1.52	4.58	0.72
Ball_2019	25.1	Africa	Libya	Gharyan	Basanite	Alkaline	6.5	3.5	Stratigraphic	32.21	13.03	41.29220106	3.092675121	11.67235449	9.154318363	12.70989711	12.57022791	0.187555781	1.024573339	2.733525753	0.853977389	2.044688929	2.67	9.21	25.7	0	246.4	541.2	58.26	289.9	76.74	91.2	20.91	20.41	819.5	27.1	254.1	99.31	2.09	1.6	522.85	55.32	104.77	12.07	49.28	9.6	3.01	8.13	1.14
Lustrino_2012	L41	Africa	Libya	Gharyan	Basanite	Alkaline	6.5	3.5	Stratigraphic	0	0	42.2531206	2.442035401	10.62482338	9.391871216	11.59966816	13.08655262	0.177244505	1.043773196	3.180554172	1.004385528	2.451882318	2.26	0	21	0	203	514	58	425	87	101	22	18	1293	30	216	85	0	0.9	753	67.6	124.5	13.6	52.6	10.6	3.4	8.9	1.3
Lustrino_2012	LY2B	Africa	Libya	Gharyan	Basalt	Alkaline	6.5	3.5	Stratigraphic	0	0	47.56426707	1.885412432	12.65919776	8.516579937	9.566722341	11.22269305	0.159611634	1.007548443	3.321917142	0.528713539	1.101320278	0.1	0	21	0	172	396	48	282	99	116	17	16	509	20	121	44	0	0.2	343	31.4	55.2	6.5	25.4	5.8	1.9	5.3	0.8
Lustrino_2012	LY2A	Africa	Libya	Gharyan	Basalt	Alkaline	6.5	3.5	Stratigraphic	0	0	48.29956304	1.997913673	13.44595902	8.88075025	9.789776997	9.290298578	0.169822662	1.058894247	3.016849646	0.479499281	1.028925541	0.7	0	23	0	184	286	50	205	94	118	18	19	531	20	129	43	0	0.2	347	28.9	51.5	6.2	24.5	5.7	1.9	5.5	0.8
Ball_2019	G2	Africa	Libya	Gharyan	Basanite	Alkaline	3.772	0.011	Ar-Ar	32.017	13.1035	42.40171492	3.256884189	12.24009091	8.333649575	12.97449636	11.97488894	0.187681394	0.853746341	3.48842591	0.884346568	1.010364016	1.76	0	16.7	0	150.4	257.2	0	319.7	43.3	106.5	0	13.8	485.4	21.7	136.7	30.2	0	0	377.5	26.3	50.6	5.67	23.7	5.48	1.8	5.32	0.78
Ball_2019	G5	Africa	Libya	Gharyan	Basalt	Alkaline	4.271	0.018	Ar-Ar	32.0249	13.3002	44.76738944	2.509438069	12.2904966	9.386744079	11.84898336	10.43203387	0.182765948	0.778295441	2.166495223	0.825527089	2.03011938	3.55	0	22.5	0	217.4	524.9	0	776.9	51.1	115.2	0	34	2042.3	26.3	235.4	79.1	0	0	534	53.4	102.7	11.26	44.29	8.51	2.61	7.83	1.04
Ball_2019	G6	Africa	Libya	Gharyan	Basalt	Alkaline	3.772	0.011	Ar-Ar	32.157	13.3858	46.29024498	2.237395225	13.27013729	9.184699285	10.87650498	9.04372376	0.170258366	1.186800959	3.034604982	0.605919477	1.482266324	0.6	0	20.8	0	179.3	288.8	0	185	50	101.5	0	21.2	754	24.7	184.2	57.2	0	0	455.3	37.9	74.5	15.21	59.41	11.32	3.4	10.14	1.31
Ball_2019	HS1	Africa	Libya	Jabal_Haruj / Phase 1	Foidite	Alkaline	2.406	0.008	Ar-Ar	26.1402	17.643	40.6322067	2.766361686	10.80546562	10.08096484	13.94351907	11.7499283	0.196001397	0.798223306	3.838783838	0.657061678	1.618101821	1.89	0	21.4	0	294	509.6	0	302.7	80	109.2	0	8	841.5	23.5	220.4	64	0	0	447	39.6	81.4	9.77	40.32	8.31	2.58	7.1	0.97
Ball_2019	HS22	Africa	Libya	Jabal_Haruj / Cones	Basanite	Alkaline	5.37	0.011	Ar-Ar	28.2175	17.6753	43.34501855	2.914043424	12.56174099	9.741899004	10.99903637	9.436331747	0.176305136	1.338316265	4.257368358	0.739279494	1.52726268	0.46	0	16.8	0	233.3	536.5	0	1414	67	119.7	0	16.3	982.4	21.5	214.6	69	0	0	344.5	36.7	76.9	8.72	35.93	7.76	2.55	6.75	0.92
Miller_2012	Wau 1	Africa	Libya	Waw En Nammus	Basanite	Alkaline	0.2	0.01	Stratigraphic	24.93	17.75	42.76138582	2.70904502	10.73730982	9.351838549	11.13279085	11.31075731	0.177966462	1.542375997	4.172324812	0.939267434	2.468194752	0.1	0	21	0	251	382	63	293	66	191	25	29	1031	22	311	95	0	0	494	61.9	127	14.9	57.9	10.9	3.31	9.53	1.21
Bardintzeff_2012	W2	Africa	Libya	Waw En Nammus	Foidite	Alkaline	0.2	0.0009	K-Ar	24.91666	17.75	39.08840078	2.893978804	9.361135519	10.9757804	11.11327235	13.88912956	0.216556237	1.456832867	4.350811671	1.004033463	2.485603245	0.75	0	0	0	246	466	65.7	328	57	160	24	29	1063	26	330	86	2.8	0.45	510	63.9	128	15	58.7	11.8	3.66	9.54	1.26
Bardintzeff_2012	W3	Africa	Libya	Jabal_Haruj	Basanite	Alkaline	5.1	0.11	K-Ar	0	0	43.02182884	3.051341759	11.42163199	10.32795922	11.76647541	11.76647541	0.18809641	1.316674869	2.037711106	0.700136637	1.453068758	3.18	0	0	0	255	282	61.7	246	75	137	22	19	928	21	195	46	1.8	0.3	353	35.6	74	9	36.8	7.8	2.62	6.75	0.92
Melluso2016	M805	Africa	Madagascar	Ankaratra	Basalt	Sub-Alkaline	0.53	0	0	-19.114	47.36127778	47.50379957	2.646508376	13.93007122	9.562232762	10.38087781	9.190974823	0.153866766	0.666755987	2.328517059	0.276960179	0.695198482	1.91	0	0	0	0	0	58	0	0	0	19	13	0	0	0	0	2	0	244	16.2	35.1	4.4	19	4.5	1.7	4.3	0.7
Melluso2016	M812	Africa	Madagascar	Ankaratra	Basanite	Alkaline	0.37	0	0	-19.36113889	47.32672222	43.61388887	3.148759734	14.64326128	9.836617799	10.53662642	9.2119055	0.193613059	0.723501427	2.843054905	0.64198014	1.867023097	2	0	0	0	0	0	53	0	0	0	21	31	0	0	0	0	2	0	626	47.2	95.4	11.1	43.7	8.4	2.8	7.2	1.1
Melluso2016	M534	Africa	Madagascar	Massif_DAmbre	Basanite	Alkaline	0.349479811	0	0	-12.1946	49.1127	44.75415785	2.37382671	12.27565034	8.805995282	10.99810659	9.225414699	0.196534178	1.316618703	4.54988435	0.59544858	2.455678756	2.42	0	0	0	0	0	47.5	0	0	0	20.35	26.38	0	0	0	0	1.841	9.618	746.3	69.04	126.2	13.7	50.58	9.029	2.809	7.539	1.08
Melluso2016	M839	Africa	Madagascar	Ankaratra	Basanite	Alkaline	0.4	0	0	-19.86341667	46.90813889	42.62970924	2.82130439	13.88642018	9.268626021	11.6153702	9.444366468	0.180083259	1.800832589	3.13144778	0.730337661	1.909556772	-0.51	0	0	0	0	0	53	0	0	0	19	39	0	0	0	0	2	0	731	48.8	97.6	11.3	45.6	8.7	2.9	7.5	1.1
Melluso2016	M585	Africa	Madagascar	Massif_DAmbre	Basalt	Alkaline	0.380827458	0	0	-12.5526	49.1204	47.90533695	1.930187054	12.98457467	8.573413965	10.36567516	9.449878163	0.169279622	1.251591773	3.087050501	0.478751274	1.415492899	0.17	0	0	0	0	0	52.66	0	0	0	20.12	36.36	0	0	0	0	1.578	0.86	485.2	50.81	71.97	9.753	38.14	7.315	2.4	7.328	1.04
Melluso2016	M579	Africa	Madagascar	Massif_DAmbre	Basanite	Alkaline	0.275570869	0	0	-12.3462	49.236	44.61069062	2.266165228	12.31041561	8.842253011	10.43282654	9.367744754	0.191085965	1.910540822	4.356897868	0.815436368	2.432865501	0.94	0	0	0	0	0	50.07	0	0	0	20.11	59.73	0	0	0	0	2.166	0.979	779.8	68.83	125	13.6	51.05	9.441	2.998	7.969	1.155
Melluso2016	M751	Africa	Madagascar	Massif_DAmbre	Basalt	Sub-Alkaline	0.412672962	0	0	-12.3462	49.236	48.96023695	1.439947819	13.96709162	9.149277207	9.703558975	9.693503474	0.182004578	0.683774104	2.69487441	0.271498541	0.705115579	-0.04	0	0	0	0	0	55	0	0	0	18	18	0	0	0	0	0	0	218	20.7	35.6	4.86	18.1	4.1	1.47	4.4	0.7
Melluso2016	VATO1	Africa	Madagascar	Takarindoha	Basanite	Alkaline	0.333249124	0	0	-19.43944444	48.955	42.50262577	2.762158595	11.24527304	9.377579437	14.19485285	10.1596638	0.191517856	0.74763655	2.86764704	0.850052516	2.489431099	2.79	0	0	0	0	0	48	0	0	0	20	36	0	0	0	0	2	0	706	69.1	128	14.7	56.4	11	3.85	9.6	1.4
Melluso2016	AMB-2	Africa	Madagascar	Ampasindava	Basalt	Alkaline	0.35696089	0	0	-13.787149	48.035366	46.99917703	1.902252039	13.20032418	8.591651935	10.23903472	10.6706803	0.174665887	1.184515782	2.820753684	0.391492504	1.431575033	-0.44	0	0	0	0	0	53	0	0	0	19	37	0	0	0	0	2	0.8	413	38	72.8	7.38	29.8	6.1	1.9	5.9	0.8
Melluso2016	M220	Africa	Madagascar	Nosy_Be	Basanite	Alkaline	0.303916682	0	0	-13.401808	48.20949	43.7679787	2.469303076	12.13981505	8.335013217	10.5140814	10.67609306	0.173023796	2.248020294	4.37805843	0.612252169	2.36480869	0	0	0	0	0	0	45.3	0	0	0	19.5	56.29	0	0	0	0	1.73	0.601	776	67	121.4	12.36	47.53	8.95	2.81	7.34	1.01
Melluso2016	M560	Africa	Madagascar	Massif_DAmbre	Basalt	Sub-Alkaline	0.346466688	0	0	-12.1902	49.1689	47.13432709	1.614694718	12.85892104	9.612418959	10.27046483	10.90836557	0.178653943	0.745626322	2.777772343	0.369861282	0.850120465	0.460092018	0	0	0	0	0	62.8	0	0	0	18.49	18.38	0	0	0	0	1.115	0.424	259.1	21.5	42.99	5.13	20.95	4.671	1.559	4.506	0.698
Melluso2016	M766	Africa	Madagascar	Massif_DAmbre	Basalt	Alkaline	0.258600409	0	0	-12.4955	49.0513	46.00668702	1.916530459	13.69945928	8.686075253	10.51353852	11.04120664	0.180203643	1.115072267	2.737900656	0.428108102	1.25484287	0.12	0	0	0	0	0	55	0	0	0	20	28	0	0	0	0	1	0	436	33.3	63.7	6.87	27.4	5.5	1.97	5.4	0.8
Melluso2016	M540	Africa	Madagascar	Massif_DAmbre	Basalt	Sub-Alkaline	0.376811564	0	0	-12.1946	49.1127	47.30403705	1.57988494	13.4655125	9.515432576	10.37152833	11.50222022	0.183994408	0.575624962	1.983850315	0.236417395	0.630259215	2.99	0	0	0	0	0	58	0	0	0	18	14	0	0	0	0	0	0	182	15.7	31.8	3.88	14.8	3.5	1.28	3.8	0.7
Melluso2016	M819	Africa	Madagascar	Ankaratra	Basanite	Alkaline	0.36	0	0	-19.062472	47.176528	41.16907485	2.857853254	12.55057233	8.286332322	12.85034715	11.33148808	0.17986489	1.89857384	3.397447925	0.869346969	2.300114639	0.7	0	0	0	0	0	53	0	0	0	19	52	0	0	0	0	2	0.6	836	62.1	118	13	49.9	9.4	3	7.9	1.1
Melluso2016	M236	Africa	Madagascar	Nosy_Be	Basanite	Alkaline	0.335957335	0	0	-13.303382	48.235018	44.59610809	2.199751264	12.13379568	8.399575669	9.604363395	11.2429269	0.17934281	1.895819547	4.198924654	0.649178193	2.560239575	0	0	0	0	0	0	49.3	0	0	0	20.2	61.33	0	0	0	0	1.68	0.978	808	74.05	131.7	13.66	52.75	9.12	2.79	8.1	1.06
Melluso2016	M829	Africa	Madagascar	Ankaratra	Foidite	Alkaline	0.41	0	0	-19.13313889	47.22702778	39.01316271	3.017044381	10.65890022	8.472835606	15.21424025	12.57432642	0.188565274	1.984897619	2.639913833	0.913052905	2.961931532	1.31	0	0	0	0	0	56	0	0	0	17	50	0	0	0	0	2	0.6	1138	81.1	153	16.5	62.2	10.8	3.3	8.4	1.1
Melluso_2011	VATO1	Africa	Madagascar	Vatomandry	Basanite	Alkaline	6.25	6.25	Stratigraphic	-19.333291	48.957963	41.96188025	2.620770168	11.4584801	9.255370047	13.31075375	11.32054482	0.157640311	0.69952888	3.300594009	0.847316671	2.489516071	3.39	0	22	0	214	0	48	0	80	120	20	0	0	0	0	0	0	0	0	69.1	128	14.7	56.4	11	3.85	9.6	1.4
Melluso_2011	M703	Africa	Madagascar	Alaotra	Foidite	Alkaline	6.25	6.25	Stratigraphic	-17.58611111	48.22944444	39.39726526	2.871293006	9.707704927	9.216559905	13.35053585	13.92674771	0.146494542	0.99616288	3.545167895	0.918032458	3.219095487	1.39	0	24	0	251	630	61	390	70	180	18	27	1040	28	241	70	0	0.5	893	86.5	167	19.8	66.1	12.8	3.95	10.1	1.4
Melluso_2000	207	Africa	Madagascar	Nosy_Be	Basanite	Alkaline	8.5	1.5	Stratigraphic	0	0	46.22064216	0.171411631	14.36832789	7.548500378	9.427639707	9.27639415	2.621589651	2.278766389	5.233096265	0.756227784	0	1.19	0	0	0	0	0	0	0	0	0	0	0	0	0	0	0	0	0	0	0	0	0	0	0	0	0	0
Melluso_2000	203	Africa	Madagascar	Nosy_Be	Basanite	Alkaline	8.5	1.5	Stratigraphic	0	0	46.89901446	0.161511888	13.20359684	8.305517875	10.21562691	9.367689501	2.160221501	1.928048163	4.855451131	0.595575087	0	0.05	0	0	0	0	0	0	0	0	0	0	0	0	0	0	0	0	0	0	0	0	0	0	0	0	0	0
Melluso_2000	237	Africa	Madagascar	Nosy_Be	Basanite	Alkaline	8.5	1.5	Stratigraphic	0	0	46.80104691	0.181751639	13.09621528	8.649455464	9.814588479	9.774199226	2.312284735	1.888197577	4.402428577	0.676519988	0	0	0	0	0	0	0	0	0	0	0	0	0	0	0	0	0	0	0	0	0	0	0	0	0	0	0	0
Melluso_2000	202	Africa	Madagascar	Nosy_Be	Basanite	Alkaline	8.5	1.5	Stratigraphic	0	0	46.06135085	0.181741411	12.8228662	8.77979346	10.49051809	9.925100368	2.291961122	1.797220616	4.543535265	0.666385172	0	0.51	0	0	0	0	0	0	0	0	0	0	0	0	0	0	0	0	0	0	0	0	0	0	0	0	0	0
Melluso_2000	229	Africa	Madagascar	Nosy_Be	Trachybasalt	Alkaline	8.5	1.5	Stratigraphic	0	0	46.43416162	0.181738401	12.94381283	8.583414244	10.64179308	10.09657787	2.665496557	0.646180984	4.634329242	0.787533074	0	3.36	0	0	0	0	0	0	0	0	0	0	0	0	0	0	0	0	0	0	0	0	0	0	0	0	0	0
Melluso_2000	229sc	Africa	Madagascar	Nosy_Be	Trachybasalt	Alkaline	8.5	1.5	Stratigraphic	0	0	46.46144358	0.181726637	12.6804809	8.52471901	10.36851425	10.45937756	2.604748467	0.656235079	4.866235507	0.827865792	0	3.56	0	0	0	0	0	0	0	0	0	0	0	0	0	0	0	0	0	0	0	0	0	0	0	0	0	0
Melluso_2000	218	Africa	Madagascar	Nosy_Be	Basanite	Alkaline	8.5	1.5	Stratigraphic	0	0	45.01845494	0.171633491	12.43838001	8.539392107	10.77252555	10.60089206	2.524021919	2.271619727	4.664392506	0.625957436	0	0	0	0	0	0	0	0	0	0	0	0	0	0	0	0	0	0	0	0	0	0	0	0	0	0	0	0
Melluso_2000	208	Africa	Madagascar	Nosy_Be	Basalt	Sub-Alkaline	8.5	1.5	Stratigraphic	0	0	48.7217307	0.171804485	12.95607939	9.442701124	9.782749496	10.64177192	2.06165382	0.535625747	2.344625913	0.717536378	0	2.89	0	0	0	0	0	0	0	0	0	0	0	0	0	0	0	0	0	0	0	0	0	0	0	0	0	0
Melluso_2000	219sc	Africa	Madagascar	Nosy_Be	Basanite	Alkaline	8.5	1.5	Stratigraphic	0	0	45.70729136	0.181778888	12.19938312	8.876107953	10.3311001	10.7047567	2.655991522	2.35302671	3.827455463	0.696819069	0	0.12	0	0	0	0	0	0	0	0	0	0	0	0	0	0	0	0	0	0	0	0	0	0	0	0	0	0
Melluso_2000	232	Africa	Madagascar	Nosy_Be	Basanite	Alkaline	8.5	1.5	Stratigraphic	0	0	46.12562808	0.19189554	11.82682516	8.869662359	10.78654933	10.81684862	2.221948364	1.757359161	4.292400248	0.646384978	0	0.11	0	0	0	0	0	0	0	0	0	0	0	0	0	0	0	0	0	0	0	0	0	0	0	0	0	0
Melluso_2000	216	Africa	Madagascar	Nosy_Be	Trachybasalt	Alkaline	8.5	1.5	Stratigraphic	0	0	45.69949349	0.181828223	13.82904656	9.213006578	9.172223717	10.90969341	2.464782584	0.868734845	4.454791475	0.64650035	0	1.43	0	0	0	0	0	0	0	0	0	0	0	0	0	0	0	0	0	0	0	0	0	0	0	0	0	0
Melluso_2000	227	Africa	Madagascar	Nosy_Be	Basanite	Alkaline	8.5	1.5	Stratigraphic	0	0	45.90798037	0.171562028	12.180904	8.252519471	10.0313327	10.9194185	2.432144046	1.019280285	6.014762871	0.777075069	0	2.17	0	0	0	0	0	0	0	0	0	0	0	0	0	0	0	0	0	0	0	0	0	0	0	0	0	0
Melluso_2000	220	Africa	Madagascar	Nosy_Be	Basanite	Alkaline	8.5	1.5	Stratigraphic	-13.401808	48.20949	43.72300358	2.471171785	12.12941689	8.32727789	10.50494142	10.66246631	0.177215506	2.24472975	4.371315828	0.610408967	2.362535472	0	0	0	0	247	475	45	231	85	101	20	56	849	28	233	80	1.73	0.6	776	67	121.4	12.36	47.53	8.95	2.81	7.34	1.01
Melluso_2000	235	Africa	Madagascar	Nosy_Be	Basalt	Alkaline	8.5	1.5	Stratigraphic	0	0	46.56700218	0.181784004	12.49260068	8.810930064	10.78585086	11.05852687	2.231903597	0.070693779	4.625392974	0.727136013	0	1	0	0	0	0	0	0	0	0	0	0	0	0	0	0	0	0	0	0	0	0	0	0	0	0	0	0
Melluso_2000	219	Africa	Madagascar	Nosy_Be	Basanite	Alkaline	8.5	1.5	Stratigraphic	0	0	44.63210327	0.171623107	12.18524059	8.575211131	10.92330598	11.07473813	2.55415565	2.170527529	4.704492225	0.625919567	0	0.31	0	0	0	0	0	0	0	0	0	0	0	0	0	0	0	0	0	0	0	0	0	0	0	0	0	0
Melluso_2000	228	Africa	Madagascar	Nosy_Be	Basanite	Alkaline	8.5	1.5	Stratigraphic	0	0	45.62882693	0.181747927	12.58099543	8.540254342	9.925456268	11.26837151	2.251654881	0.666409067	5.937098967	0.646214853	0	0.61	0	0	0	0	0	0	0	0	0	0	0	0	0	0	0	0	0	0	0	0	0	0	0	0	0	0
Melluso_2000	236	Africa	Madagascar	Nosy_Be	Basanite	Alkaline	8.5	1.5	Stratigraphic	-13.303382	48.235018	44.54569451	2.200757735	12.11399236	8.387738522	9.589015846	11.22975934	0.176846603	1.896188585	4.195194432	0.648437547	2.557101953	0	0	0	0	237	617	49	284	76	114	20	61	869	30	208	79	1.68	0.98	808	74.05	131.7	13.66	52.75	9.12	2.79	8.1	1.06
Melluso_2000	230	Africa	Madagascar	Nosy_Be	Basanite	Alkaline	8.5	1.5	Stratigraphic	0	0	44.90848814	0.171637658	12.33771864	8.561402645	10.67182374	12.36800764	2.221193209	0.777417623	5.007781052	0.595683633	0	1.98	0	0	0	0	0	0	0	0	0	0	0	0	0	0	0	0	0	0	0	0	0	0	0	0	0	0
Melluso_2000	204	Africa	Madagascar	Nosy_Be	Trachybasalt	Alkaline	8.5	1.5	Stratigraphic	0	0	46.40901714	0.171548878	11.43322818	8.273678889	9.929652722	13.09826142	2.179679865	0.666013292	4.884097477	0.655922182	0	2.33	0	0	0	0	0	0	0	0	0	0	0	0	0	0	0	0	0	0	0	0	0	0	0	0	0	0
Melluso_2000	221	Africa	Madagascar	Nosy_Be	Basanite	Alkaline	8.5	1.5	Stratigraphic	0	0	45.77409602	0.161425068	12.68195696	7.908877569	9.070071043	13.37810256	2.300307228	0.544809606	5.327027264	0.655789341	0	1.52	0	0	0	0	0	0	0	0	0	0	0	0	0	0	0	0	0	0	0	0	0	0	0	0	0	0
Bardintzeff et al. 2010	Ank6	Africa	Madagascar	Ankaratra	Basalt	Alkaline	3.11	0.12	K-Ar	-19.13288889	47.36216667	44.79343194	2.314493588	13.76724635	8.89046789	11.53256288	9.297879414	0.189549044	1.576249944	2.583852756	0.718291113	1.859846196	0.32	0	0	0	0	0	47	0	0	0	0	34	0	0	0	0	0	0	860	52	95	0	45	8.35	2.45	0	0
Bardintzeff et al. 2010	C107	Africa	Madagascar	Nosy_Be	Basanite	Alkaline	0.55	0.04	K-Ar	-13.310361	48.236917	43.46447954	2.391538715	13.51566692	8.643342429	11.36228974	10.57834136	0.188544546	1.667130722	3.373955033	0.565633638	1.840741056	0.08	0	0	0	0	0	54	0	0	0	0	51	0	0	0	0	0	0	645	53	94	0	41.5	7.8	2.28	0	0
Menzies_2000	A002/49	Africa	Air	0	Basanite	Alkaline	2	2	Stratigraphic	17.75	8.25	43.30256321	2.867331889	12.77620671	8.740493645	10.11368424	9.899121994	0.195056591	1.560452729	3.735333719	1.08256408	3.21783662	0	0	23.4	0	238.2	394.7	0	204.5	52.8	123.8	20.6	36.3	1176.9	33.9	336.7	95.4	0	0	745	83.7	166.8	0	71.1	0	0	0	0
Menzies_2000	A004/49	Africa	Air	0	Trachybasalt	Alkaline	2	2	Stratigraphic	18.1	8.76	44.40625756	3.431888568	13.10267282	9.546066649	9.472409196	9.055821568	0.198375061	1.745700543	3.322782283	0.991875309	2.019616374	0	0	21.8	0	229.3	258.2	0	138.7	44.7	114	18.7	24.7	834.8	29.6	254.6	61.1	0	0	469	46.7	103.4	0	50.8	0	0	0	0
Menzies_2000	A006/49	Africa	Air	0	Basanite	Alkaline	2	2	Stratigraphic	18.1	8.76	43.12950881	3.852440627	13.24090775	10.17293576	10.24016352	9.616246398	0.207972373	1.128992883	2.24808232	0.990344634	2.286267065	0	0	25.3	0	257.1	302.4	0	133	41.9	120.3	18.7	13.3	964.9	30.5	264.6	67	0	0	604	53.4	117.4	0	58.1	0	0	0	0
Menzies_2000	A007/49	Africa	Air	0	Basanite	Alkaline	2	2	Stratigraphic	18.07	8.47	43.04940756	3.969094313	12.34063319	9.875826805	10.20342856	9.533705448	0.196977385	2.048564807	2.698590178	0.93564258	2.349324776	0	0	24	0	256.5	294	0	104.3	36.3	117.6	17.7	27.3	886.2	30.3	256	71.7	0	0	552	56.4	120.7	0	58.5	0	0	0	0
Menzies_2000	A013/49	Africa	Air	0	Basanite	Alkaline	2	2	Stratigraphic	18.08	8.42	41.58864893	5.047069674	12.42890583	10.72045446	9.796084057	9.54770464	0.19870353	2.463923779	2.642756956	0.68552718	1.856241963	0	0	24.5	0	278.5	226.1	0	103.7	35.3	110.7	19.1	29.9	863.3	29.9	238.9	66.2	0	0	616	43	94.9	0	49.9	0	0	0	0
Menzies_2000	A014/49	Africa	Air	0	Basanite	Alkaline	2	2	Stratigraphic	18.07	8.4	41.28421735	5.275811585	12.36642302	10.88637937	9.530178447	9.80785274	0.198338781	2.191643535	2.895746209	0.644601039	1.849646306	0	0	24.1	0	289.9	222	0	101	33.4	105.9	18.4	42.5	858.9	29.3	226.6	62.4	0	0	656	39.69	94.56	0	51.12	9.33	3.25	8.87	0
Menzies_2000	A022/49	Africa	Air	0	Trachybasalt	Alkaline	2	2	Stratigraphic	17.7	8.45	44.41632441	3.42353027	13.16665857	9.449231756	9.593846455	9.076336065	0.189090335	1.721717258	3.214535689	0.995212288	2.073210722	0	0	23.9	0	232.4	264.2	0	137.5	44	115	18.7	24.1	828.2	29.9	253	60.6	0	0	468	48	106.2	0	53.1	0	0	0	0
Menzies_2000	A030B/49	Africa	Air	0	Basanite	Alkaline	2	2	Stratigraphic	17.5	8.52	40.99280051	3.577659268	12.23578861	9.024166739	10.55845784	9.41438252	0.213302179	2.326932857	3.781265893	1.522201911	3.79392268	0	0	26.5	0	275.4	252.8	0	133.2	41.5	127.9	20.2	47.2	1258.5	38.7	372.9	120.6	0	0	833	95	197.8	0	88.1	0	0	0	0
Menzies_2000	A034/49	Africa	Air	0	Basanite	Alkaline	2	2	Stratigraphic	17.5	8.52	40.12130892	3.671230881	12.0529035	9.529096602	10.92628239	9.56656724	0.223381773	1.932737951	3.642094129	1.612233667	4.021551075	0	0	23.5	0	276.6	260.8	0	134.9	44.1	124.8	18.4	54.7	1391.1	39.7	379.5	125.3	0	0	863	101.2	210.2	0	92.3	0	0	0	0
Menzies_2000	A042/49	Africa	Air	0	Basanite	Alkaline	2	2	Stratigraphic	17.46	8.64	40.25028853	3.501726195	11.71806699	9.561695386	11.1311855	11.27790588	0.20540852	1.643268159	3.335443108	1.359608774	3.27482321	0	0	27.2	0	272.8	406.3	0	216.6	56.4	119.3	18	33.5	1216.2	35.6	310.2	104.6	0	0	707	80.27	169.9	0	77.43	12.5	4.13	11.2	0
Menzies_2000	A044/49	Africa	Air	0	Basanite	Alkaline	2	2	Stratigraphic	17.66	8.91	43.07257217	2.901669054	12.7476715	9.0629964	10.66240426	10.21977677	0.206559493	1.45575261	3.236098708	1.091814457	2.746799649	0	0	24.1	0	237.8	358.2	0	218.3	66.6	114	18.9	32.3	1108.5	34.6	324.3	92	0	0	604	71.2	141.7	0	62	0	0	0	0
Menzies_2000	A045/49	Africa	Air	0	Basalt	Alkaline	2	2	Stratigraphic	17.66	8.91	44.29895525	2.718637066	12.64413384	8.916729391	10.22207536	10.31104894	0.197719059	1.473006992	3.123961137	1.038025061	2.493471355	0	0	23.8	0	226.8	383.3	0	244.4	62.8	116.7	19.4	32.6	1049.8	32.1	328.2	87.5	0	0	576	65.6	128.3	0	56.5	0	0	0	0
Menzies_2000	A052/49	Africa	Air	0	Basanite	Alkaline	2	2	Stratigraphic	17.59	8.84	42.5507254	3.671587779	11.77885052	10.15752182	9.853747745	11.19338112	0.208387415	1.627406476	2.79834528	0.883165709	2.373204993	0	0	23.6	0	240.2	359.2	0	244.6	47.5	116.7	18.7	23.7	1005.9	31.7	229.8	67.4	0	0	615	57.1	122	0	59	0	0	0	0
Menzies_2000	A058/49	Africa	Air	0	Basalt	Alkaline	2	2	Stratigraphic	17.54	8.79	44.63956855	2.791835914	13.14448012	8.682368859	9.994971278	10.56128675	0.188771823	1.430691714	3.079961329	0.943859117	2.044338438	0	0	24	0	230.2	399	0	229.2	56.4	110.6	19	27.2	790.6	29.4	252.2	73.2	0	0	455	48.86	104.7	0	48.13	8.37	2.92	7.93	0
Menzies_2000	A060/49	Africa	Air	0	Basanite	Alkaline	2	2	Stratigraphic	17.57	8.75	41.85596901	3.262518938	13.05984377	9.450217827	10.56899848	9.162403485	0.214896457	1.797315822	3.291823	1.347986866	3.305646314	0	0	22.3	0	256.6	275.8	0	144.5	48.1	128.4	19.3	29.9	1205.1	36	317.3	101.9	0	0	724	85.8	171.5	0	76.7	0	0	0	0
Menzies_2000	A062/49	Africa	Air	0	Basanite	Alkaline	2	2	Stratigraphic	17.57	8.75	40.42656195	3.877590021	13.56668146	10.49704758	11.18347752	9.181195515	0.224646273	0.908352322	2.275764421	1.357644869	3.533489708	0	0	21.8	0	265.2	275.8	0	99.1	37.2	124.3	21.3	11.5	1394.1	37.4	332.7	103.6	0	0	792	86	183.8	0	80.1	0	0	0	0
Menzies_2000	A066/49	Africa	Air	0	Basalt	Alkaline	2	2	Stratigraphic	17.54	8.74	44.84916074	2.838304108	13.59814685	8.891508404	9.573095389	9.770886612	0.187901666	1.503213325	3.174549194	0.94939789	2.1267871	0	0	21.5	0	219	292.8	0	199.2	49.6	107.9	19.7	26.6	839.2	29.7	242.9	70.9	0	0	517	51.5	109	0	49.8	0	0	0	0
Menzies_2000	A067/49	Africa	Air	0	Basanite	Alkaline	2	2	Stratigraphic	17.49	8.66	40.32479921	3.721231776	12.30264753	9.880766993	10.98696136	9.425811357	0.216008177	2.101170448	3.62304624	1.453145917	3.157669147	0	0	22.9	0	271.1	297.3	0	157.7	50.4	125.7	19.1	39.4	1091	36.2	348.4	108.7	0	0	684	76.6	163.6	0	75.6	0	0	0	0
Menzies_2000	A068/49	Africa	Air	0	Basanite	Alkaline	2	2	Stratigraphic	17.43	8.57	39.03194966	3.228568676	11.45900942	8.907713109	11.98907294	10.27359465	0.212025405	1.011939436	4.144132927	2.264816832	4.944042024	0	0	21	0	244.6	280.5	0	159.4	54	134.4	19.8	51.8	1714	42.2	435.4	134	0	0	952	134.8	260.9	0	111.8	0	0	0	0
Menzies_2000	A070/49	Africa	Air	0	Basanite	Alkaline	2	2	Stratigraphic	17.43	8.57	39.10510389	3.160496533	11.27920322	8.905401639	11.64647805	9.926085445	0.212632795	2.271304848	3.837055424	2.213314086	4.911677152	0	0	20.8	0	244.9	273.1	0	157.4	52.7	126.8	19.9	40.5	1711.2	42.5	431.5	131.6	0	0	963	134.1	259.1	0	109	0	0	0	0
Menzies_2000	A071/49	Africa	Air	0	Foidite	Alkaline	2	2	Stratigraphic	17.43	8.57	38.54710224	3.25096043	11.17517648	9.054234411	11.71700321	10.13990039	0.212860505	2.593027962	3.589602142	2.322114593	4.822964104	0	0	20.8	0	240.4	289.3	0	158.7	52.5	131.2	19.3	46.8	1828.1	42.2	429.3	129	0	0	981	127.7	254.2	0	111	17	5.48	14.6	0
Bertrand_2003	YN27	Anatolia_Arabia_Iran	Yemen	Aden Region	0	0	2.5	2.5	Stratigraphic	16.15044248	44.49570815	0	0	0	0	0	100	0	0	0	0	0	0	0	0	0	0	0	0	0	0	0	0	0	0	0	0	46	0	0	351	0	0	0	0	0	0	0	0
Bertrand_2003	YN72	Anatolia_Arabia_Iran	Yemen	Aden Region	0	0	2.5	2.5	Stratigraphic	16.179941	44.46351931	0	0	0	0	0	100	0	0	0	0	0	0	0	0	0	0	0	0	0	0	0	0	0	0	0	0	41	0	0	367	0	0	0	0	0	0	0	0
Bertrand_2003	Y5	Anatolia_Arabia_Iran	Yemen	Aden Region	0	0	2.5	2.5	Stratigraphic	16.03244838	45.94420601	0	0	0	0	0	100	0	0	0	0	0	0	0	0	0	0	0	0	0	0	0	0	0	0	0	0	68	0	0	558	0	0	0	0	0	0	0	0
Bertrand_2003	Y6	Anatolia_Arabia_Iran	Yemen	Aden Region	0	0	2.5	2.5	Stratigraphic	16.03244838	45.94420601	0	0	0	0	0	100	0	0	0	0	0	0	0	0	0	0	0	0	0	0	0	0	0	0	0	0	37	0	0	320	0	0	0	0	0	0	0	0
Bertrand_2003	Y37	Anatolia_Arabia_Iran	Yemen	Aden Region	0	0	2.5	2.5	Stratigraphic	13.21061947	44.04506438	0	0	0	0	0	100	0	0	0	0	0	0	0	0	0	0	0	0	0	0	0	0	0	0	0	0	23	0	0	239	0	0	0	0	0	0	0	0
Bertrand_2003	Y38	Anatolia_Arabia_Iran	Yemen	Aden Region	0	0	2.5	2.5	Stratigraphic	13.21061947	44.04506438	0	0	0	0	0	100	0	0	0	0	0	0	0	0	0	0	0	0	0	0	0	0	0	0	0	0	27	0	0	240	0	0	0	0	0	0	0	0
Bertrand_2003	P9	Anatolia_Arabia_Iran	Yemen	Aden Region	0	0	2.5	2.5	Stratigraphic	12.85663717	44.04506438	0	0	0	0	0	100	0	0	0	0	0	0	0	0	0	0	0	0	0	0	0	0	0	0	0	0	26	0	0	938	0	0	0	0	0	0	0	0
Bertrand_2003	P33	Anatolia_Arabia_Iran	Yemen	Aden Region	0	0	2.5	2.5	Stratigraphic	12.85663717	44.04506438	0	0	0	0	0	100	0	0	0	0	0	0	0	0	0	0	0	0	0	0	0	0	0	0	0	0	38	0	0	527	0	0	0	0	0	0	0	0
Bertrand_2003	Y74	Anatolia_Arabia_Iran	Yemen	Aden Region	0	0	2.5	2.5	Stratigraphic	12.94513274	45.04291845	0	0	0	0	0	100	0	0	0	0	0	0	0	0	0	0	0	0	0	0	0	0	0	0	0	0	24	0	0	211	0	0	0	0	0	0	0	0
Bertrand_2003	Y77	Anatolia_Arabia_Iran	Yemen	Aden Region	0	0	2.5	2.5	Stratigraphic	12.94513274	45.04291845	0	0	0	0	0	100	0	0	0	0	0	0	0	0	0	0	0	0	0	0	0	0	0	0	0	0	84	0	0	879	0	0	0	0	0	0	0	0
Bertrand_2003	Y78	Anatolia_Arabia_Iran	Yemen	Aden Region	0	0	2.5	2.5	Stratigraphic	12.94513274	45.04291845	0	0	0	0	0	100	0	0	0	0	0	0	0	0	0	0	0	0	0	0	0	0	0	0	0	0	73	0	0	774	0	0	0	0	0	0	0	0
Bertrand_2003	Y42	Anatolia_Arabia_Iran	Yemen	Aden Region	0	0	2.5	2.5	Stratigraphic	13.00412979	45.36480687	0	0	0	0	0	100	0	0	0	0	0	0	0	0	0	0	0	0	0	0	0	0	0	0	0	0	60	0	0	663	0	0	0	0	0	0	0	0
Bertrand_2003	Y43	Anatolia_Arabia_Iran	Yemen	Aden Region	0	0	2.5	2.5	Stratigraphic	13.00412979	45.36480687	0	0	0	0	0	100	0	0	0	0	0	0	0	0	0	0	0	0	0	0	0	0	0	0	0	0	61	0	0	535	0	0	0	0	0	0	0	0
Bertrand_2003	Y51	Anatolia_Arabia_Iran	Yemen	Aden Region	0	0	2.5	2.5	Stratigraphic	13.12212389	45.81545064	0	0	0	0	0	100	0	0	0	0	0	0	0	0	0	0	0	0	0	0	0	0	0	0	0	0	35	0	0	245	0	0	0	0	0	0	0	0
Bertrand_2003	Y52	Anatolia_Arabia_Iran	Yemen	Aden Region	0	0	2.5	2.5	Stratigraphic	13.12212389	45.81545064	0	0	0	0	0	100	0	0	0	0	0	0	0	0	0	0	0	0	0	0	0	0	0	0	0	0	67	0	0	516	0	0	0	0	0	0	0	0
Bertrand_2003	Y8	Anatolia_Arabia_Iran	Yemen	Aden Region	0	0	2.5	2.5	Stratigraphic	13.15162242	46.04077253	0	0	0	0	0	100	0	0	0	0	0	0	0	0	0	0	0	0	0	0	0	0	0	0	0	0	104	0	0	671	0	0	0	0	0	0	0	0
Bertrand_2003	Y11	Anatolia_Arabia_Iran	Yemen	Aden Region	0	0	2.5	2.5	Stratigraphic	13.15162242	46.04077253	0	0	0	0	0	100	0	0	0	0	0	0	0	0	0	0	0	0	0	0	0	0	0	0	0	0	104	0	0	1201	0	0	0	0	0	0	0	0
Bertrand_2003	Y56	Anatolia_Arabia_Iran	Yemen	Aden Region	0	0	2.5	2.5	Stratigraphic	13.24011799	46.26609442	0	0	0	0	0	100	0	0	0	0	0	0	0	0	0	0	0	0	0	0	0	0	0	0	0	0	95	0	0	530	0	0	0	0	0	0	0	0
Bertrand_2003	Y111	Anatolia_Arabia_Iran	Yemen	Aden Region	0	0	2.5	2.5	Stratigraphic	13.61356932	47.23175966	0	0	0	0	0	100	0	0	0	0	0	0	0	0	0	0	0	0	0	0	0	0	0	0	0	0	51	0	0	457	0	0	0	0	0	0	0	0
Bertrand_2003	Y112	Anatolia_Arabia_Iran	Yemen	Aden Region	0	0	2.5	2.5	Stratigraphic	13.61356932	47.23175966	0	0	0	0	0	100	0	0	0	0	0	0	0	0	0	0	0	0	0	0	0	0	0	0	0	0	50	0	0	347	0	0	0	0	0	0	0	0
Bertrand_2003	Y118	Anatolia_Arabia_Iran	Yemen	Aden Region	0	0	2.5	2.5	Stratigraphic	13.61356932	47.23175966	0	0	0	0	0	100	0	0	0	0	0	0	0	0	0	0	0	0	0	0	0	0	0	0	0	0	55	0	0	483	0	0	0	0	0	0	0	0
Bertrand_2003	Y121	Anatolia_Arabia_Iran	Yemen	Aden Region	0	0	2.5	2.5	Stratigraphic	14.85250737	50.51502146	0	0	0	0	0	100	0	0	0	0	0	0	0	0	0	0	0	0	0	0	0	0	0	0	0	0	95	0	0	590	0	0	0	0	0	0	0	0
Bertrand_2003	Y122	Anatolia_Arabia_Iran	Yemen	Aden Region	0	0	2.5	2.5	Stratigraphic	14.85250737	50.51502146	0	0	0	0	0	100	0	0	0	0	0	0	0	0	0	0	0	0	0	0	0	0	0	0	0	0	40	0	0	344	0	0	0	0	0	0	0	0
Baker_1997	JB235	Anatolia_Arabia_Iran	Yemen	Sanaa Region	Basalt	Alkaline	1.3	1.3	Stratigraphic	15.58089189	44.02173913	46.44148953	2.082890839	15.84591596	8.12804519	9.776631163	9.557379496	0.179387728	0.648785615	3.577788571	0.38867341	1.043812207	-0.5	0	29.7	0	227	341	0	172	77	70	16	13.8	507	29.9	203	28.5	0	0	212	22.7	52.9	0	28.2	5.81	1.95	0	0
Baker_1997	JB253	Anatolia_Arabia_Iran	Yemen	Sanaa Region	Basalt	Sub-Alkaline	1.3	1.3	Stratigraphic	15.71468334	44.07509881	46.90322835	1.51982564	16.50671555	7.853840507	11.47418032	9.561816937	0.17714524	0.356303495	2.677308742	0.251626761	0.456529078	-0.46	0	35.6	0	243	393	0	176	115	72	16.8	5.4	352	27.1	120	12.4	0	0	128	10	23	0	15	0	0	0	0
Cox_1993	S.953	Anatolia_Arabia_Iran	Yemen	Aden Region	Basalt	Alkaline	5	0	Stratigraphic	13.58	46.12	46.07211039	2.047425221	16.16759916	7.273592066	11.55837095	10.43884288	0.151287578	0.897639629	2.914807334	0.433691057	0	1.69	0	0	0	0	0	0	186	66	60	0	20	612	23	157	48	0	0	0	0	0	0	0	0	0	0	0
Cox_1993	S.960	Anatolia_Arabia_Iran	Yemen	Aden Region	Basalt	Alkaline	5	0	Stratigraphic	13.58	46.12	46.23868	2.195219824	15.98239229	8.119171306	10.36024559	9.436465307	0.168863063	1.092643351	3.575923695	0.516522312	0	0.57	0	0	0	0	258	0	160	61	68	0	25	542	25	168	48	0	0	0	0	0	0	0	0	0	0	0
Cox_1993	S.964	Anatolia_Arabia_Iran	Yemen	Aden Region	Basalt	Alkaline	5	0	Stratigraphic	13.58	46.12	45.49483858	2.31193391	15.42964587	7.775188939	10.70525919	10.9264007	0.160830185	1.115759409	3.347278225	0.502594328	0	1.2	0	0	0	0	301	0	205	70	65	0	26	573	25	171	50	0	0	0	0	0	0	0	0	0	0	0
Cox_1993	S.969	Anatolia_Arabia_Iran	Yemen	Aden Region	Basalt	Alkaline	5	0	Stratigraphic	13.58	46.12	46.38996418	1.935461834	16.51254544	7.706181055	11.40903818	9.799548868	0.16298626	0.916797711	2.577220233	0.427838932	0	2.09	0	0	0	0	0	0	167	82	61	0	35	499	23	127	38	0	0	0	0	0	0	0	0	0	0	0
Cox_1993	S.982	Anatolia_Arabia_Iran	Yemen	Aden Region	Basalt	Alkaline	5	0	Stratigraphic	13.58	46.12	45.12264933	2.091099605	15.37573239	8.482672653	10.40424558	11.64455467	0.174258301	0.902042967	2.82913476	0.584277831	0	1.77	0	0	0	0	0	0	255	73	70	0	21	613	25	162	44	0	0	0	0	0	0	0	0	0	0	0
Cox_1993	S.984	Anatolia_Arabia_Iran	Yemen	Aden Region	Basanite	Alkaline	5	0	Stratigraphic	13.58	46.12	44.79336418	2.337045088	15.86993438	7.473437139	11.54540223	10.63655136	0.159797955	1.168522544	3.515555004	0.379520142	0	0.78	0	0	0	0	183	0	139	66	61	0	27	526	24	160	49	0	0	0	0	0	0	0	0	0	0	0
Cox_1993	S.985A	Anatolia_Arabia_Iran	Yemen	Aden Region	Basalt	Alkaline	5	0	Stratigraphic	13.58	46.12	45.40547243	2.394527462	16.62083768	7.665327508	10.60433591	9.930246242	0.160976637	1.197263732	3.460997677	0.41250263	0	0.69	0	0	0	0	0	0	139	64	59	0	28	529	25	168	51	0	0	0	0	0	0	0	0	0	0	0
Cox_1993	S.987	Anatolia_Arabia_Iran	Yemen	Aden Region	Basalt	Alkaline	5	0	Stratigraphic	13.58	46.12	46.31899582	2.196550161	16.05093764	7.518551795	10.44872714	9.924779394	0.151138773	1.199034262	3.617254622	0.463492236	0	1.41	0	0	0	0	0	0	169	61	63	0	30	580	26	174	52	0	0	0	0	0	0	0	0	0	0	0
Cox_1993	S.991	Anatolia_Arabia_Iran	Yemen	Aden Region	Basalt	Alkaline	5	0	Stratigraphic	13.58	46.12	46.13163918	1.738323116	15.73639874	7.230841875	13.29664699	9.454037999	0.162650116	0.701428626	3.151346	0.365962761	0	3.1	0	0	0	0	0	0	170	66	57	0	11	532	22	149	44	0	0	0	0	0	0	0	0	0	0	0
Cox_1993	S.1000	Anatolia_Arabia_Iran	Yemen	Aden Region	Basalt	Alkaline	5	0	Stratigraphic	13.58	46.12	45.07058969	2.321879174	16.14258854	7.608965712	11.5390359	10.27255635	0.170874225	1.135811025	3.156147449	0.412108424	0	1.26	0	0	0	0	244	0	155	64	68	0	28	580	27	176	54	0	0	0	0	0	0	0	0	0	0	0
Krienitz_2009	SY-114	Anatolia_Arabia_Iran	Dead_Sea_Region	Syria	Basanite	Alkaline	9	8	Stratigraphic	35.5989	36.4053	41.4991456	3.02298529	13.00379247	9.874344168	10.38717568	9.187892996	0.198228544	1.65520834	3.924925164	1.615562631	2.8470327	0.89	2.56	12.1	0	131	147	38.2	118	44.3	101	0	20.3	1610	27.6	265	81.1	0	0.326	677	75.4	147	17.3	67.2	12.6	4.04	10.7	1.47
Krienitz_2009	SY-142	Anatolia_Arabia_Iran	Dead_Sea_Region	Syria	Basanite	Alkaline	9	8	Stratigraphic	34.7225	36.4656	44.01308582	3.842412254	14.33199223	10.96015096	9.338911065	9.01014852	0.174655102	0.770537217	3.770495446	0.678072751	0	1.2	0	0	0	0	244	0	226	0	106	0	15	857	0	342	0	0	0	392	0	0	0	0	0	0	0	0
Krienitz_2009	SY-152	Anatolia_Arabia_Iran	Dead_Sea_Region	Syria	Basanite	Alkaline	9	8	Stratigraphic	34.8111	36.3903	42.8106123	2.692989488	13.64315997	9.692607764	10.80166004	10.76205725	0.178212539	1.009871058	3.277130589	0.831658518	1.520908228	0	5.6	20	0	0	366	56.2	212	62.4	103	20.9	12.1	835	25.9	160	47.8	0	0.262	356	42.2	77.5	8.81	34.9	7.21	2.35	6.8	0.953
Krienitz_2009	SY-155	Anatolia_Arabia_Iran	Dead_Sea_Region	Syria	Basalt	Alkaline	9	8	Stratigraphic	34.8686	36.3461	44.84721513	2.385911445	14.04816739	9.620707749	9.197144119	10.99895277	0.178200854	0.891004274	3.405616337	0.584102802	1.078270466	0	5.55	21.1	0	0	364	56.7	255	91.5	92.4	0	7.86	634	20.7	147	25.4	0	0.12	198	27.6	54.7	6.51	26.5	5.79	1.96	5.79	0.828
Krienitz_2009	SY-158	Anatolia_Arabia_Iran	Dead_Sea_Region	Syria	Basanite	Alkaline	9	8	Stratigraphic	34.9253	36.3656	43.27369605	3.465575942	13.93386433	10.16997161	10.4171737	10.35583607	0.173789944	1.40054249	3.08732724	0.838280906	0	0.13	0	0	0	0	259	0	161	0	101	0	14	1001	0	235	0	0	0	659	0	0	0	0	0	0	0	0
Krienitz_2009	SY-282	Anatolia_Arabia_Iran	Dead_Sea_Region	Syria	Basanite	Alkaline	9	8	Stratigraphic	35.0961	36.2447	39.5252357	2.877277864	11.70823103	9.804061679	11.65845114	9.786727125	0.199119576	1.13498158	4.101863252	2.26000718	4.145002565	0.9	8.34	12.1	0	0	326	47	195	47.4	123	21.5	32.6	2593	34.6	334	118	0	0.536	753	114	217	22.3	82.3	14.7	4.4	12.2	1.52
Krienitz_2009	SY-284	Anatolia_Arabia_Iran	Dead_Sea_Region	Syria	Basanite	Alkaline	5.37	0.3	Ar-Ar	35.0928	36.2092	43.25720761	2.951692483	13.52430528	9.18008862	11.14855279	10.29492744	0.164554285	1.789527847	3.959587478	1.110741423	0	0.72	0	0	0	0	280	0	215	0	106	0	34	1190	0	306	0	0	0	779	0	0	0	0	0	0	0	0
Krienitz_2009	SY-285	Anatolia_Arabia_Iran	Dead_Sea_Region	Syria	Basanite	Alkaline	9	8	Stratigraphic	35.0928	36.2092	42.57833457	2.713717937	13.1580272	9.003136376	10.52441901	10.03374676	0.170233229	1.572153934	3.935391695	1.301783512	2.431043208	0.4	5.62	12.2	0	0	298	47.4	228	53.7	114	21.8	16.7	1362	24.3	265	83.1	0	0.195	634	69.2	125	13.4	49.8	9.11	2.83	7.8	1.01
Krienitz_2009	SY-286	Anatolia_Arabia_Iran	Dead_Sea_Region	Syria	Basanite	Alkaline	9	8	Stratigraphic	35.0994	36.1894	41.69265143	2.650804374	12.7838792	9.274353461	10.83328731	10.32313251	0.170051602	1.110336927	4.031223255	1.460443164	3.01544105	0.42	6.45	19.2	0	207	284	56.6	247	56.4	112	22.2	25.6	1527	24.8	278	95.2	0	0.557	722	84.8	156	16.1	58.6	10.5	3.33	8.78	1.12
Krienitz_2009	SY-287	Anatolia_Arabia_Iran	Dead_Sea_Region	Syria	Basanite	Alkaline	9	8	Stratigraphic	35.0994	36.1894	42.2907649	2.683636193	13.23022201	9.268075638	13.34508582	11.06869403	0.167074627	0.678740672	3.111764924	1.514113805	0	2.07	0	0	0	0	251	0	237	0	102	0	33	1522	0	346	0	0	0	946	0	0	0	0	0	0	0	0
Mouty_1992	S 31	Anatolia_Arabia_Iran	Harrat Ash Shaam	Syria	Basanite	Alkaline	8.1	0	K-Ar	34.8333	36.2	40.91918641	3.073978289	12.52772136	9.856218541	12.30599178	10.97561429	0.292279903	1.350534724	3.7190098	1.179198229	0.98663788	0	0	0	0	0	326	0	223	0	0	0	0	0	29	263	0	0	0	0	0	0	0	0	0	0	0	0
Mouty_1992	S 148	Anatolia_Arabia_Iran	Harrat Ash Shaam	Syria	Basanite	Alkaline	4.6	0	K-Ar	35.1	36.1667	43.57674592	2.536587019	12.19785073	10.14003066	7.781561771	13.76426901	0.192012563	1.030804287	3.57749723	1.283452396	0.996019774	0	0	0	0	0	412	0	369	0	0	0	0	0	24	235	0	0	0	0	0	0	0	0	0	0	0	0
Ma_2011	S7-05	Anatolia_Arabia_Iran	Dead_Sea_Region	Syria / Al Ghab	Basanite	Alkaline	1.55	1.45	Stratigraphic	35.7758	36.3197	42.57460346	2.983373	13.16425644	9.702962439	9.964268894	9.107656846	0.177230079	1.654147406	3.830138934	1.388302287	2.734629587	0	0	20.2	0	215	158	0	0	0	119	23	27.8	1465	26.7	230	72.5	0	0	618	72.4	141	15.3	58.8	10.5	3.34	9.51	1.22
Ma_2011	S10-05	Anatolia_Arabia_Iran	Dead_Sea_Region	Syria / Al Ghab	Basanite	Alkaline	1.55	1.45	Stratigraphic	35.7672	36.3581	40.66475234	3.610654978	12.74700846	9.549157069	10.49284264	10.03403013	0.149612776	1.675663084	3.830087049	1.346514978	3.203388744	0.74	0	18.8	0	180	169	0	156	0	123	23	28.2	1635	27.9	261	84.9	0	0	701	87.3	166	18.7	67.9	11.7	3.65	10.1	1.3
Ma_2011	S56-05	Anatolia_Arabia_Iran	Dead_Sea_Region	Syria / Al Ghab	Basanite	Alkaline	1.55	1.45	Stratigraphic	35.6072	36.5094	41.08056921	2.782909677	12.94002767	9.763130317	11.16177853	9.102224433	0.180838896	0.793681821	4.571205427	1.898808409	2.978851475	1.73	0	17.6	0	206	235	0	0	0	117	22	4.6	1244	29.1	249	92.1	0	0	649	91.9	154	18.7	71.5	13.1	3.92	10.4	1.4
Ma_2011	S68-05	Anatolia_Arabia_Iran	Dead_Sea_Region	Syria / Al Ghab	Basanite	Alkaline	1.55	1.45	Stratigraphic	35.6078	36.4014	43.64214098	2.843168945	13.45230819	9.437625043	9.855649237	9.152391905	0.170791068	1.66772454	3.847822282	1.165397871	2.088520723	0.3	0	16.5	0	212	202	0	204	30	113	22	22	1298	24.7	212	62.4	0	0	451	54.2	107	12.5	46.4	9.28	2.91	7.63	1.08
Ma_2011	S76-05	Anatolia_Arabia_Iran	Dead_Sea_Region	Syria / Homs	Basanite	Alkaline	5.05	1.35	Stratigraphic	34.9308	36.1731	40.4297879	3.374170077	13.41634293	10.14917582	10.96605276	9.178545984	0.190801284	0.793331655	4.057037832	1.626832001	2.959612789	1.92	0	15.7	0	208	142	0	148	23	130	23	16	1505	27.3	284	106	0	0	653	86.3	153	18.6	66.4	12.9	3.65	10.4	1.32
Ma_2011	S86-05	Anatolia_Arabia_Iran	Dead_Sea_Region	Syria / Homs	Basalt	Alkaline	5.05	1.35	Stratigraphic	34.8006	36.4097	45.29735452	2.576436832	14.46998825	10.58859934	9.227238885	9.307128399	0.179751407	0.838839898	2.756188239	0.54924041	1.202911334	0	0	22	0	201	273	0	199	68	116	22	11.6	578	23.2	149	34.2	0	0	238	28.2	61.1	7.39	29.9	6.35	2.1	6.23	0.9
Ma_2011	S91-05	Anatolia_Arabia_Iran	Dead_Sea_Region	Syria / Homs	Basalt	Alkaline	5.05	1.35	Stratigraphic	34.8711	36.3422	45.24812842	2.402644456	14.07406794	9.69688805	10.19364636	10.01269404	0.180952302	0.824338265	2.975660079	0.583068529	1.049277543	0.07	0	26.9	0	243	446	0	0	0	107	21	7.17	653	24.2	166	26.8	0	0	186	27.5	53.2	6.77	27.9	5.9	2.02	5.76	0.9
Ma_2011	S92-05	Anatolia_Arabia_Iran	Dead_Sea_Region	Syria / Homs	Basanite	Alkaline	5.05	1.35	Stratigraphic	34.8894	36.3394	44.03821034	2.407233362	13.33081333	10.31684873	9.942480648	11.48998782	0.192174092	0.869840627	2.579178603	0.73835309	1.142418261	0	0	20.2	0	178	283	0	360	47	88	17	8.13	675	19.1	145	37.9	0	0	231	27.4	58	7.34	28.1	5.37	1.65	5.13	0.79
Ma_2011	S97-05	Anatolia_Arabia_Iran	Dead_Sea_Region	Syria / Homs	Basalt	Alkaline	5.05	1.35	Stratigraphic	34.7572	36.2956	45.77506125	2.475146768	13.92143774	10.0866583	9.36514716	9.062067964	0.171744878	1.131495665	2.939868203	0.74759535	1.447436867	1.07	0	23.2	0	221	301	0	244	36	127	23	13.7	829	25.1	177	43.2	0	0	311	39.1	73.7	9.07	36.4	7.26	2.39	6.78	0.98
Ma_2011	S105-05	Anatolia_Arabia_Iran	Dead_Sea_Region	Syria / Homs	Basalt	Sub-Alkaline	5.05	1.35	Stratigraphic	34.6789	36.2336	46.52775909	2.205444238	13.46642219	10.76911795	9.360433839	9.726313989	0.101633375	0.833393675	2.510344363	0.52849355	0.900341318	0	0	21.9	0	203	344	0	226	49	102	21	9.83	591	20.4	131	29.6	0	0	238	21.8	45.6	5.68	24	5.47	1.98	5.61	0.82
Krienitz_2006	SY-127	Anatolia_Arabia_Iran	Euphrates	0	Basalt	Alkaline	1.3	1.3	Stratigraphic	36.62638889	37.32944444	45.23147059	2.736968643	12.85762508	9.71122063	10.83553631	9.926617614	0.183826252	1.409334599	2.736968643	0.531053618	1.066726782	1.95	6.09	21.2	0	239	283	56.4	211	57.8	108	21.9	19.3	691	19.6	182	41.7	0	0.2	308	25.6	54.1	6.35	25.9	5.84	2.01	5.65	0.799
Demir_2007	02SY41	Anatolia_Arabia_Iran	Euphrates	0	Basanite	Alkaline	1.5	1.3	Stratigraphic	35.7	39.7	42.75475563	3.629554793	12.28849267	10.6235353	10.5787024	11.18862759	0.16997915	1.199852824	3.159612437	0.469942356	0.908214239	0.26	0	0	0	255	311	0	255	103	104	22	12	805	23	192	37	0	0	686	29	46	0	34	0	0	0	0
Demir_2007	03SY01	Anatolia_Arabia_Iran	Euphrates	0	Basanite	Alkaline	1.5	1.3	Stratigraphic	35.7	39.7	43.39509643	3.5075934	12.00870593	10.49982538	10.88668038	11.58415572	0.171841752	1.202892261	2.516976244	0.535741931	0.69254126	0.49	0	0	0	262	346	0	242	105	105	24	11	949	20	193	42	0	0	262	41	35	0	18	0	0	0	0
Demir_2007	03SY02	Anatolia_Arabia_Iran	Euphrates	0	Basanite	Alkaline	1.5	1.3	Stratigraphic	35.7	39.7	41.71219075	3.490142663	12.29527401	10.68823044	11.03882266	12.20552749	0.169521215	1.22653585	2.283550485	0.578366498	1.259010812	0.68	0	0	0	256	359	0	251	107	105	21	10	1245	20	190	41	0	0	214	25	64	0	41	0	0	0	0
Demir_2007	03SY03	Anatolia_Arabia_Iran	Euphrates	0	Basanite	Alkaline	2.76	0.03	Ar-Ar	35.65	39.67	42.84086345	3.487982078	12.27327411	10.62924804	10.87607092	11.83099396	0.170880966	1.1660113	2.432540816	0.562902007	0.692496558	0.67	0	0	0	258	356	0	253	108	108	24	9	2077	21	174	43	0	0	235	35	35	0	26	0	0	0	0
Demir_2007	03SY04	Anatolia_Arabia_Iran	Euphrates	0	Basanite	Alkaline	0.4	0.011	Ar-Ar	35.33	40.15	43.70081898	2.845311943	11.87694672	9.648519025	10.44933376	11.89677468	0.168537642	1.239247362	3.400494761	0.654322607	1.356435634	-0.19	0	0	0	210	339	0	269	93	109	21	13	794	26	198	46	0	0	208	35	69	0	37	0	0	0	0
Demir_2007	03SY05	Anatolia_Arabia_Iran	Euphrates	0	Basanite	Alkaline	2.12	0.04	Ar-Ar	35.67	39.85	43.59141199	3.237274797	11.87000759	10.66488742	10.97562536	10.90757454	0.174987827	0.923546864	2.897020689	0.57357121	1.14239271	0.81	0	0	0	228	333	0	243	100	118	24	9	1016	22	204	42	0	0	296	27	58	0	33	0	0	0	0
Demir_2007	03SY09	Anatolia_Arabia_Iran	Euphrates	0	Basalt	Sub-Alkaline	8.8	0.07	Ar-Ar	36.65	38.18	45.38143113	2.806780855	12.27581078	9.621110146	12.35806077	10.37377979	0.164499977	0.956156116	1.994562219	0.493499931	0.830180142	2.74	0	0	0	205	291	0	229	86	99	19	8	755	23	177	42	0	0	207	27	42	0	25	0	0	0	0
Lease_2008	HJ-117	Anatolia_Arabia_Iran	Euphrates	0	Basanite	Alkaline	1.5	1.3	Stratigraphic	35.75	40.25	43.02008666	3.387248691	12.23060455	10.69483817	10.71952654	10.90207289	0.182546337	1.308248745	2.525224324	0.578063399	1.398683699	1.21	0	22	0	285	342	0	257	0	0	23	13	1141	19	186	41	0	0	195	33.6	71.2	8.34	34.5	7.96	2.585	6	0.89
Lease_2008	HJ-127	Anatolia_Arabia_Iran	Euphrates	0	Basanite	Alkaline	1.5	1.3	Stratigraphic	35.75	40.25	44.13388647	3.143728125	12.40251451	10.59221226	10.24246905	10.27289223	0.172397994	1.166221724	3.072740716	0.52733504	1.245420552	0.46	0	23	0	281	360	0	266	0	0	23	13	885	19	173	38	0	0	201	30.1	63.3	7.54	32.8	7.21	2.474	5.97	0.88
Lease_2008	HJ-147	Anatolia_Arabia_Iran	Euphrates	0	Basanite	Alkaline	1.5	1.3	Stratigraphic	35.75	40.25	42.23151178	3.326134326	12.16117863	10.62463762	12.15078447	10.63323567	0.176700886	1.174541184	2.588148273	0.582073507	1.315322315	3	0	22	0	289	352	0	264	0	0	22	13	817	19	185	41	0	0	278	33	66.9	7.68	33.1	7.13	2.455	5.82	0.89
Lease_2008	HJ-77	Anatolia_Arabia_Iran	Euphrates	0	Basanite	Alkaline	1.5	1.3	Stratigraphic	35.75	40.25	43.62004096	3.284114484	12.02459472	11.09392898	10.7686011	9.883228539	0.185310535	1.13245327	2.470807135	0.74124214	1.640148441	2.83	0	21	0	256	293	0	249	0	0	23	14	1057	22	228	47	0	0	218	40	83.7	10.08	43.3	9.24	3.398	7.35	1.1
Lease_2008	HJ-87	Anatolia_Arabia_Iran	Euphrates	0	Basanite	Alkaline	1.5	1.3	Stratigraphic	35.75	40.25	43.36558675	3.279235183	12.10558783	11.39081834	10.2361173	9.827489864	0.183882347	1.297392113	2.727588142	0.755960758	1.595722673	1.87	0	21	0	239	276	0	241	0	0	22	13	1106	22	224	46	0	0	205	39.2	81.4	10.42	44.1	9.19	3.283	7.34	1.1
Lease_2008	FM-87	Anatolia_Arabia_Iran	Euphrates	0	Basalt	Alkaline	1.5	1.3	Stratigraphic	35.75	40.25	45.16000811	2.489694417	12.5704163	9.765561123	10.81238718	11.0461136	0.172754307	0.965391713	2.957147245	0.386156685	0.873100465	0.91	0	21	0	223	356	0	290	0	0	22	15	754	23	195	45	0	0	228	21	44.2	5.51	23.5	4.9	1.867	4.66	0.73
Lease_2008	FM-97	Anatolia_Arabia_Iran	Euphrates	0	Basalt	Alkaline	1.5	1.3	Stratigraphic	35.75	40.25	45.52169289	2.657537231	12.88349799	9.775947342	10.60993952	10.40784543	0.171779973	1.030679839	2.718165458	0.434502285	1.000367528	1.15	0	23	0	255	312	0	213	0	0	21	15	779	19	160	33	0	0	248	24.3	50.7	6.09	26.5	5.59	2.128	5.23	0.83
Lease_2008	EJ-17	Anatolia_Arabia_Iran	Euphrates	0	Basanite	Alkaline	1.5	1.3	Stratigraphic	35.75	40.25	44.01555748	2.683387035	11.83493834	9.881479039	10.74356078	10.83367452	0.170214849	1.141440753	3.70467613	0.720909949	1.429795038	-0.38	0	23	0	244	384	0	317	0	0	20	12	655	17	133	25	0	0	235	35.2	72.8	8.73	36.9	7.8	2.786	6.87	1.05
Lease_2008	EJ-27	Anatolia_Arabia_Iran	Euphrates	0	Basanite	Alkaline	1.5	1.3	Stratigraphic	35.75	40.25	43.92955571	2.683571292	11.797587	9.943003891	10.82542533	10.9671989	0.17215363	1.296215568	3.453199285	0.648107783	1.439637939	0.77	0	24	0	240	337	0	266	0	0	20	12	614	18	144	28	0	0	234	36.3	73.3	8.56	36.4	7.54	2.755	6.7	1.01
Lustrino_2006	9237/1	Anatolia_Arabia_Iran	Euphrates	0	Basalt	Alkaline	0.9	0	K-Ar	35.75	40.25	44.88964182	2.653674674	11.39459545	9.463614844	10.01711547	12.02256427	0.162056469	1.407865572	3.301900549	0.617840287	1.350597663	0.84	0	20	0	240	300	57	310	60	130	19	17	748	23	182	38	0	0	245	35	68.7	8.51	35.1	7.8	2.59	6.9	1
Lustrino_2006	9237/1-A	Anatolia_Arabia_Iran	Euphrates	0	Basalt	Alkaline	1	0	K-Ar	35.75	40.25	44.71300893	2.645680193	11.32270029	9.609893827	10.39012337	11.8599457	0.172323997	1.378591978	3.24374583	0.628475754	1.365333451	0.99	0	20	0	241	0	0	0	60	110	20	16	777	0	175	39	0	0	244	35.1	69.4	8.26	33.3	7.3	2.43	6.8	1
Lustrino_2006	9239/1	Anatolia_Arabia_Iran	Euphrates	0	Basanite	Alkaline	2.8	0	K-Ar	35.75	40.25	44.25435837	3.309491461	12.67293071	10.00132032	10.84665646	9.504698036	0.171528521	1.251149211	3.289311634	0.595304867	1.243739087	0.61	0	22	0	282	320	56	220	80	130	21	13	794	20	166	36	0	0	227	31.4	63.2	7.82	32.8	7.2	2.51	6.3	0.9
Lustrino_2006	9530/1	Anatolia_Arabia_Iran	Euphrates	0	Basalt	Alkaline	2.9	0	K-Ar	35.75	40.25	44.69260069	3.084014857	12.16187919	10.42882431	10.24589654	10.82991264	0.174180241	1.116802723	2.633195409	0.512294827	1.13062855	1.18	0	21	0	264	340	64	280	90	120	20	11	1010	19	154	32	0	0	193	27.9	57.4	6.84	27.8	6.2	2.15	5.7	0.8
Lustrino_2006	9531/1	Anatolia_Arabia_Iran	Euphrates	0	Basalt	Alkaline	1.5	0	K-Ar	35.75	40.25	45.23939471	2.843908259	12.28649333	9.295995671	10.93032356	9.68548115	0.161930719	1.548462504	3.248735057	0.647722878	1.45747271	1	0	22	0	252	270	49	210	80	90	20	16	887	25	195	42	0	0	303	37.8	74.2	9.05	36	7.9	2.63	7.6	1.1
Krienitz_2009	SY-307	Anatolia_Arabia_Iran	Euphrates	0	Basalt	Alkaline	2	2	Stratigraphic	35.8206	40.8242	46.06470807	2.592741077	12.91246544	9.449824278	10.59642005	11.0883235	0.163967816	1.004302868	3.002660616	0.409919538	0	0.55	0	0	0	0	381	0	264	0	107	0	11	637	0	178	0	0	0	320	0	0	0	0	0	0	0	0
Krienitz_2009	SY-311	Anatolia_Arabia_Iran	Euphrates	0	Basalt	Alkaline	2	2	Stratigraphic	36.5261	40.8553	46.89042149	2.58628224	12.12383691	9.647039656	10.21223698	10.99936637	0.173781811	1.083580702	2.923623402	0.592902648	0	1.54	0	0	0	0	334	0	298	0	129	0	12	706	0	225	0	0	0	0	0	0	0	0	0	0	0	0
Krienitz_2009	SY-312	Anatolia_Arabia_Iran	Euphrates	0	Foidite	Alkaline	2	2	Stratigraphic	36.5386	40.8606	39.71168651	3.494226778	10.38227152	11.13808321	10.63329356	11.72774964	0.19077675	1.767195152	4.297497301	1.124578733	2.353495495	0.51	8	13.9	0	0	285	62.3	292	59.3	158	27.7	12.3	1253	26.8	410	67.9	0	0.206	248	57.3	121	14.7	60	12.4	3.89	10.6	1.35
Krienitz_2009	SY-314	Anatolia_Arabia_Iran	Euphrates	0	Basalt	Alkaline	0.4	0.24	Ar-Ar	36.5289	40.8178	46.02534513	2.639044585	12.30874849	9.791837664	10.27087622	10.95356344	0.173219142	1.181965915	3.240216904	0.61136168	0	0.47	0	0	0	0	325	0	282	0	129	0	13	781	0	245	0	0	0	0	0	0	0	0	0	0	0	0
Krienitz_2009	SY-315	Anatolia_Arabia_Iran	Euphrates	0	Basalt	Alkaline	2	2	Stratigraphic	36.5211	40.8033	45.98912435	2.611978997	12.17568419	9.73025392	10.33611922	11.2914734	0.172776821	1.178947718	3.140472801	0.579310517	0	0.32	0	0	0	0	348	0	312	0	123	0	15	713	0	236	0	0	0	0	0	0	0	0	0	0	0	0
Krienitz_2009	SY-316	Anatolia_Arabia_Iran	Euphrates	0	Basalt	Alkaline	2	2	Stratigraphic	36.5822	40.5333	45.10707996	2.51389707	14.15344489	10.06316186	9.902301873	9.350470811	0.183943688	1.083223941	3.239452729	0.490516501	1.043222742	0.75	6.69	21.1	0	237	250	61	235	63.2	110	22.9	9.28	696	19.2	197	21.3	0	0.123	1048	23.4	52.9	6.41	26.3	5.76	2	5.57	0.751
Krienitz_2009	SY-317	Anatolia_Arabia_Iran	Euphrates	0	Basalt	Alkaline	2	2	Stratigraphic	36.6192	40.4039	45.36250178	2.377074329	14.35627786	9.82389105	11.15556812	9.153821318	0.177237998	0.865338462	2.512609268	0.458733643	0.949484636	2.85	7.39	20.1	0	0	294	55	227	58.5	99.3	0	8.7	650	16.9	182	20.4	0	0.217	207	21.6	48.1	6.01	25.1	5.55	1.81	5.34	0.758
Krienitz_2009	SY-318	Anatolia_Arabia_Iran	Euphrates	0	Basalt	Alkaline	2	2	Stratigraphic	35.3994	40.0686	44.32852883	2.660727274	11.6889202	9.730005847	10.65306454	11.55689938	0.17264261	1.228809161	3.138033312	0.649948647	1.391079551	0.36	9.16	17.7	0	0	358	59.1	312	65.6	120	22.8	15.2	814	23.3	202	43.1	0	0.446	248	34.4	70.8	8.65	35.3	7.79	2.49	7.13	0.966
Krienitz_2009	SY-319	Anatolia_Arabia_Iran	Euphrates	0	Basalt	Alkaline	2	2	Stratigraphic	35.4131	40.0336	44.88143602	2.654986732	11.65356772	9.621478978	10.46794387	11.05568903	0.172270132	1.195757383	3.577138613	0.658679914	1.294211227	0.15	6.1	14.6	0	0	361	56.1	276	58.2	112	22	13.1	761	20.9	191	41	0	0.265	222	31.8	65.8	7.93	32.5	7.12	2.3	6.54	0.88
Krienitz_2009	SY-321	Anatolia_Arabia_Iran	Euphrates	0	Basanite	Alkaline	2	2	Stratigraphic	35.6361	39.8006	43.2751286	3.610486473	12.38315726	10.84852039	9.979546882	10.54748857	0.172410871	1.24744336	3.062828413	0.557799876	1.218154127	0.09	7.8	19.2	0	0	311	60.3	243	70	112	0	12.2	797	16.5	194	32.5	0	0.12	185	28.3	61.9	7.74	32.7	7.14	2.39	6.56	0.863
Krienitz_2009	SY-324	Anatolia_Arabia_Iran	Euphrates	0	Basanite	Alkaline	2	2	Stratigraphic	35.6525	39.4722	44.56331179	3.20489571	12.73818867	10.20944415	10.98821387	10.25566628	0.183136898	1.180215563	3.215069982	0.539236421	0	0.77	0	0	0	0	358	0	266	0	115	0	18	777	0	228	0	0	0	0	0	0	0	0	0	0	0	0
Krienitz_2009	NE 01	Anatolia_Arabia_Iran	Euphrates	0	Basalt	Alkaline	2	2	Stratigraphic	36.6583	40.4103	46.02870079	2.449214658	14.04423089	9.886429201	10.04488037	10.07588309	0.175682064	1.10576358	2.903921176	0.465040758	0	0.51	0	0	0	0	273	0	264	0	106	0	10	629	0	228	0	0	0	1113	0	0	0	0	0	0	0	0
Krienitz_2009	NE 02	Anatolia_Arabia_Iran	Euphrates	0	Basalt	Alkaline	2	2	Stratigraphic	36.6603	40.4119	45.58263885	2.402821487	13.94042003	9.735650316	9.814055697	9.986409981	0.172354284	1.074679653	3.061823161	0.435954953	1.008108169	0.43	7.75	20.5	0	246	280	58.5	257	61	109	28.2	10.2	633	18.4	200	22.2	0	0.147	185	22.8	51.1	6.45	27	6.01	1.99	5.57	0.803
Krienitz_2009	NE 03	Anatolia_Arabia_Iran	Euphrates	0	Basalt	Alkaline	2	2	Stratigraphic	36.6914	40.4186	45.44914032	2.43967651	13.91632143	9.790685322	9.870524544	9.779036677	0.17281042	1.108019748	3.212240738	0.457439346	1.004191506	0.29	7.67	20.9	0	253	278	59.1	255	61	111	27.2	10.5	623	18.5	200	22.2	0	0.249	155	22.8	50.9	6.45	26.9	6.02	1.99	5.57	0.816
Krienitz_2009	NE 09	Anatolia_Arabia_Iran	Euphrates	0	Basalt	Alkaline	2	2	Stratigraphic	36.97	41.8067	46.69598572	2.271862553	13.69257701	9.495502926	10.19268065	9.015814906	0.163737842	1.115464046	3.44872829	0.347942913	0.845849317	1.04	10.4	17.5	0	216	267	55.5	238	70.2	117	34.9	17.7	543	18.1	172	31.7	0	0.694	305	20.2	42.8	5.39	22.7	5.34	1.77	5.13	0.768
Krienitz_2009	NE 14	Anatolia_Arabia_Iran	Euphrates	0	Basalt	Alkaline	4.16	0.48	Ar-Ar	37.2822	42.195	47.04286774	1.894741055	14.21055791	9.206395207	9.898048326	9.552652818	0.157895088	0.917765198	3.355270617	0.315790176	0.81059938	1.24	8.23	18.7	0	203	294	57.2	236	51.7	109	30.9	11.4	571	16.9	148	25.2	0	0.238	233	20.5	41	4.99	20.4	4.73	1.61	4.6	0.693
Duncan_2016	HH-3	Anatolia_Arabia_Iran	Harrat Hutaymah	0	Basalt	Alkaline	1	1	Stratigraphic	26.8436	42.2503	44.73818227	2.237401499	14.62386103	8.949605996	9.749240688	10.34995148	0.180213237	1.162030708	3.584569303	0.482538175	1.376129942	0	0	23	0	239	317	0	272	85	91	19	21	718	22	191	72.1	0	0	378	44	70	0	28	0	0	0	0
Duncan_2016	HH-9	Anatolia_Arabia_Iran	Harrat Hutaymah	0	Basalt	Alkaline	1	1	Stratigraphic	27.1056	42.4214	47.29313422	1.704533697	14.85648195	8.755420032	9.924129947	10.08259909	0.163421301	0.633876564	3.218904424	0.224828093	0.614086343	0	0	23	0	218	480	0	209	82	91	19	9	457	18	111	29.2	0	0	197	15	31	0	18	0	0	0	0
Bertrand_2003	AS31	Anatolia_Arabia_Iran	Harrat Al Kishb	0	0	0	1	1	Stratigraphic	23.02359882	40.95493562	0	0	0	0	0	100	0	0	0	0	0	0	0	0	0	0	0	0	0	0	0	0	0	0	0	0	0	0	0	0	0	0	0	0	0	0	0	0
Bertrand_2003	AS32	Anatolia_Arabia_Iran	Harrat Al Kishb	0	0	0	1	1	Stratigraphic	22.87610619	41.08369099	0	0	0	0	0	100	0	0	0	0	0	0	0	0	0	0	0	0	0	0	0	0	0	0	0	0	0	0	0	0	0	0	0	0	0	0	0	0
Camp_1992a	1	Anatolia_Arabia_Iran	Harrat Al Kishb	Diakah	Basalt	Alkaline	1.65	0.35	Stratigraphic	22.8	41.38	46.72409334	1.864599776	15.38294816	8.735848314	10.12636368	9.957756253	0.168607427	0.912463721	3.263049609	0.357051021	0	0	0	29.5	0	237.3	331.4	0	249.3	121.6	84.1	18.5	12.7	560.5	21.3	167.3	34.3	0	0	269.5	0	0	0	0	0	0	0	0
Camp_1992a	2	Anatolia_Arabia_Iran	Harrat Al Kishb	Diakah	Basanite	Alkaline	1.65	0.35	Stratigraphic	22.8	41.38	45.07152375	2.535459642	14.50680634	9.354354634	9.585031743	10.0324658	0.178973621	1.441731953	4.036849469	0.58663576	0	0	0	25.4	0	246.4	297.2	0	218.4	67.8	92.6	19.8	22.2	791	23.4	252.4	57.2	0	0	319.4	0	0	0	0	0	0	0	0
Camp_1992a	3	Anatolia_Arabia_Iran	Harrat Al Kishb	Nafrat	Basalt	Alkaline	1.25	0.05	Stratigraphic	22.8	41.38	46.2734956	2.044410904	14.85937682	8.895680623	10.22205452	10.36167283	0.17950925	0.97732814	3.221193767	0.408882181	0	0	0	29	0	243.6	357.9	0	256.5	83.3	85.3	19.2	14.1	658.2	21.6	182.8	39.1	0	0	209.6	0	0	0	0	0	0	0	0
Camp_1992a	5	Anatolia_Arabia_Iran	Harrat Al Kishb	Kishb	Basalt	Sub-Alkaline	0.5	0.5	Stratigraphic	22.8	41.38	48.10548182	1.630526807	15.62341142	8.538031288	10.20808602	9.51634737	0.167993671	0.622564782	2.895420332	0.247049516	0	0	0	31.5	0	236	325.5	0	199.5	95	80.5	16	8	440.5	20	129	20	0	0	138	0	0	0	0	0	0	0	0
Camp_1992a	6	Anatolia_Arabia_Iran	Harrat Al Kishb	Kishb	Basalt	Alkaline	0.5	0.5	Stratigraphic	22.8	41.38	46.46293287	1.96994876	15.08304202	8.826962323	10.17806859	10.18801783	0.179086251	0.955126671	3.233501752	0.38802021	0	0	0	29.2	0	240.9	346.7	0	253.5	99.5	84.8	18.9	13.6	616.9	21.5	176.2	37	0	0	234.9	0	0	0	0	0	0	0	0
Wahab_2014	5	Anatolia_Arabia_Iran	Harrat Al Kishb	Al Wahbah	Basanite	Alkaline	0.75	0.75	Stratigraphic	22.9	41.13	44.44060624	3.052069477	14.45608584	10.51740337	8.960298566	9.032475885	0.20622091	1.649767285	3.928508347	0.78363946	0	1.59	0	19.6	0	207.4	175.5	58	139.4	65.8	82.5	20.7	0	919.9	19	265.4	63.6	0	0	309	0	0	0	0	0	0	0	0
Wahab_2014	9	Anatolia_Arabia_Iran	Harrat Al Kishb	Al Wahbah	Basanite	Alkaline	0.75	0.75	Stratigraphic	22.9	41.13	44.17965457	3.021961633	14.24493699	10.56169771	8.801336068	9.126934628	0.2034991	1.760267214	4.304005962	0.803821444	0	0.47	0	20	0	217	205.1	62.1	153.8	77.9	111.3	21.4	0	945.9	21.5	281.7	73.1	0	0	305.5	0	0	0	0	0	0	0	0
Wahab_2014	10	Anatolia_Arabia_Iran	Harrat Al Kishb	Al Wahbah	Basanite	Alkaline	1.88	0.008	Ar-Ar	22.9	41.13	43.59023368	1.387432616	14.84759978	9.145082754	11.95884084	11.068399	0.176017571	1.542742237	3.406457692	0.238141419	0	3.67	0	31	0	203.5	340.7	69.7	312.1	78.9	79.7	15.3	0	571	14.8	130.2	20.4	0	0	164	0	0	0	0	0	0	0	0
Wahab_2014	11	Anatolia_Arabia_Iran	Harrat Al Kishb	Al Wahbah	Basanite	Alkaline	0.75	0.75	Stratigraphic	22.9	41.13	44.38403855	2.857602482	14.06507889	10.70815718	8.309340549	9.424008184	0.202666843	1.651734768	4.478937222	0.871467423	0	1.03	0	14.4	0	158.7	252	54.3	221.3	39.6	103.2	19.1	0	914.9	20.3	291.8	47.7	0	0	262.9	0	0	0	0	0	0	0	0
Ahmed_2016	BS1	Anatolia_Arabia_Iran	Harrat Al Kishb	0	Basanite	Alkaline	1	1	Stratigraphic	22.8	41.38	43.0393874	2.653179004	14.16315192	9.038174875	9.503204795	9.213767085	0.202606397	1.495428166	4.216142635	0.646410885	3.317226292	0.97	0	0	0	269	0	0	0	0	0	22	25	778	25	237	61	0	0	281	87	172	18	67	11	3.55	9.15	0
Ahmed_2016	BS3	Anatolia_Arabia_Iran	Harrat Al Kishb	0	Basanite	Alkaline	1	1	Stratigraphic	22.8	41.38	43.73891647	2.461412896	14.14335664	9.001738594	10.23635204	10.40239974	0.166047696	1.347916586	3.565141695	0.537213132	1.898308045	0.58	0	0	0	271	0	0	0	0	0	21	25	685	25	208	54	0	0	259	47	97	11	46	9.45	2.92	10.13	0
Ahmed_2016	BS4	Anatolia_Arabia_Iran	Harrat Al Kishb	0	Basanite	Alkaline	1	1	Stratigraphic	22.8	41.38	44.39246024	2.5228502	14.10855458	9.819709238	8.470954708	9.169590148	0.20376867	1.562226469	4.512020549	0.63071255	1.878677273	0.67	0	0	0	215	0	0	0	0	0	21	25	665	22	295	65	0	0	295	45	96	11	47	8.52	2.75	7.81	0
Wahab_2015	22	Anatolia_Arabia_Iran	Harrat Al Kishb	Al Wahbah	Basanite	Alkaline	0.75	0.75	Stratigraphic	22.9	41.13	44.12905565	2.841185775	13.98427608	10.64663965	7.254091341	9.369867981	0.201502537	1.642245679	4.453206073	0.86646091	1.582726193	0	8.6	14.36	0	158.66	251.97	54.31	221.35	39.63	103.2	19.12	0	914.89	20.28	291.7	47.7	0	0	262.8	55.48	80.71	0	47.16	13.11	0	0	0
Wahab_2015	23	Anatolia_Arabia_Iran	Harrat Al Kishb	Al Wahbah	Basanite	Alkaline	0.75	0.75	Stratigraphic	22.9	41.13	44.05188767	1.402126591	15.00484726	9.241936197	12.08549413	11.18562184	0.177881732	0.690599664	2.825180445	0.240663519	0.428219377	0	7.23	31.01	0	203.48	340.7	69.72	312.09	78.88	79.7	15.31	0	570.95	14.77	130.22	20.38	0	0	164	16.37	21.58	0	19.31	5.07	0	0	0
Bertrand_2003	SB4	Anatolia_Arabia_Iran	Harrat Ash Shaam	Syria / Haurun-Druze Plateau	0	0	1.3	1.3	Stratigraphic	33.05309735	38.60515021	0	0	0	0	0	100	0	0	0	0	0	0	0	0	0	0	0	0	0	0	0	0	0	0	0	0	57	0	0	295	0	0	0	0	0	0	0	0
Bertrand_2003	SB6	Anatolia_Arabia_Iran	Harrat Ash Shaam	Syria / Haurun-Druze Plateau	0	0	1.3	1.3	Stratigraphic	32.66961652	38.73390558	0	0	0	0	0	100	0	0	0	0	0	0	0	0	0	0	0	0	0	0	0	0	0	0	0	0	35	0	0	378	0	0	0	0	0	0	0	0
Bertrand_2003	SB9	Anatolia_Arabia_Iran	Harrat Ash Shaam	Syria / Haurun-Druze Plateau	0	0	1.3	1.3	Stratigraphic	32.13864307	37.027897	0	0	0	0	0	100	0	0	0	0	0	0	0	0	0	0	0	0	0	0	0	0	0	0	0	0	38	0	0	409	0	0	0	0	0	0	0	0
Bertrand_2003	SB10	Anatolia_Arabia_Iran	Harrat Ash Shaam	Syria / Haurun-Druze Plateau	0	0	1.3	1.3	Stratigraphic	31.75516224	37.06008584	0	0	0	0	0	100	0	0	0	0	0	0	0	0	0	0	0	0	0	0	0	0	0	0	0	0	54	0	0	478	0	0	0	0	0	0	0	0
Bertrand_2003	SB12	Anatolia_Arabia_Iran	Harrat Ash Shaam	Syria / Haurun-Druze Plateau	0	0	1.3	1.3	Stratigraphic	31.75516224	37.06008584	0	0	0	0	0	100	0	0	0	0	0	0	0	0	0	0	0	0	0	0	0	0	0	0	0	0	28	0	0	379	0	0	0	0	0	0	0	0
Bertrand_2003	SB13	Anatolia_Arabia_Iran	Harrat Ash Shaam	Syria / Haurun-Druze Plateau	0	0	1.3	1.3	Stratigraphic	31.75516224	37.06008584	0	0	0	0	0	100	0	0	0	0	0	0	0	0	0	0	0	0	0	0	0	0	0	0	0	0	52	0	0	562	0	0	0	0	0	0	0	0
Bertrand_2003	SB14	Anatolia_Arabia_Iran	Harrat Ash Shaam	Syria / Haurun-Druze Plateau	0	0	1.3	1.3	Stratigraphic	31.75516224	37.06008584	0	0	0	0	0	100	0	0	0	0	0	0	0	0	0	0	0	0	0	0	0	0	0	0	0	0	14	0	0	248	0	0	0	0	0	0	0	0
Bertrand_2003	SB18	Anatolia_Arabia_Iran	Harrat Ash Shaam	Syria / Haurun-Druze Plateau	0	0	1.3	1.3	Stratigraphic	32.13864307	37.027897	0	0	0	0	0	100	0	0	0	0	0	0	0	0	0	0	0	0	0	0	0	0	0	0	0	0	27	0	0	207	0	0	0	0	0	0	0	0
Bertrand_2003	J3	Anatolia_Arabia_Iran	Harrat Ash Shaam	Jordan	0	0	7	7	Stratigraphic	31.16519174	37.12446352	0	0	0	0	0	100	0	0	0	0	0	0	0	0	0	0	0	0	0	0	0	0	0	0	0	0	26	0	0	190	0	0	0	0	0	0	0	0
Bertrand_2003	J4	Anatolia_Arabia_Iran	Harrat Ash Shaam	Jordan	0	0	7	7	Stratigraphic	31.16519174	37.12446352	0	0	0	0	0	100	0	0	0	0	0	0	0	0	0	0	0	0	0	0	0	0	0	0	0	0	19	0	0	187	0	0	0	0	0	0	0	0
Shaw_2003	JS001	Anatolia_Arabia_Iran	Harrat Ash Shaam	Jordan	Basanite	Alkaline	4	4	Stratigraphic	32.135	36.95	44.56409991	2.523629928	14.76123219	9.33342497	9.824130789	9.253309734	0.181260721	1.531202444	3.645243228	0.543782163	1.193755429	0.98	0	22.5	0	211	205	0	176	63.2	87.8	21	21.4	661	23.1	218	43.8	0	0	308	25.7	60.6	0	29.1	0	0	0	0
Shaw_2003	JS004	Anatolia_Arabia_Iran	Harrat Ash Shaam	Jordan	Basanite	Alkaline	4	4	Stratigraphic	32.05	36.85	43.73233441	3.096348524	14.60820323	9.520004942	9.028624205	10.34816082	0.173272483	1.096025355	3.916573298	0.563904533	1.213069741	2.96	0	18.9	0	211.2	206.1	0	228.4	57.7	85.2	20.3	25	804.2	22	229.9	45.6	0	0	336.2	26.8	61.6	0	31.6	6.405	2.11	5.937	0
Shaw_2003	JS005	Anatolia_Arabia_Iran	Harrat Ash Shaam	Jordan	Basalt	Alkaline	7	7	Stratigraphic	32	37	47.46530791	2.040938277	14.93722945	8.878735793	9.848876484	9.26617961	0.163914729	0.827569487	3.088393377	0.296845577	0.651641579	0.69	0	23	0	209	322.5	0	164	53.9	93.7	20.3	10.6	430.1	20.3	132.3	23.6	0	0	204.9	14.9	32.9	0	18.6	0	0	0	0
Shaw_2003	JS007	Anatolia_Arabia_Iran	Harrat Ash Shaam	Jordan	Basalt	Alkaline	4	4	Stratigraphic	32.225	37.2233	46.98482389	2.218548005	14.90848328	8.861924299	9.38800296	9.435799326	0.163304252	0.969867934	3.33578807	0.342540626	0.859773704	0.38	0	21.9	0	204.9	309.3	0	191.8	67.5	93.1	20.3	15.1	485.8	20.9	145.7	28.5	0	0	206.6	17.4	43.5	0	21.3	0	0	0	0
Shaw_2003	JS008	Anatolia_Arabia_Iran	Harrat Ash Shaam	Jordan	Basalt	Alkaline	7	7	Stratigraphic	32	37	47.14226339	1.931058907	14.98898135	9.389841261	9.099702161	9.326944448	0.171182516	0.72377169	3.603842441	0.294313799	0.649567017	0.29	0	20.8	0	194.5	281	0	228.8	76.6	97.6	20	9.4	421.8	18.5	117.2	20.2	0	0	149	13.3	32.8	0	17.7	0	0	0	0
Shaw_2003	JS010	Anatolia_Arabia_Iran	Harrat Ash Shaam	Jordan	Basalt	Alkaline	7	7	Stratigraphic	32	37	46.99483102	1.969482932	14.86538441	9.071627269	9.475378931	9.656884233	0.1694718	0.884462294	3.148765991	0.353985476	0.820522904	1.03	0	19.8	0	189.4	289.5	0	212.7	77.8	90.7	19.6	10.6	512.7	19.3	138.1	25.1	0	0	185.4	17.7	41.5	0	21.2	0	0	0	0
Shaw_2003	JS017	Anatolia_Arabia_Iran	Harrat Ash Shaam	Jordan	Basalt	Alkaline	7	7	Stratigraphic	32	37	46.33528167	2.001690577	15.09228633	9.151214692	9.405642615	10.0394946	0.17123016	0.849141375	3.284414754	0.325437438	0.730204048	0.45	0	25	0	213	298.5	0	222.9	69.6	91.4	19.7	10.3	488.3	20.2	138	26.3	0	0	168.6	13.4	36.9	0	19	0	0	0	0
Shaw_2003	JS022	Anatolia_Arabia_Iran	Harrat Ash Shaam	Jordan	Basalt	Alkaline	4	4	Stratigraphic	31.8	36.7483	47.3246721	2.142513436	13.66581672	8.989724428	10.95517382	9.131017609	0.1607141	0.912078104	3.122152882	0.328593795	0.696818412	2.14	0	19.8	0	179.4	290.2	0	245.2	61.7	93.4	19.4	8.9	1171.5	18.6	129	21.3	0	0	236.4	13.7	35.2	0	18.7	0	0	0	0
Shaw_2003	JS024	Anatolia_Arabia_Iran	Harrat Ash Shaam	Jordan	Basalt	Sub-Alkaline	7	7	Stratigraphic	32	37	46.96194768	1.874152133	14.35170056	8.932143307	9.389659679	11.46960106	0.173240954	0.901902903	2.383375542	0.319183333	0.675111411	4.68	0	19	0	162.4	323.7	0	311.9	67.1	88.4	18.9	10.9	457.4	17.9	117	21	0	0	217.6	13.9	34.1	0	17.9	0	0	0	0
Shaw_2003	JS031	Anatolia_Arabia_Iran	Harrat Ash Shaam	Jordan	Basanite	Alkaline	4	4	Stratigraphic	31.8683	37.4467	42.45234201	2.809665754	12.52603841	10.08777133	9.755697629	10.86921525	0.182136712	1.176644554	4.160168078	1.08454133	2.022814116	4	0	13.5	0	157.7	260.6	0	264.2	49.8	118.2	22	19.2	1345.2	22.8	260	62.5	0	0	347.7	47.6	103.6	0	49	9.522	3.09	8.404	0
Shaw_2003	JS032	Anatolia_Arabia_Iran	Harrat Ash Shaam	Jordan	Basanite	Alkaline	7	7	Stratigraphic	32	37	44.72657919	2.682743088	13.239327	9.693649086	10.12568224	9.104698761	0.187568961	1.340357658	4.025128517	0.672206601	1.424209624	2.26	0	19.4	0	196.1	378.7	0	240.3	49.4	115.6	22.2	14.6	909.6	22.8	248.6	54.1	0	0	335.8	29.8	72.5	0	36.3	0	0	0	0
Shaw_2003	JS037	Anatolia_Arabia_Iran	Harrat Ash Shaam	Jordan	Basanite	Alkaline	7	7	Stratigraphic	32	37	43.6009241	2.488550825	13.48039717	9.971566909	9.789893221	9.850638163	0.195180457	1.374229748	4.043023749	0.717985252	1.650408937	1.09	0	19.7	0	206.4	275.1	0	217.5	73.8	118.3	20.9	17.9	826.2	22.8	248.8	52.6	0	0	276.3	37.4	84.2	0	38.6	0	0	0	0
Shaw_2003	JS039	Anatolia_Arabia_Iran	Harrat Ash Shaam	Jordan	Basanite	Alkaline	7	7	Stratigraphic	32	37	43.51447358	2.464341101	13.44891522	10.04651067	9.646447845	9.975756239	0.194998327	1.358024063	4.098944423	0.716320384	1.673436221	1.06	0	18.7	0	208.2	288.5	0	232.8	72	122.7	20.7	16.3	850.1	23.4	250.9	52.7	0	0	303	37.4	85.4	0	37.7	0	0	0	0
Shaw_2003	JS042	Anatolia_Arabia_Iran	Harrat Ash Shaam	Jordan	Basalt	Alkaline	4	4	Stratigraphic	32.0767	35.5767	47.8227385	1.927674708	14.62411861	8.864092003	9.18721563	9.778422559	0.159055671	0.881308468	3.241134434	0.273095586	0.708660135	0.85	0	18.7	0	175.1	286.6	0	222.9	65	91.9	20.1	12.6	415.2	19.8	124.2	21.7	0	0	199.1	14	35.8	0	18	0	0	0	0
Shaw_2003	JS044	Anatolia_Arabia_Iran	Harrat Ash Shaam	Jordan	Basalt	Alkaline	4	4	Stratigraphic	32.285	36.385	45.92126886	1.943367078	15.16796488	8.718922355	10.60211337	10.13623077	0.167758156	0.812515408	3.09240939	0.307219756	0.616087894	1.1	0	24.4	0	206.6	394.2	0	273.4	82.5	83.3	18.9	10.7	464.4	20.2	133.6	24.8	0	0	198.4	13.4	31.1	0	15.3	3.95	1.41	4.156	0
Shaw_2003	JS049	Anatolia_Arabia_Iran	Harrat Ash Shaam	Jordan	Basalt	Sub-Alkaline	4	4	Stratigraphic	32.1783	37.09	46.0715568	1.853500104	13.19172363	9.946388154	9.668449337	12.24365731	0.180680733	0.529861476	2.730512201	0.226358447	0.499611598	1.5	0	22.4	0	189.2	412.5	0	271.6	59.2	97.5	17.4	4.6	328.4	17.7	105.2	11.9	0	0	147.6	9.1	25.2	0	14.7	0	0	0	0
Shaw_2003	JS052	Anatolia_Arabia_Iran	Harrat Ash Shaam	Jordan	Basalt	Alkaline	7	7	Stratigraphic	32	37	46.10788807	1.9469101	14.96845168	9.226955929	10.18663819	10.25541216	0.173957682	0.747411202	2.811641599	0.292289361	0.643657917	1.33	0	25	0	204.6	316.2	0	232.1	65.6	85	18.6	9.3	440.6	19.4	128	18.8	0	0	196.8	11.8	32.5	0	17.8	0	0	0	0
Shaw_2003	JS053	Anatolia_Arabia_Iran	Harrat Ash Shaam	Jordan	Basalt	Alkaline	7	7	Stratigraphic	32	37	45.31476491	2.192960755	14.88109493	9.059996544	10.46372949	9.759791113	0.174463113	1.147196399	3.245825355	0.390513363	0.789184774	1.64	0	24	0	223.2	256.9	0	206.3	66.2	84.4	18.5	16.4	514.2	21.1	162.3	28.2	0	0	214.1	16.4	39.9	0	21.2	0	0	0	0
Shaw_2003	JS058	Anatolia_Arabia_Iran	Harrat Ash Shaam	Jordan	Basalt	Alkaline	4	4	Stratigraphic	32.3367	37.005	45.76608353	2.318763371	14.49125406	9.579359946	10.04695761	9.224203408	0.166788243	1.078021567	3.427294981	0.376290547	0.796891049	1.96	0	18.4	0	174	254.8	0	235.1	63.8	96.1	21.3	10.9	554.9	19.5	153.8	28.5	0	0	211.6	16.1	40.3	0	19.6	4.682	1.62	4.665	0
Shaw_2003	JS059	Anatolia_Arabia_Iran	Harrat Ash Shaam	Jordan	Basalt	Sub-Alkaline	4	4	Stratigraphic	32.3633	37.002	48.75290728	1.808381035	14.74448751	8.691785945	8.820757968	9.867186349	0.15781869	0.653389479	3.236790958	0.225168067	0.553154438	0.52	0	22.8	0	185.4	302	0	232.6	62.6	94.1	18.3	9.7	350.6	18.9	115.6	14.4	0	0	126.8	8.3	27.9	0	16.3	0	0	0	0
Shaw_2003	JS062	Anatolia_Arabia_Iran	Harrat Ash Shaam	Jordan	Basanite	Alkaline	7	7	Stratigraphic	32	37	41.46619959	2.756464557	12.28485927	10.32250799	10.74596794	10.729801	0.204107713	1.013465525	4.19330202	1.043778551	2.297249516	2.63	0	16.1	0	194.5	298.4	0	255.6	60.5	121.5	21.5	7.4	1169.2	25.6	313.2	75.1	0	0	328.6	53.1	118	0	52.1	0	0	0	0
Shaw_2003	JS066	Anatolia_Arabia_Iran	Harrat Ash Shaam	Jordan	Basanite	Alkaline	7	7	Stratigraphic	32	37	41.91892176	2.650860984	12.86420833	10.41681415	10.32508857	9.880119053	0.204526346	1.007666389	4.62927925	0.990705667	2.156531756	1.59	0	19.2	0	216.8	247.2	0	206.9	69	130.2	23.2	10.5	1009.3	25.5	285.8	71.4	0	0	311.5	49.9	110.6	0	49.7	0	0	0	0
Shaw_2003	JS068	Anatolia_Arabia_Iran	Harrat Ash Shaam	Jordan	Basanite	Alkaline	4	4	Stratigraphic	32.3433	37.6417	43.3970057	2.552293475	13.60221109	10.17210647	9.949635616	9.500704531	0.193401115	1.206502294	4.268853634	0.720494311	1.55400276	1.03	0	19.7	0	216.9	216.4	0	203.2	86.2	116.1	23.7	12.6	761.9	22.7	240.5	53.5	0	0	252.8	33.7	79.2	0	37	7.554	2.47	6.75	0
Shaw_2003	JS078	Anatolia_Arabia_Iran	Harrat Ash Shaam	Jordan	Basanite	Alkaline	4	4	Stratigraphic	32.26	37.6	41.49386704	2.569480499	11.48133694	10.31711182	8.29617898	12.18183221	0.192586305	1.99271944	5.148939564	1.059723608	2.282964255	1.18	0	11.8	0	168.1	446.3	0	428.8	39.1	150.5	23.5	19.3	1239.8	20	335	64.7	0	0	299.8	52.7	117.3	0	52.5	10.127	3.23	8.708	0
Shaw_2003	JS082	Anatolia_Arabia_Iran	Harrat Ash Shaam	Jordan	Basalt	Alkaline	4	4	Stratigraphic	32.2367	37.5417	47.47851924	1.82745603	14.51868382	8.935158522	9.727922018	9.552243924	0.166591295	0.793580354	3.362115238	0.353375475	0.732225823	1.3	0	18.7	0	174.8	287.5	0	221.2	70.5	92.8	20.3	8.6	674.5	18.5	125.3	22.5	0	0	2493.2	15.7	37	0	19.3	0	0	0	0
Shaw_2003	JS083	Anatolia_Arabia_Iran	Harrat Ash Shaam	Jordan	Basalt	Sub-Alkaline	4	4	Stratigraphic	32.2367	37.5417	47.57916213	1.934916853	14.81855608	8.755791142	10.22196884	9.342648607	0.161844404	0.905091634	2.669917234	0.35461449	0.755851628	2.99	0	19.2	0	179.3	268.1	0	222.5	66.4	91	19	9	1431	18.5	130.1	22.8	0	0	147.3	15.7	38.2	0	19	0	0	0	0
Shaw_2003	JS111	Anatolia_Arabia_Iran	Harrat Ash Shaam	Jordan	Basalt	Alkaline	7	7	Stratigraphic	32	37	47.28503513	2.0627497	13.90214698	8.960505718	9.18916195	9.634562716	0.170300293	1.26465602	3.385851975	0.474623893	1.109895056	1.28	0	19.4	0	202.3	285.5	0	236.3	70	109.3	20.3	20.7	576.9	19.7	174.4	33	0	0	234.3	24.3	56.3	0	26.6	0	0	0	0
Shaw_2003	JS112	Anatolia_Arabia_Iran	Harrat Ash Shaam	Jordan	Basalt	Alkaline	7	7	Stratigraphic	32	37	45.82807507	2.060773968	13.13832363	9.480539994	10.48280236	10.9880834	0.171815886	0.983112199	2.988986417	0.373114971	0.77115295	1.92	0	18.3	0	193.9	374.8	0	356.3	76	96.4	18.8	14.1	553.4	18.2	135.6	23.6	0	0	715.8	14.8	39	0	20.8	0	0	0	0
Shaw_2003	JS113	Anatolia_Arabia_Iran	Harrat Ash Shaam	Jordan	Basalt	Alkaline	7	7	Stratigraphic	32	37	45.62752758	2.012903913	13.33919802	9.357367167	11.69469544	10.31933048	0.16782727	0.829926321	2.957443979	0.303931094	0.692646451	2.49	0	18.3	0	191.7	404.4	0	307.4	76.9	92.1	19	11.1	493.1	17.1	120.8	21	0	0	226.9	13.5	35	0	17.3	0	0	0	0
Shaw_2003	JS118	Anatolia_Arabia_Iran	Harrat Ash Shaam	Jordan	Basalt	Alkaline	7	7	Stratigraphic	32	37	47.50998994	1.99672397	15.02258858	8.8626982	9.329416821	9.631433864	0.161544	0.794676073	3.220846203	0.28696636	0.651634235	0.6	0	22.3	0	189.3	296.7	0	206.1	55	90.8	19.1	10.7	424	19.9	124.9	22	0	0	218	12.7	32.9	0	18.4	0	0	0	0
Shaw_2003	JS119	Anatolia_Arabia_Iran	Harrat Ash Shaam	Jordan	Basalt	Sub-Alkaline	4	4	Stratigraphic	32.386666	37.258	48.68266353	1.797755852	14.73715908	8.688009725	9.122955202	9.687906537	0.156370458	0.645658668	3.177851254	0.212865592	0.602413686	0.8	0	20.4	0	165.6	307.7	0	236.4	54.6	92.9	18.1	9.9	341.5	18.3	108	12.9	0	0	125.2	9.1	30.4	0	16	3.549	1.28	3.379	0
Shaw_2003	JS120	Anatolia_Arabia_Iran	Harrat Ash Shaam	Jordan	Basanite	Alkaline	7	7	Stratigraphic	32	37	43.61792161	2.683292187	13.30410883	10.13520095	10.01958105	9.491222495	0.173082974	1.66908669	4.048724537	0.65184465	1.311693735	2.31	0	17.4	0	192.6	278.7	0	304.1	61.7	120.6	23.5	20.5	791.3	19.8	234.8	37.3	0	0	532.5	26.9	66.7	0	34.1	0	0	0	0
Tarawneh_2000	HAS-5	Anatolia_Arabia_Iran	Harrat Ash Shaam	Jordan / Bishriyya	Basalt	Sub-Alkaline	1.45	0	K-Ar	32	38	48.34272892	2.119409827	14.93679307	8.935867827	9.587806361	9.285033529	0.171571272	0.80739422	3.027728325	0.302772832	0	0	0	0	0	0	0	0	0	0	0	0	0	0	0	0	0	0	0	0	0	0	0	0	0	0	0	0
Tarawneh_2000	HAS-6	Anatolia_Arabia_Iran	Harrat Ash Shaam	Jordan / Bishriyya	Basalt	Sub-Alkaline	1.45	0	K-Ar	32	38	48.16875416	2.235680573	14.73516741	9.729145287	8.841100448	9.450831513	0.172757135	0.71135291	2.947033483	0.304865533	0	0	0	0	0	0	0	0	0	0	0	0	0	0	0	0	0	0	0	0	0	0	0	0	0	0	0	0
Tarawneh_2000	HAS-7	Anatolia_Arabia_Iran	Harrat Ash Shaam	Jordan / Bishriyya	Basalt	Alkaline	1.45	0	K-Ar	32	38	47.33983936	2.215907374	14.70556712	9.208070137	9.568690934	9.770137059	0.100723062	0.906507562	3.223137998	0.40289225	0	0.6	0	0	0	0	0	0	0	0	0	0	0	0	0	0	0	0	0	0	0	0	0	0	0	0	0	0
Tarawneh_2000	HAS-8	Anatolia_Arabia_Iran	Harrat Ash Shaam	Jordan / Safawi	Basalt	Alkaline	9.3	0	K-Ar	32	38	47.5346546	1.832170841	15.26809034	9.378630106	9.66979055	9.364428744	0.173038357	0.610723613	3.358979875	0.203574538	0	0.1	0	0	0	0	0	0	0	0	0	0	0	0	0	0	0	0	0	0	0	0	0	0	0	0	0	0
Tarawneh_2000	HAS-10	Anatolia_Arabia_Iran	Harrat Ash Shaam	Jordan / Safawi	Basalt	Alkaline	9.3	0	K-Ar	32	38	47.3233588	2.035413282	14.85851696	9.23058295	9.668213088	9.769983753	0.173010129	0.814165313	3.256661251	0.305311993	0	0	0	0	0	0	0	0	0	0	0	0	0	0	0	0	0	0	0	0	0	0	0	0	0	0	0	0
Tarawneh_2000	HAS-17	Anatolia_Arabia_Iran	Harrat Ash Shaam	Jordan / Asfar	Basalt	Alkaline	3.41	0	K-Ar	32	38	46.84144612	2.041021617	15.10355996	9.256016703	9.796903762	9.796903762	0.102051081	0.816408647	3.265634588	0.408204324	0	0.1	0	0	0	0	0	0	0	0	0	0	0	0	0	0	0	0	0	0	0	0	0	0	0	0	0	0
Tarawneh_2000	HAS-42	Anatolia_Arabia_Iran	Harrat Ash Shaam	Jordan / Bishriyya	Basalt	Sub-Alkaline	1.45	0	K-Ar	32	38	48.06215214	1.934705277	14.76485606	9.089058033	9.26622001	9.979006161	0.101826593	0.814612749	3.156624399	0.30547978	0	0.2	0	0	0	0	0	0	0	0	0	0	0	0	0	0	0	0	0	0	0	0	0	0	0	0	0	0
Weinstein_1994	WY-1	Anatolia_Arabia_Iran	Harrat Ash Shaam	Israel / Golan Formation	Trachybasalt	Alkaline	1.3	1.3	Stratigraphic	32.5	35.5	46.22614188	2.246689906	14.71283656	9.320494478	8.847584145	9.145817318	0.139175481	1.322167069	3.608621398	0.596466347	1.162254195	0	0	0	0	186	304	59	246	193	112	0	14	763	19	0	0	0	0	350	30	59	0	0	0	1.6	0	0
Weinstein_1994	WY-2	Anatolia_Arabia_Iran	Harrat Ash Shaam	Israel / Golan Formation	Basanite	Alkaline	1.3	1.3	Stratigraphic	32.5	35.5	45.58095043	2.407305607	14.10838942	8.4687117	8.188785468	9.767346525	0.128258086	1.904139271	3.887206595	1.085260725	2.050514167	0	0	0	0	150	254	55	217	44	100	0	21	1121	19	0	0	0	0	595	58	105	0	0	0	2.2	0	0
Weinstein_1994	WY-21	Anatolia_Arabia_Iran	Harrat Ash Shaam	Israel / Golan Formation	Basanite	Alkaline	1.3	1.3	Stratigraphic	32.5	35.5	45.87853224	2.607625978	14.21450251	7.95202796	7.940515195	9.018856765	0.127440367	1.91160551	4.323169384	1.176372622	2.545032775	0	0	0	0	173	383	61	266	40	129	0	22	1425	22	0	0	0	0	735	78	131	0	0	0	2.7	0	0
Weinstein_1994	WY-10	Anatolia_Arabia_Iran	Harrat Ash Shaam	Israel / Golan Formation	Basalt	Alkaline	1.3	1.3	Stratigraphic	32.5	35.5	45.95372278	2.747123648	14.13960701	8.515824753	8.98875017	9.291741749	0.13129635	1.474559017	3.181411577	0.807977544	2.317191105	0	0	0	0	180	323	58	254	53	124	0	21	1481	21	0	0	0	0	710	69	119	0	0	0	2.6	0	0
Weinstein_1994	WY-67	Anatolia_Arabia_Iran	Harrat Ash Shaam	Israel / Golan Formation	Basalt	Alkaline	1.3	1.3	Stratigraphic	32.5	35.5	44.40066781	2.5117527	13.25097881	9.034113894	9.097686946	10.77878128	0.168109433	1.404208202	3.411632605	1.186654819	2.164569152	0	0	0	0	192	364	67	165	45	106	0	0	1260	20	0	0	0	0	555	61	111	0	0	0	3	0	0
Ibrahim_2003	QAD6	Anatolia_Arabia_Iran	Harrat Ash Shaam	Jordan	Basanite	Alkaline	8.18	0.1	K-Ar	32.39116667	37.3325	44.10008734	2.712119551	13.44801921	10.24996971	10.13206927	9.599879769	0.173985028	1.688678211	4.09376536	0.655002458	0.21871535	1.91	0	0	0	224	275	0	314	65	110	0	63	819	98	290	80	0	0	522	95	11	0	0	0	0	0	0
Ibrahim_2003	QAD9	Anatolia_Arabia_Iran	Harrat Ash Shaam	Jordan	Basalt	Alkaline	1.64	0.08	K-Ar	32.33866667	37.52483333	47.05663397	1.968224554	14.8821877	9.086418716	9.489654098	9.670409414	0.170713354	0.883692657	3.15317607	0.35146867	0.692889287	0.71	0	0	0	220	284	0	228	87	80	0	44	531	79	193	59	0	0	156	17	35	0	0	0	0	0	0
Weinstein_2006	WY-165	Anatolia_Arabia_Iran	Harrat Ash Shaam	Israel	Basalt	Alkaline	5.2	0	Stratigraphic	32.7	35.6	45.31610946	2.502685136	13.93470366	9.41153469	10.09313348	10.29911579	0.175084968	1.307987705	2.718966568	0.504656673	1.057172758	2.95	0	23.86	0	203	211	57	209	48	98	20.5	14	855	23	186	37	0	0.31	205	26.3	53.6	0	28.1	6.14	2.2	6.14	0.97
Weinstein_2006	WY-371	Anatolia_Arabia_Iran	Harrat Ash Shaam	Israel	Basalt	Sub-Alkaline	7	7	Stratigraphic	32.9	35.33	48.00090979	1.999617113	14.39118377	9.690653311	8.967979781	9.886995726	0.171684298	0.858421488	2.938831212	0.323170442	0	1.01	0	0	0	184	287	53	232	43	98	21	13	425	22	157	24	0	0	214	0	0	0	0	0	0	0	0
Weinstein_2006	WY-401	Anatolia_Arabia_Iran	Harrat Ash Shaam	Israel	Basanite	Alkaline	7	7	Stratigraphic	32.9	35.33	43.78280771	2.727453595	13.54498571	10.06034425	11.69934042	9.546087584	0.184564529	0.758765286	3.701544165	1.117640759	0	2.13	0	0	0	238	282	54	262	41	113	19.9	8	1158	29	223	58	0	0	459	0	0	0	0	0	0	0	0
Weinstein_2006	WY-385	Anatolia_Arabia_Iran	Harrat Ash Shaam	Israel	Basalt	Alkaline	4.5	0	K-Ar	32.9	35.33	45.6265027	2.294642255	14.13663532	8.50969569	11.17613706	10.46930528	0.15365908	0.97317417	3.360011874	0.860490846	0	1.96	0	0	0	209	265	50	239	52	102	19.3	12	887	24	228	57	0	0	376	0	0	0	0	0	0	0	0
Weinstein_2006	WY-419	Anatolia_Arabia_Iran	Harrat Ash Shaam	Israel	Basanite	Alkaline	1.55	0	K-Ar	32.9	35.33	44.76255728	2.753354453	12.87295944	9.969157894	10.34562662	10.72575392	0.174653081	1.181476724	3.236218853	1.130108171	0	1.53	0	0	0	206	291	52	230	41	140	20.2	19	1026	26	282	69	0	0	443	0	0	0	0	0	0	0	0
Weinstein_2006	WY-254	Anatolia_Arabia_Iran	Harrat Ash Shaam	Israel	Basalt	Sub-Alkaline	4.4	0	K-Ar	32.5	35.5	48.30778299	2.058226343	14.10490406	9.40532887	8.979516887	9.15103575	0.161429517	0.897951689	3.157964928	0.292591	0.786989791	2.45	0	0	0	187	325	46	240	48	110	20.7	11	509	21	161	26	0	0	173	16.47	39.8	4.75	22	4.71	1.45	3.79	0.54
Weinstein_2006	WY-411	Anatolia_Arabia_Iran	Harrat Ash Shaam	Israel	Basalt	Alkaline	7	7	Stratigraphic	32.5	35.5	47.38714125	2.185847537	14.25375928	8.906626441	9.993898276	9.943064609	0.172834456	1.047173471	3.029686354	0.528670102	0	1.08	0	0	0	210	319	47	190	57	98	20.8	17	664	26	191	40	0	0	219	0	0	0	0	0	0	0	0
Weinstein_2006	WY-253	Anatolia_Arabia_Iran	Harrat Ash Shaam	Israel	Basalt	Alkaline	7	7	Stratigraphic	32.5	35.5	46.04115515	2.199986319	13.53685276	9.180932733	9.60264299	11.49542401	0.168467421	1.020714374	3.557635536	0.554951505	0	1.49	0	0	0	195	328	55	280	36	107	19.7	15	726	23	185	43	0	0	294	0	0	0	0	0	0	0	0
Weinstein_2006	WY-282	Anatolia_Arabia_Iran	Harrat Ash Shaam	Israel	Basalt	Alkaline	2.4	0.6	Stratigraphic	33	35.7	46.88998115	2.066168153	15.02485386	9.53767486	9.438175886	9.036978186	0.170509022	0.76227563	3.069162403	0.381137815	0.897740541	1.65	0	0	0	199	267	58	234	49	107	20.5	11	553	21	129	24	0	0	174	19.2	45.45	5.12	24.24	5.2	1.85	4.09	0.77
Weinstein_2006	WY-287	Anatolia_Arabia_Iran	Harrat Ash Shaam	Israel	Basalt	Alkaline	2.4	0.6	Stratigraphic	33	35.7	46.27593226	2.22835951	14.47934049	9.51659292	9.662886308	9.023357121	0.159882297	0.919323207	3.197645935	0.549595395	1.268864053	1.51	0	0	0	184	268	57	226	44	115	20.4	13	852	20	161	34	0	0	290	27.47	64.48	7.12	33.26	6.31	2.17	4.93	0.72
Weinstein_2006	WY-288	Anatolia_Arabia_Iran	Harrat Ash Shaam	Israel	Basalt	Sub-Alkaline	7	7	Stratigraphic	32.5	35.5	47.45215544	2.135751876	14.33281828	9.188078152	9.555212187	9.565334233	0.161952749	0.769275558	2.925271528	0.394759825	0.886430446	1.76	0	0	0	187	319	52	218	43	103	20.3	10	604	18	155	33	0	0	203	18.46	44.87	5.11	24.89	4.97	1.8	4.01	0.61
Weinstein_2006	WY-292	Anatolia_Arabia_Iran	Harrat Ash Shaam	Israel	Basanite	Alkaline	3.3	0	K-Ar	33	35.7	42.87792981	2.623754198	12.99905596	9.781056284	10.69454183	10.51496929	0.189548783	1.247031463	3.052733021	1.177197701	2.042637309	2	0	0	0	193	301	54	259	48	122	21.1	23	1106	28	276	73	0	0	446	44.32	104.64	12.44	54.61	10.1	3.12	8.27	1.07
Weinstein_2006	WY-410	Anatolia_Arabia_Iran	Harrat Ash Shaam	Israel	Trachybasalt	Alkaline	1.02	0	K-Ar	32.5	35.5	46.47533654	2.428953736	13.82166142	8.844817895	10.00037856	9.268643544	0.162607781	1.453307047	4.095683497	0.924831758	0	1	0	0	0	188	234	49	204	42	117	20.1	20	1167	25	236	60	0	0	515	0	0	0	0	0	0	0	0
Weinstein_2006	WY-244	Anatolia_Arabia_Iran	Harrat Ash Shaam	Israel	Basalt	Alkaline	7	7	Stratigraphic	32.5	35.5	45.81494332	2.600630754	13.76042556	9.510929523	9.246687124	9.047405074	0.169389742	1.165799993	3.607005107	0.707451278	1.664182629	1.1	0	0	0	185	215	53	201	47	117	21.3	14	1244	24	216	50	0	0	604	39.01	84.9	9.42	43.55	7.89	2.66	5.95	0.83
Ibrahim_2006	HF1	Anatolia_Arabia_Iran	Harrat Ash Shaam	Jordan / Harrat El Fahda	Basalt	Alkaline	0.5	0	Stratigraphic	32.25	37.2	47.39734947	2.23979846	15.03577711	8.937987472	9.471434743	9.52165444	0.160703028	0.97426211	3.36471966	0.341493935	0	0.38	0	0	0	237	319	0	196	78	82	0	40	506	0	189	61	0	0	237	56	0	0	0	0	0	0	0
Ibrahim_2006	HF2	Anatolia_Arabia_Iran	Harrat Ash Shaam	Jordan / Harrat El Fahda	Basalt	Alkaline	0.5	0	Stratigraphic	32.25	37.2	47.48727228	2.202071879	14.99651729	8.75008594	10.29672498	9.022377837	0.163116436	0.948114281	3.303107818	0.336427648	0	1.25	0	0	0	234	282	0	172	69	74	0	38	526	0	180	58	0	0	231	25	0	0	0	0	0	0	0
Ibrahim_2006	HF3	Anatolia_Arabia_Iran	Harrat Ash Shaam	Jordan / Harrat El Fahda	Basalt	Alkaline	0.5	0	Stratigraphic	32.25	37.2	47.81759504	2.00965183	15.11783311	8.923607088	9.391840208	9.694802795	0.161580047	0.79780148	3.241699684	0.292863835	0	0.6	0	0	0	214	307	0	209	58	72	0	39	449	0	177	52	0	0	185	28	0	0	0	0	0	0	0
Ibrahim_2006	HF4	Anatolia_Arabia_Iran	Harrat Ash Shaam	Jordan / Harrat El Fahda	Basalt	Alkaline	0.5	0	Stratigraphic	32.25	37.2	47.30443518	2.223841773	14.71156865	9.090651392	9.599751364	9.760753483	0.110688957	0.955950083	3.240167651	0.402505298	0	0.65	0	0	0	246	328	0	205	87	88	0	43	515	0	190	65	0	0	246	65	0	0	0	0	0	0	0
Ibrahim_2006	HF5	Anatolia_Arabia_Iran	Harrat Ash Shaam	Jordan / Harrat El Fahda	Basalt	Alkaline	0.5	0	Stratigraphic	32.25	37.2	47.24317871	2.842683772	14.89121179	9.152120964	9.458752054	9.104681122	0.161860998	1.011631236	3.136056831	0.38441987	0	0.8	0	0	0	235	311	0	198	75	81	0	42	501	0	186	61	0	0	227	46	0	0	0	0	0	0	0
Ibrahim_2006	HF6	Anatolia_Arabia_Iran	Harrat Ash Shaam	Jordan / Harrat El Fahda	Basalt	Alkaline	0.5	0	Stratigraphic	32.25	37.2	47.53631525	1.917600827	14.94719382	9.109666485	9.527448322	9.688930497	0.171574811	0.807410875	3.35075513	0.343149622	0	0.5	0	0	0	229	304	0	193	69	76	0	38	494	0	180	56	0	0	219	38	0	0	0	0	0	0	0
Ibrahim_2006	HF8	Anatolia_Arabia_Iran	Harrat Ash Shaam	Jordan / Harrat El Fahda	Basalt	Alkaline	0.5	0	Stratigraphic	32.25	37.2	48.56717168	2.075696685	15.26308308	7.557996201	9.986063154	9.603969735	0.154902737	0.939743275	3.325245435	0.351112872	0	0.1	0	0	0	209	349	0	190	63	89	0	28	476	0	170	64	0	0	232	32	0	0	0	0	0	0	0
Ibrahim_2006	HF9	Anatolia_Arabia_Iran	Harrat Ash Shaam	Jordan / Harrat El Fahda	Basalt	Alkaline	0.5	0	Stratigraphic	32.25	37.2	47.19717938	2.494607868	14.86746215	9.49312705	9.577691251	9.477506196	0.160296088	0.781443428	2.965477626	0.280518154	0	0.04	0	0	0	221	289	0	196	67	84	0	33	435	0	189	66	0	0	221	50	0	0	0	0	0	0	0
Weinstein_2000	WY-218	Anatolia_Arabia_Iran	Harrat Ash Shaam	Syria / Herod	Basanite	Alkaline	8.4	0	K-Ar	32.73	35.53	44.53222463	3.183885378	13.34701619	9.717592651	10.69026415	9.646540137	0.168682669	0.89612668	3.953500057	1.106980016	0	5.03	0	0	0	203	196	50	175	51	0	0	17	1306	25	292	76	0	0	562	55.5	0	0	51.8	9.78	3.24	9.01	1.13
Nasir_1988	JAR 3	Anatolia_Arabia_Iran	Harrat Ash Shaam	Jordan / Jebel Aritan	Basalt	Alkaline	7	7	Stratigraphic	31.8	38	44.81158948	2.970655931	15.50783096	9.094662123	9.747779463	9.083158136	0.120840242	1.309102613	3.474156937	0.453150905	0.840196035	0	0	45	0	156	215	49	180	45	0	0	25	880	28	0	0	0	0	410	0	75	0	0	0	0	0	0
Nasir_1988	JAR 15	Anatolia_Arabia_Iran	Harrat Ash Shaam	Jordan / Jebel Aritan	Basalt	Alkaline	7	7	Stratigraphic	31.8	38	45.84759797	2.932230991	13.55275149	9.584167285	9.169519594	9.5725754	0.151145928	1.209167419	3.526738306	0.554201733	1.181953655	0	0	60	0	170	190	50	170	60	0	0	25	800	26	0	0	0	0	520	0	90	0	0	0	0	0	0
Nasir_1988	JAR 20	Anatolia_Arabia_Iran	Harrat Ash Shaam	Jordan / Jebel Aritan	Basalt	Alkaline	7	7	Stratigraphic	31.8	38	46.24377222	2.221316569	15.34727812	9.168029374	8.481390538	9.339626486	0.161550296	1.312596155	3.079552517	0.656298077	1.376247848	0	0	30	0	165	230	45	210	30	0	0	28	860	25	0	0	0	0	510	0	60	0	0	0	0	0	0
Krienitz_2007	SY-177	Anatolia_Arabia_Iran	Harrat Ash Shaam	Syria / Haurun-Druze Plateau	Basalt	Alkaline	0.5	0.5	Stratigraphic	33.1797	36.4844	46.48524073	2.454032913	15.0372634	9.893915811	9.149604192	9.159703093	0.171681315	0.797813169	3.58510981	0.45445054	0	0	0	0	0	0	253	0	199	0	113	0	9	539	0	186	0	0	0	0	0	0	0	0	0	0	0	0
Krienitz_2007	SY-179	Anatolia_Arabia_Iran	Harrat Ash Shaam	Syria / Haurun-Druze Plateau	Basalt	Alkaline	0.5	0.5	Stratigraphic	33.1711	36.5	46.09626225	2.341682151	14.69779222	9.819729108	8.918321383	9.655702146	0.169398283	0.797168392	3.387965665	0.44840722	0.869328778	0	4.81	15.6	0	0	253	55.4	209	59	112	21.3	9.79	530	21	152	24.1	0	0.079	198	20.2	44	5.54	23.7	5.4	1.85	5.28	0.755
Krienitz_2007	SY-253	Anatolia_Arabia_Iran	Harrat Ash Shaam	Syria / Haurun-Druze Plateau	Basanite	Alkaline	2.25	1.25	Stratigraphic	32.9339	36.7775	43.78490599	2.837910573	14.28311036	9.563192293	10.87345955	10.20816184	0.187114983	0.758855208	4.012576854	0.769250485	0	1.73	0	0	0	0	267	0	200	0	103	0	7	917	0	300	0	0	0	0	0	0	0	0	0	0	0	0
Krienitz_2007	SY-258	Anatolia_Arabia_Iran	Harrat Ash Shaam	Syria / Haurun-Druze Plateau	Basalt	Alkaline	0.5	0.5	Stratigraphic	33.0069	36.8389	46.36746346	2.095993387	14.72307549	9.185157507	10.65378102	9.191697828	0.163589728	0.766826849	3.149102259	0.327179456	0.763663607	0.69	1.72	16.4	0	139	254	42.4	145	36.9	81	30.3	10.6	561	17.2	122	20.2	0	0.059	473	17.7	38.6	5.06	21.5	5.02	1.78	4.9	0.753
Krienitz_2007	SY-272	Anatolia_Arabia_Iran	Harrat Ash Shaam	Syria / Haurun-Druze Plateau	Basanite	Alkaline	2.25	1.25	Stratigraphic	32.3578	36.8272	44.21876784	2.661651674	13.56818529	9.871701744	9.534119472	11.85266761	0.187147383	0.675809995	3.784535974	0.800574918	0	1.84	0	0	0	0	363	0	387	0	97	0	7	944	0	281	0	0	0	0	0	0	0	0	0	0	0	0
Krienitz_2007	SY-280	Anatolia_Arabia_Iran	Harrat Ash Shaam	Syria / Haurun-Druze Plateau	Basalt	Alkaline	0.5	0.5	Stratigraphic	32.9833	36.3186	45.60124101	2.483286075	14.28142889	9.966607236	9.537845698	9.385807774	0.172309646	0.881819953	3.324562581	0.486521353	1.057132239	0	1.63	14.8	0	138	189	44.5	154	48	93.7	24.5	11.4	559	20.6	165	26.4	0	0.106	235	24.5	53.6	7.04	29.8	6.82	2.31	6.44	0.955
Krienitz_2007	SY-281	Anatolia_Arabia_Iran	Harrat Ash Shaam	Syria / Haurun-Druze Plateau	Basalt	Alkaline	0.5	0.5	Stratigraphic	33.0583	36.3067	46.29072572	2.620990568	14.62714351	9.984964378	9.516211907	9.465808243	0.181453193	0.836700835	3.155269415	0.483875182	0	0	0	0	0	0	246	0	210	0	119	0	15	549	0	192	0	0	0	0	0	0	0	0	0	0	0	0
Barberi_1980	JO110	Anatolia_Arabia_Iran	Harrat Ash Shaam	Jordan	Basalt	Alkaline	1	1	K-Ar	32.11059187	36.92687874	47.72503325	1.90900133	16.34707981	8.229731256	9.08282738	9.464627646	0.150710631	0.783695283	3.566818275	0.381800266	0	0.6	0	265	0	0	279	58	189	0	0	0	12	584	0	158	0	0	0.2	182	15	0	0	0	0	1.7	0	0.62
Mouty_1992	S 15	Anatolia_Arabia_Iran	Harrat Ash Shaam	Syria	Basanite	Alkaline	1.7	0	K-Ar	32.9333	36.7167	44.61289733	2.771300376	14.29990994	9.364094578	8.908471028	9.996836266	0.181394206	1.975181359	3.47672229	0.725576826	0.986534078	0	0	0	0	0	412	0	317	0	0	0	0	0	25	320	0	0	0	0	0	0	0	0	0	0	0	0
Sharkov_1994	149/16	Anatolia_Arabia_Iran	Harrat Ash Shaam	Syria / Tell Danun	Basalt	Sub-Alkaline	1.07	0.12	Stratigraphic	32.85	36.63	47.17241372	2.422421077	14.86349723	9.371789287	9.540152141	9.171306133	0.149532165	0.817442503	2.741423029	0.309033142	0.718028213	0	0	24.2	0	0	392	64.9	430	0	0	19.2	25.3	622	0	143	0	0	0	155	15.6	36.3	0	16.6	4.5	1.53	0	0.78
Sharkov_1994	818	Anatolia_Arabia_Iran	Harrat Ash Shaam	Syria / Haurun-Druze Plateau	Basanite	Alkaline	1.07	0.12	K-Ar	33.5	36.3	43.92384429	2.935098006	15.48623389	9.140484672	9.646825616	9.236322397	0.123150965	1.734376095	4.453959912	0.779956113	0	0.81	0	0	0	0	0	0	0	0	0	0	8	44	12	21	6	0	0	100	0	0	0	0	0	0	0	0
Sharkov_1994	814-2	Anatolia_Arabia_Iran	Harrat Ash Shaam	Syria / Haurun-Druze Plateau	Basanite	Alkaline	1.49	0.15	K-Ar	33.5	36.3	44.74678923	2.854885648	14.77048993	9.481570084	9.161955713	9.445419536	0.172103036	1.427442824	4.63665825	0.668164726	0	1.46	0	0	0	0	0	0	0	0	0	0	8	529	22	215	26	0	0	307	0	0	0	0	0	0	0	0
Al_Malabeh_1994	ALC	Anatolia_Arabia_Iran	Harrat Ash Shaam	Jordan / El Jabban	Basalt	Alkaline	1.3	1.3	Stratigraphic	32.125	36.88333333	46.85689065	2.364338519	15.25049521	9.468842104	8.525947993	9.447118845	0.18423417	1.340815351	3.224097981	0.644819596	0	0	0	0	0	0	217	50	185	46	0	0	26	1090	28	265	65	0	0	410	0	0	0	0	0	0	0	0
Al_Malabeh_1994	A3	Anatolia_Arabia_Iran	Harrat Ash Shaam	Jordan / El Jabban	Basalt	Alkaline	1.3	1.3	Stratigraphic	32.125	36.88333333	46.94469458	2.916651715	13.83090672	8.26012091	9.481694623	10.76996835	0.164899037	1.216130397	3.545329294	0.505003301	0	0	0	0	0	0	253	47	210	39	0	0	22	960	27	247	53	0	0	350	0	0	0	0	0	0	0	0
Al_Malabeh_1994	A9A	Anatolia_Arabia_Iran	Harrat Ash Shaam	Jordan / El Jabban	Basalt	Alkaline	1.3	1.3	Stratigraphic	32.125	36.88333333	45.19185052	2.894309528	15.50740579	9.25957741	9.668009371	9.353189738	0.172643024	1.238967588	3.493482378	0.589017378	0	0	0	0	0	0	201	52	180	61	0	0	26	1010	27	249	58	0	0	518	0	0	0	0	0	0	0	0
Al_Malabeh_1994	A9B	Anatolia_Arabia_Iran	Harrat Ash Shaam	Jordan / El Jabban	Basalt	Alkaline	1.3	1.3	Stratigraphic	32.125	36.88333333	45.93131415	3.134015842	15.34126444	8.89801558	9.987748845	9.052681827	0.184958312	1.263881799	3.185393152	0.482946704	0	0	0	0	0	0	233	47	201	41	0	0	24	1015	25	251	61	0	0	379	0	0	0	0	0	0	0	0
Al_Malabeh_1994	A10B	Anatolia_Arabia_Iran	Harrat Ash Shaam	Jordan / El Jabban	Basalt	Alkaline	1.3	1.3	Stratigraphic	32.125	36.88333333	45.93129127	2.928505148	14.95078944	9.359883882	10.35766032	9.001300034	0.174682763	1.325533909	2.990157888	0.318539157	0	0	0	0	0	0	192	45	215	58	0	0	30	1120	27	260	62	0	0	425	0	0	0	0	0	0	0	0
Al_Malabeh_1994	A20A	Anatolia_Arabia_Iran	Harrat Ash Shaam	Jordan / El Jabban	Basalt	Alkaline	1.3	1.3	Stratigraphic	32.125	36.88333333	46.17909376	3.122976407	13.8946852	9.746322388	10.03448158	9.205100952	0.184306805	1.310626165	3.235608343	0.327656541	0	0	0	0	0	0	172	30	175	63	0	0	29	1083	24	260	62	0	0	480	0	0	0	0	0	0	0	0
Al_Malabeh_1994	A19	Anatolia_Arabia_Iran	Harrat Ash Shaam	Jordan / El Jabban	Basalt	Alkaline	1.3	1.3	Stratigraphic	32.125	36.88333333	46.88097245	2.562625504	14.37080184	9.342204631	8.783273296	10.30074957	0.170841701	1.105446296	3.27614084	0.532624124	0	0	0	0	0	0	210	48	330	46	0	0	27	1084	26	253	59	0	0	512	0	0	0	0	0	0	0	0
Al_Malabeh_1994	A21C	Anatolia_Arabia_Iran	Harrat Ash Shaam	Jordan / El Jabban	Basalt	Alkaline	1.3	1.3	Stratigraphic	32.125	36.88333333	46.66837179	2.723435042	15.23068201	9.053895159	9.331618935	9.177462234	0.184988041	1.264084944	3.216736483	0.565241236	0	0	0	0	0	0	239	40	220	32	0	0	25	1010	27	248	58	0	0	420	0	0	0	0	0	0	0	0
Al_Malabeh_1994	m3b	Anatolia_Arabia_Iran	Harrat Ash Shaam	Jordan / El Jabban	Basalt	Alkaline	1.3	1.3	Stratigraphic	32.23611111	36.90472222	45.72615287	2.229047703	15.1432094	8.558059332	9.959139736	10.44993923	0.1942748	1.114523852	3.762796122	0.408999578	0	0	0	0	0	0	173	59	341	76	0	0	20	1040	26	224	36	0	0	300	0	0	0	0	0	0	0	0
Al_Malabeh_1994	m3c	Anatolia_Arabia_Iran	Harrat Ash Shaam	Jordan / El Jabban	Basalt	Alkaline	1.3	1.3	Stratigraphic	32.23611111	36.90472222	47.12711139	2.197092634	14.88556541	8.192328946	10.00780951	10.04985913	0.210248099	1.356100239	3.153721485	0.483570628	0	0	0	0	0	0	170	65	215	52	0	0	18	993	25	215	43	0	0	296	0	0	0	0	0	0	0	0
Al_Malabeh_1994	m7	Anatolia_Arabia_Iran	Harrat Ash Shaam	Jordan / El Jabban	Basalt	Alkaline	1.3	1.3	Stratigraphic	32.23611111	36.90472222	45.75487467	2.235241549	15.06448839	8.884580714	9.845459285	10.86431357	0.207929446	1.29955904	3.035769917	0.280704753	0	0	0	0	0	0	166	54	216	48	0	0	20	973	26	218	39	0	0	296	0	0	0	0	0	0	0	0
Al_Malabeh_1994	m10	Anatolia_Arabia_Iran	Harrat Ash Shaam	Jordan / El Jabban	Basalt	Alkaline	1.3	1.3	Stratigraphic	32.23611111	36.90472222	45.45284966	2.288621598	15.59767783	8.935265304	9.731796344	10.57714306	0.206182126	1.185547224	3.185513845	0.298964083	0	0	0	0	0	0	148	79	206	39	0	0	19	957	25	212	46	0	0	286	0	0	0	0	0	0	0	0
Al_Malabeh_1994	m10c	Anatolia_Arabia_Iran	Harrat Ash Shaam	Jordan / El Jabban	Basalt	Alkaline	1.3	1.3	Stratigraphic	32.23611111	36.90472222	46.44413911	2.205623974	14.75667469	8.742868251	10.52397725	10.0303376	0.210059426	1.081806044	3.150891391	0.367603996	0	0	0	0	0	0	164	63	196	48	0	0	17	970	27	214	39	0	0	288	0	0	0	0	0	0	0	0
Al_Malabeh_1994	m12	Anatolia_Arabia_Iran	Harrat Ash Shaam	Jordan / El Jabban	Basalt	Alkaline	1.3	1.3	Stratigraphic	32.23611111	36.90472222	45.89231172	2.204661247	15.08945033	8.595054074	10.31615074	10.40974486	0.207986911	1.258320807	3.192599071	0.395175129	0	0	0	0	0	0	147	34	194	57	0	0	21	990	26	209	45	0	0	290	0	0	0	0	0	0	0	0
Al_Malabeh_1994	m14	Anatolia_Arabia_Iran	Harrat Ash Shaam	Jordan / El Jabban	Basalt	Alkaline	1.3	1.3	Stratigraphic	32.23611111	36.90472222	45.98244467	2.227811447	15.12621511	8.550828368	10.23335818	10.53525787	0.208206678	1.155547058	3.185562162	0.364361685	0	0	0	0	0	0	152	62	193	59	0	0	19	946	26	208	34	0	0	289	0	0	0	0	0	0	0	0
Al_Malabeh_1994	m17	Anatolia_Arabia_Iran	Harrat Ash Shaam	Jordan / El Jabban	Basalt	Alkaline	1.3	1.3	Stratigraphic	32.23611111	36.90472222	46.00676061	2.305031534	14.73759981	9.036709875	10.70118712	9.553886357	0.208600138	1.189020791	3.327172214	0.365050243	0	0	0	0	0	0	187	54	189	45	0	0	17	816	26	204	42	0	0	272	0	0	0	0	0	0	0	0
Al_Malabeh_1994	m22	Anatolia_Arabia_Iran	Harrat Ash Shaam	Jordan / El Jabban	Basalt	Alkaline	1.3	1.3	Stratigraphic	32.23611111	36.90472222	46.81453101	2.124570046	14.35406031	8.174631848	10.81311024	9.861810214	0.200830005	1.109850024	3.836910083	0.380520008	0	0	0	0	0	0	192	38	197	41	0	0	16	785	25	196	34	0	0	260	0	0	0	0	0	0	0	0
Volker_1997	86-27	Anatolia_Arabia_Iran	South_Saudi_Arabia	Harrat_Jizan	Basanite	Alkaline	1.3	1.3	Stratigraphic	17	42.95	45.34424985	2.865434857	15.88556868	6.722254677	9.80280346	10.55686526	0.160866518	1.769531701	4.0116088	0.723899332	0.221191463	0	0	29.2	0	0	274	0	216	0	0	0	52	808	32	273	98	0	0.5	654	72.6	119	0	49.6	10.8	2.88	9	1.24
Volker_1997	86-31	Anatolia_Arabia_Iran	South_Saudi_Arabia	Harrat_Jizan	Basanite	Alkaline	1.3	1.3	Stratigraphic	17	42.95	45.42545665	2.763716942	15.67781247	6.811716866	9.617734959	10.45187498	0.150748197	1.698429684	3.979752397	0.693441705	0.763790864	0	0	29.4	0	0	300	0	225	0	0	0	50	806	32	268	96	0	0.44	647	69.4	123	0	47.7	9.26	2.96	8.3	1.13
Bertrand_2003	AS38	Anatolia_Arabia_Iran	Harrat_Khaybar	Jabal al Abyad	0	0	3	3	Stratigraphic	25.17699115	39.82832618	0	0	0	0	0	100	0	0	0	0	0	0	0	0	0	0	0	0	0	0	0	0	0	0	0	0	0	0	0	0	0	0	0	0	0	0	0	0
Bertrand_2003	AS43	Anatolia_Arabia_Iran	Harrat_Khaybar	Jabal al Abyad	0	0	3	3	Stratigraphic	25.17699115	39.82832618	0	0	0	0	0	100	0	0	0	0	0	0	0	0	0	0	0	0	0	0	0	0	0	0	0	0	0	0	0	0	0	0	0	0	0	0	0	0
Baubron_1980	JCB 481	Anatolia_Arabia_Iran	Harrat_Khaybar	Jabal al Abyad	Basanite	Alkaline	2	2	Stratigraphic	25.67	39.83	44.75380048	2.078506819	13.3835561	8.03637608	12.77521264	12.31895505	0.212920211	0.740151209	3.244498448	0.223059268	0	0.94	0	0	0	0	0	0	0	0	0	0	0	0	0	0	0	0	0	0	0	0	0	0	0	0	0	0
Bertrand_2003	AS51	Anatolia_Arabia_Iran	Harrat_Lunayyir	0	0	0	3.5	3.5	Stratigraphic	24.70501475	37.86480687	0	0	0	0	0	100	0	0	0	0	0	0	0	0	0	0	0	0	0	0	0	0	0	0	0	0	0	0	0	0	0	0	0	0	0	0	0	0
Bertrand_2003	AS52L+ACo-	Anatolia_Arabia_Iran	Harrat_Lunayyir	0	0	0	3.5	3.5	Stratigraphic	25.02949853	37.54291845	0	0	0	0	0	100	0	0	0	0	0	0	0	0	0	0	0	0	0	0	0	0	0	0	0	0	0	0	0	0	0	0	0	0	0	0	0	0
Bertrand_2003	AS54	Anatolia_Arabia_Iran	Harrat_Lunayyir	0	0	0	3.5	3.5	Stratigraphic	24.20353982	37.63948498	0	0	0	0	0	100	0	0	0	0	0	0	0	0	0	0	0	0	0	0	0	0	0	0	0	0	0	0	0	0	0	0	0	0	0	0	0	0
Bertrand_2003	AS27	Anatolia_Arabia_Iran	Harrat_Rahat	0	0	0	5	5	Stratigraphic	23.84955752	39.63519313	0	0	0	0	0	100	0	0	0	0	0	0	0	0	0	0	0	0	0	0	0	0	0	0	0	0	0	0	0	0	0	0	0	0	0	0	0	0
Bertrand_2003	AS58	Anatolia_Arabia_Iran	Harrat_Rahat	0	0	0	5	5	Stratigraphic	21.81415929	40.11802575	0	0	0	0	0	100	0	0	0	0	0	0	0	0	0	0	0	0	0	0	0	0	0	0	0	0	0	0	0	0	0	0	0	0	0	0	0	0
Bertrand_2003	AS63	Anatolia_Arabia_Iran	Harrat_Rahat	0	0	0	5	5	Stratigraphic	22.02064897	40.40772532	0	0	0	0	0	100	0	0	0	0	0	0	0	0	0	0	0	0	0	0	0	0	0	0	0	0	0	0	0	0	0	0	0	0	0	0	0	0
Bertrand_2003	AS74	Anatolia_Arabia_Iran	Harrat_Rahat	0	0	0	5	5	Stratigraphic	22.05014749	39.66738197	0	0	0	0	0	100	0	0	0	0	0	0	0	0	0	0	0	0	0	0	0	0	0	0	0	0	0	0	0	0	0	0	0	0	0	0	0	0
Bertrand_2003	AS76	Anatolia_Arabia_Iran	Harrat_Rahat	0	0	0	5	5	Stratigraphic	22.34513274	39.24892704	0	0	0	0	0	100	0	0	0	0	0	0	0	0	0	0	0	0	0	0	0	0	0	0	0	0	14	0	0	277	0	0	0	0	0	0	0	0
Bertrand_2003	AS62	Anatolia_Arabia_Iran	Harrat_Rahat	0	0	0	5	5	Stratigraphic	22.13864307	39.08798283	0	0	0	0	0	100	0	0	0	0	0	0	0	0	0	0	0	0	0	0	0	0	0	0	0	0	14	0	0	95	0	0	0	0	0	0	0	0
Bertrand_2003	AS57	Anatolia_Arabia_Iran	Harrat_Rahat	0	0	0	5	5	Stratigraphic	21.75516224	39.3776824	0	0	0	0	0	100	0	0	0	0	0	0	0	0	0	0	0	0	0	0	0	0	0	0	0	0	24	0	0	154	0	0	0	0	0	0	0	0
Camp_1989	SHAWAHIT2	Anatolia_Arabia_Iran	Harrat_Rahat	Shawahit	Basalt	Alkaline	5.25	2.75	Stratigraphic	23.08	39.78	46.37174597	1.534432505	15.39414429	8.624706339	11.83705075	9.087028861	0.179349254	0.617758541	2.959262689	0.239132339	0.677165391	0	0	26.2	0	205.6	366.2	0	228.6	93.6	77.8	16.4	8.4	419	19.8	121	22.4	0	0	180.6	8.8	34.2	0	0	0	0	0	0
Downs_2018	R14TS098	Anatolia_Arabia_Iran	Harrat_Rahat	0	Basalt	Alkaline	0.00081	0.00024	Stratigraphic	24.3760626	39.76375049	46.10454121	2.081692895	15.89025577	9.111867186	10.38863883	9.387443674	0.17843082	0.426251402	2.973846993	0.297384699	0.555118105	0	0	30	0	270	327	0	201	107	85	19	2.97	455	23	151.2	8	0	0	51	10	28	0	18	0	0	0	0
Downs_2018	R15JR007	Anatolia_Arabia_Iran	Harrat_Rahat	0	Basalt	Sub-Alkaline	0.155	0.045	Stratigraphic	24.44621011	39.66596083	46.46218189	1.912390937	15.63602538	9.385578735	9.997940185	9.51241088	0.178357704	0.44589426	2.962719639	0.247719033	0.574708157	0	0	29	0	262	340	0	214	98	91	18	2.87	393	23	143.08	8	0	0	62	9	29	0	18	0	0	0	0
Downs_2018	R15TS157	Anatolia_Arabia_Iran	Harrat_Rahat	0	Basalt	Sub-Alkaline	0.155	0.045	Stratigraphic	24.35430137	39.71470245	46.86054106	1.72565802	15.82844943	8.568784651	11.33578803	9.173756716	0.178516347	0.57521934	2.60832218	0.178516347	0.515713891	0	0	32	0	281	339	0	164	120	81	18	6.41	349	20	107.76	19	0	0	129	6	26	0	15	0	0	0	0
Downs_2018	R16DC034	Anatolia_Arabia_Iran	Harrat_Rahat	0	Basalt	Sub-Alkaline	0.155	0.045	Stratigraphic	24.371341	39.71333893	46.65709473	2.063507486	15.04971565	9.777850855	10.22825105	9.295704394	0.188493472	0.476194035	2.857164211	0.168652054	0.416669781	0	0	30	0	280	543	0	199	95	88	20	3.69	380	19	136.66	12	0	0	75	10	21	0	12	0	0	0	0
Downs_2018	R16DD198	Anatolia_Arabia_Iran	Harrat_Rahat	0	Basalt	Sub-Alkaline	0.155	0.045	Stratigraphic	24.44588962	39.65455448	46.26395603	1.665383461	14.78027822	9.246843408	10.05177875	11.37020732	0.178433942	0.366780881	2.686422131	0.218085929	0.475823846	0	0	29	0	253	602	0	313	99	86	16	2.34	363	20	122.36	7	0	0	54	6	24	0	16	0	0	0	0
Downs_2018	R14TRO110	Anatolia_Arabia_Iran	Harrat_Rahat	0	Basalt	Sub-Alkaline	0.2804	0.0065	Stratigraphic	24.36097538	39.6001878	46.72948248	1.308585337	15.27348839	9.086177268	10.79832633	10.65847751	0.179805619	0.28968683	2.527267864	0.139848815	0.359611238	0	0	35	0	271	640	0	245	107	84	18	1.99	238	22	85.34	5	0	0	61	5	18	0	12	0	0	0	0
Downs_2018	R15DD006	Anatolia_Arabia_Iran	Harrat_Rahat	0	Basalt	Sub-Alkaline	0.2804	0.0065	Stratigraphic	24.34764823	39.60388088	46.48560792	1.274964431	16.08883687	8.774993292	11.1205231	10.26042804	0.182137776	0.283325429	2.580285159	0.141662715	0.263087899	0	0	34	0	257	524	0	221	110	86	18	2.28	231	20	83.14	4	0	0	54	5	13	0	8	0	0	0	0
Downs_2018	R15DD007	Anatolia_Arabia_Iran	Harrat_Rahat	0	Basalt	Sub-Alkaline	0.2804	0.0065	Stratigraphic	24.3603763	39.60094412	46.29986962	1.389902547	15.66158305	9.217672543	11.26022498	9.89046595	0.181291637	0.312224485	2.618656972	0.151076364	0.342439758	0	0	34	0	266	584	0	214	111	87	19	2.87	244	22	90.4	5	0	0	67	9	17	0	12	0	0	0	0
Downs_2018	R14TRO114	Anatolia_Arabia_Iran	Harrat_Rahat	0	Basalt	Sub-Alkaline	0.2804	0.0065	Stratigraphic	24.30183425	39.58927623	46.68073125	1.745815703	15.74209955	9.157596917	9.949165628	9.869810368	0.168629926	0.426534518	2.955983407	0.208307556	0.476131555	0	0	28	0	241	301	0	246	92	81	17	3.12	380	21	122	9	0	0	67	7	24	0	14	0	0	0	0
Downs_2018	R16DD223	Anatolia_Arabia_Iran	Harrat_Rahat	0	Basalt	Sub-Alkaline	0.455	0.055	Stratigraphic	24.37844663	39.64104316	46.4009665	1.617484504	16.27407722	9.065851796	11.15369682	9.079744301	0.168694703	0.287773317	2.748731335	0.168694703	0.45646802	0	0	31	0	311	247	0	182	105	86	19	1.93	361	20	108.72	5	0	0	44	8	23	0	15	0	0	0	0
Moufti_2012	MR-126	Anatolia_Arabia_Iran	Harrat_Rahat	0	Basalt	Sub-Alkaline	0.85	0.85	Stratigraphic	24.406975	39.70879	46.70554668	1.816551081	16.20767243	8.891857684	10.54608822	9.224042711	0.171563158	0.363310216	2.845930027	0.211930959	0.484132393	0	0	30	0	274	219	60.4	169	72.5	0	17.4	2.9	449.3	19.7	129	7.4	0	0	36	9	24.4	3.31	17.1	3.68	1.36	3.93	0.69
Moufti_2012	MR-143	Anatolia_Arabia_Iran	Harrat_Rahat	0	Basalt	Sub-Alkaline	0.85	0.85	Stratigraphic	24.448995	39.79955667	46.70310312	1.605546191	15.94368338	8.682652351	10.5986372	10.20233149	0.162586956	0.315012228	2.692846459	0.17274864	0.383104271	0	0	29	0	251	561	62.1	285	100.9	0	17.3	2.4	439.2	17	101.4	7.4	0	0	43	7.1	19.3	2.62	11.4	2.96	1.12	3.33	0.61
Moufti_2012	MR-145	Anatolia_Arabia_Iran	Harrat_Rahat	0	Basalt	Sub-Alkaline	0.85	0.85	Stratigraphic	24.45968667	39.791305	46.857146	1.626212655	16.03991115	8.543293031	10.58553331	10.02999483	0.161611196	0.323222391	2.787793123	0.171711895	0.397049011	0	0	30	0	264	411	61.1	280	106.7	0	17.1	2.3	400.6	17.9	104.9	7.2	0	0	39	7.4	20	2.65	13.4	2.99	1.16	3.56	0.63
Moufti_2012	MR-163	Anatolia_Arabia_Iran	Harrat_Rahat	0	Basalt	Alkaline	0.85	0.85	Stratigraphic	24.35887333	39.85378	44.78424234	2.520632085	14.58727243	9.873824049	9.758591686	11.24667568	0.182214367	0.506151021	2.854691759	0.273321551	0.544808401	0	0	26	0	271	541	62.9	300	67.4	0	17.3	4.5	482.5	20.6	143.3	11.4	0	0	75	10.8	27.5	3.82	17.2	3.98	1.4	4.09	0.68
Moufti_2012	MR-165	Anatolia_Arabia_Iran	Harrat_Rahat	0	Basalt	Alkaline	0.85	0.85	Stratigraphic	24.36548167	39.861665	45.33429928	2.634536838	15.15871966	9.730221644	10.20376383	9.464066949	0.182391012	0.537040201	3.0702487	0.283719352	0.596170008	0	0	28	0	301	465	57.1	212	83.7	0	18.1	4.4	508.1	21.9	155.6	12.6	0	0	72	11.7	30.1	4.09	19.4	4.33	1.5	4.37	0.74
Moufti_2012	MR-5	Anatolia_Arabia_Iran	Harrat_Rahat	0	Basalt	Sub-Alkaline	0.85	0.85	Stratigraphic	24.34113833	39.77866667	46.68420669	1.667293096	15.69866934	8.842321406	11.38982151	9.501561862	0.170746883	0.281230161	2.671686528	0.190834752	0.371415483	0	0	32	0	274	308	55.4	171	92.2	0	18	2	351	19.4	108	5.1	0	0	30	6.5	18.7	2.76	13.1	3.3	1.21	3.73	0.66
Moufti_2012	MR-9	Anatolia_Arabia_Iran	Harrat_Rahat	0	Basalt	Alkaline	0.85	0.85	Stratigraphic	24.35321667	39.75374167	45.76184621	2.009742916	15.92721261	9.389039779	10.29993245	9.586473711	0.180876863	0.401948584	2.994516945	0.281364008	0.487966653	0	0	28	0	254	274	58.1	184	114	0	17.8	3.1	447.8	19.4	127.8	7.6	0	0	43	9.1	24.6	3.47	16.2	3.82	1.37	3.99	0.67
Moufti_2012	MR-11	Anatolia_Arabia_Iran	Harrat_Rahat	0	Basalt	Sub-Alkaline	0.85	0.85	Stratigraphic	24.344955	39.77567	46.05214388	1.607755405	16.02731169	9.019914579	11.08346382	10.04847128	0.180872483	0.261260254	2.612602532	0.170824012	0.353577771	0	0	30	0	257	308	59.1	185	93.4	0	18	2	364.1	18.3	102.2	4.8	0	0	28	6.3	17.8	2.56	11.7	3.15	1.11	3.45	0.6
Moufti_2012	MR-22	Anatolia_Arabia_Iran	Harrat_Rahat	0	Basalt	Sub-Alkaline	0.85	0.85	Stratigraphic	24.52126167	39.67997833	46.10420046	1.926862535	16.58908214	9.246884847	10.0658496	9.192740012	0.180643363	0.38135821	2.910365288	0.250893559	0.523567974	0	0	29	0	288	212	62.1	156	75.6	0	20	3.1	507.3	21.5	139.6	8.5	0	0	44	10	26.4	3.72	17.6	4.04	1.45	4.17	0.72
Moufti_2012	MR-36	Anatolia_Arabia_Iran	Harrat_Rahat	0	Basalt	Sub-Alkaline	0.85	0.85	Stratigraphic	24.45618333	39.70769667	46.44726018	1.670692349	16.10305879	8.954530959	10.82930703	9.6014488	0.171094999	0.311996764	2.77777764	0.191223823	0.383286513	0	0	29	0	255	281	57.2	176	92.3	0	17.9	2.3	390	18.6	108	5.7	0	0	32	7	19.3	2.83	13	3.36	1.19	3.43	0.63
Moufti_2012	MR-88	Anatolia_Arabia_Iran	Harrat_Rahat	0	Basalt	Sub-Alkaline	0.85	0.85	Stratigraphic	24.46823667	39.74865833	46.65446634	1.757324926	15.95651033	8.862177952	11.14646097	9.198340758	0.170711564	0.321339415	2.761510599	0.220920848	0.418899601	0	0	31	0	278	287	57	159	94.6	0	18.3	2.3	395.8	20.6	119	6.1	0	0	34	7.6	21.1	3.08	14.9	3.52	1.27	3.81	0.68
Bakhsh_2015	TFE1	Anatolia_Arabia_Iran	Harrat Tufail	0	Basalt	Sub-Alkaline	3.25	0.5	Stratigraphic	20.6914	39.6717	46.60594355	2.278969047	15.68587703	8.71973798	9.341719964	9.711282512	0.195046901	0.964968875	2.607469089	0.451687558	1.007174898	2.69	0	0	0	280	0	58	0	0	0	16	12	527	25	177	25	1	0.1	951	27.1	51	6.93	28.1	5.72	1.9	5.88	0.89
Bertrand_2003	J5	Anatolia_Arabia_Iran	South_Dead_Sea	Jordan	0	0	9	8	Stratigraphic	30.75221239	36.06223176	0	0	0	0	0	100	0	0	0	0	0	0	0	0	0	0	0	0	0	0	0	0	0	0	0	0	39	0	0	291	0	0	0	0	0	0	0	0
Bertrand_2003	J6	Anatolia_Arabia_Iran	South_Dead_Sea	Jordan	0	0	9	8	Stratigraphic	30.75221239	36.06223176	0	0	0	0	0	100	0	0	0	0	0	0	0	0	0	0	0	0	0	0	0	0	0	0	0	0	61	0	0	424	0	0	0	0	0	0	0	0
Bertrand_2003	J9	Anatolia_Arabia_Iran	South_Dead_Sea	Jordan	0	0	9	8	Stratigraphic	30.42772861	36.0944206	0	0	0	0	0	100	0	0	0	0	0	0	0	0	0	0	0	0	0	0	0	0	0	0	0	0	31	0	0	333	0	0	0	0	0	0	0	0
Bertrand_2003	J13	Anatolia_Arabia_Iran	South_Dead_Sea	Jordan	0	0	9	8	Stratigraphic	29.86725664	36.06223176	0	0	0	0	0	100	0	0	0	0	0	0	0	0	0	0	0	0	0	0	0	0	0	0	0	0	72	0	0	611	0	0	0	0	0	0	0	0
El_Hasan_2008	L1	Anatolia_Arabia_Iran	South_Dead_Sea	Jordan / El-Laijoun	Basalt	Alkaline	2.5	2.5	Stratigraphic	31.22777778	35.86444444	46.34347097	1.652191945	13.80247308	10.51656091	11.69875042	9.102448793	0.164192988	0.533627213	2.904163482	0.277075668	0	0	0	21	0	190	303	59	231	0	0	0	8	727	16	103	13	14	0	269	0	0	0	0	0	0	0	0
Yaseen_2016	mb1	Anatolia_Arabia_Iran	South_Dead_Sea	Jordan / Zarqu Ma	Basalt	Alkaline	3	3	Stratigraphic	31.5137	35.50986	46.03652114	2.306840929	10.43093289	9.123054386	12.73777382	10.29051649	0.140416405	1.474372246	3.209517814	0.250743579	1.395596637	2.21	0	0	0	0	163	39	324	42	106	0	0	938	16	280	47	0	0	628	35	71	0	0	0	0	0	0
Yaseen_2016	mb2	Anatolia_Arabia_Iran	South_Dead_Sea	Jordan / Zarqu Ma	Basanite	Alkaline	3	3	Stratigraphic	31.5137	35.50986	45.03833539	2.739898734	12.04955465	11.24758429	8.139699158	10.39961563	0.169993717	1.459946041	3.949854014	0.349987065	1.239290196	2.13	0	0	0	0	224	57	413	57	125	0	0	795	19	265	40	0	0	357	36	63	0	0	0	0	0	0
Yaseen_2016	mb3	Anatolia_Arabia_Iran	South_Dead_Sea	Jordan / Zarqu Ma	Basanite	Alkaline	3	3	Stratigraphic	31.5137	35.50986	44.91843495	2.783536126	13.27455315	9.679068576	9.978524816	9.023882458	0.170830737	1.517378899	4.029595619	0.391905808	1.453174679	2.51	0	0	0	0	216	51	419	50	124	0	0	884	19	262	45	0	0	381	40	74	0	0	0	0	0	0
Yaseen_2016	mb5	Anatolia_Arabia_Iran	South_Dead_Sea	Jordan / Zarqu Ma	Basanite	Alkaline	3	3	Stratigraphic	31.5137	35.50986	41.17350902	1.552956256	10.2051411	5.937536643	23.59686777	9.3076534	0.030252395	0.847067048	4.396681346	0.363028735	0.890055701	2.31	0	0	0	0	115	38	223	46	74	0	0	676	12	250	27	0	0	188	13	45	0	0	0	0	0	0
Yaseen_2016	mb6	Anatolia_Arabia_Iran	South_Dead_Sea	Jordan / Zarqu Ma	Trachybasalt	Alkaline	3	3	Stratigraphic	31.5137	35.50986	46.84552404	2.720062685	13.58016482	10.15490069	8.079593607	9.117247151	0.050371531	0.906687562	4.150614172	0.413046556	1.06441493	2.11	0	0	0	0	280	56	386	63	109	0	0	698	14	249	42	0	0	364	29	54	0	0	0	0	0	0
Yaseen_2016	mb9	Anatolia_Arabia_Iran	South_Dead_Sea	Jordan / Zarqu Ma	Basanite	Alkaline	3	3	Stratigraphic	31.5137	35.50986	44.36883425	2.605179617	11.53145396	11.56780531	8.280028241	10.40052327	0.959271564	0.959271564	4.554015532	0.292830268	1.161251746	2.22	0	0	0	0	237	60	509	66	123	0	0	805	17	180	38	0	0	292	36	59	0	0	0	0	0	0
Yaseen_2016	mb10	Anatolia_Arabia_Iran	South_Dead_Sea	Jordan / Zarqu Ma	Basalt	Alkaline	3	3	Stratigraphic	31.5137	35.50986	46.11195112	2.705958737	11.71911498	12.20799823	7.142121574	10.03920751	0.040237305	0.875161376	3.98349316	0.311839111	1.374647157	1.82	0	0	0	0	282	51	395	55	140	0	0	857	18	418	44	0	0	347	39	70	0	0	0	0	0	0
Yaseen_2016	mb11	Anatolia_Arabia_Iran	South_Dead_Sea	Jordan / Zarqu Ma	Basanite	Alkaline	3	3	Stratigraphic	31.5137	35.50986	42.94813543	2.709158821	11.76292856	9.442215302	15.13941694	9.521896446	0.059760856	0.946213559	3.10756453	0.229083283	1.434113142	1.82	0	0	0	0	259	53	257	59	147	0	0	859	17	220	51	0	0	352	36	73	0	0	0	0	0	0
Yaseen_2016	mb12	Anatolia_Arabia_Iran	South_Dead_Sea	Jordan / Zarqu Ma	Trachybasalt	Alkaline	3	3	Stratigraphic	31.5137	35.50986	45.89195958	2.46214654	12.00424143	11.75291859	7.917691157	9.807720659	0.051081878	1.103368574	4.403257921	0.418871403	0.809762197	2.51	0	0	0	0	324	57	457	37	137	0	0	647	17	242	33	0	0	229	26	41	0	0	0	0	0	0
Yaseen_2016	mb14	Anatolia_Arabia_Iran	South_Dead_Sea	Jordan / Zarqu Ma	Basalt	Alkaline	3	3	Stratigraphic	31.5137	35.50986	45.77762681	2.912658791	12.67923145	10.18412165	10.12301692	9.01294766	0.152761825	1.323935815	3.197814198	0.274971284	1.472776752	2.62	0	0	0	0	138	38	271	55	121	0	0	920	19	190	50	0	0	581	58	75	0	0	0	0	0	0
Yaseen_2016	mb15	Anatolia_Arabia_Iran	South_Dead_Sea	Jordan / Zarqu Ma	Trachybasalt	Alkaline	3	3	Stratigraphic	31.5137	35.50986	44.75665413	2.987760623	13.74369887	11.39332717	7.310054323	9.461241972	0.129469627	1.394288291	3.635108758	0.308735265	1.64587367	1.69	0	0	0	0	162	54	306	47	138	0	0	1062	18	300	50	0	0	492	53	84	0	0	0	0	0	0
Yaseen_2016	mb22	Anatolia_Arabia_Iran	South_Dead_Sea	Jordan / Zarqu Ma	Basanite	Alkaline	3	3	Stratigraphic	31.5137	35.50986	43.85867149	2.326451671	11.02535791	11.0051279	10.21615734	11.8345585	0.252875181	0.84966061	4.147152978	0.252875181	1.04431381	2.57	0	0	0	0	475	58	425	39	126	0	0	767	16	242	24	0	0	462	32	53	0	0	0	0	0	0
Yaseen_2016	mb23	Anatolia_Arabia_Iran	South_Dead_Sea	Jordan / Zarqu Ma	Trachybasalt	Alkaline	3	3	Stratigraphic	31.5137	35.50986	45.95084925	1.535448293	12.79540244	9.826869072	10.74813805	10.44104839	0.184253795	0.644888283	4.360673152	0.225199083	0.476013538	2.17	0	0	0	0	289	51	257	65	98	0	0	477	15	137	22	0	0	416	19	24	0	0	0	0	0	0
Yaseen_2016	rb1	Anatolia_Arabia_Iran	South_Dead_Sea	Jordan / Ar Rabba	Basalt	Alkaline	2.5	2.5	Stratigraphic	31.2594	35.521	45.91429328	2.863252142	12.57785762	9.642926011	9.919123487	10.22590051	0.224969811	0.991912349	3.507483873	0.245421612	1.123172143	1.411558882	0	0	0	0	321	56	248	63	126	0	0	796	19	298	63	0	0	439	36	57	0	0	0	0	0	0
Yaseen_2016	rb2	Anatolia_Arabia_Iran	South_Dead_Sea	Jordan / Ar Rabba	Basalt	Sub-Alkaline	2.5	2.5	Stratigraphic	31.2594	35.521	47.76435465	2.508632072	12.04143394	8.740138358	10.13487357	10.63659999	0.23079415	1.204143394	2.769529808	0.280966792	1.162258716	1.191960927	0	0	0	0	384	53	286	65	118	0	0	812	19	294	58	0	0	385	35	59	0	0	0	0	0	0
Yaseen_2016	rb4	Anatolia_Arabia_Iran	South_Dead_Sea	Jordan / Ar Rabba	Basalt	Alkaline	2.5	2.5	Stratigraphic	31.2594	35.521	46.72755011	2.805482669	12.09610282	9.292620577	10.46973604	10.46973604	0.213460638	0.823348175	2.907130592	0.416756483	1.103704888	1.897935232	0	0	0	0	360	50	273	58	124	0	0	1019	19	298	63	0	0	472	33	56	0	0	0	0	0	0
Yaseen_2016	rb5	Anatolia_Arabia_Iran	South_Dead_Sea	Jordan / Ar Rabba	Basalt	Alkaline	2.5	2.5	Stratigraphic	31.2594	35.521	46.31469063	2.488611432	12.20847493	8.6633378	10.40321173	11.32114217	0.265179906	1.091317308	3.18215888	0.530359814	1.025796918	2.285238271	0	0	0	0	385	48	295	49	117	0	0	1093	18	250	55	0	0	364	34	52	0	0	0	0	0	0
Yaseen_2016	rb6	Anatolia_Arabia_Iran	South_Dead_Sea	Jordan / Ar Rabba	Basalt	Alkaline	2.5	2.5	Stratigraphic	31.2594	35.521	47.60778112	2.651675899	12.74844182	8.662935407	10.17835595	9.964182128	0.214173822	0.917887811	3.283998613	0.479341412	0.810770964	2.310525558	0	0	0	0	292	38	210	43	118	0	0	700	18	210	55	0	0	471	32	41	0	0	0	0	0	0
Yaseen_2016	rb7	Anatolia_Arabia_Iran	South_Dead_Sea	Jordan / Ar Rabba	Basalt	Sub-Alkaline	2.5	2.5	Stratigraphic	31.2594	35.521	48.72053485	1.334527925	13.13996726	7.980756214	11.18950337	9.854975445	0.17451519	0.656998363	3.634022195	0.400358377	0.634120629	2.403700705	0	0	0	0	225	21	214	63	84	0	0	534	13	117	12	0	0	251	13	32	0	0	0	0	0	0
Yaseen_2016	rb8	Anatolia_Arabia_Iran	South_Dead_Sea	Jordan / Ar Rabba	Basalt	Alkaline	2.5	2.5	Stratigraphic	31.2594	35.521	47.79454547	1.642071564	13.95760829	9.530107159	9.64717044	9.134023076	0.194995999	1.662597459	2.924939974	0.543936205	0.238594854	2.013060738	0	0	0	0	286	40	275	69	102	0	0	631	16	175	18	0	0	196	21	12	0	0	0	0	0	0
Yaseen_2016	rb9	Anatolia_Arabia_Iran	South_Dead_Sea	Jordan / Ar Rabba	Basalt	Sub-Alkaline	2.5	2.5	Stratigraphic	31.2594	35.521	48.32838905	1.6654392	13.61981873	9.5613784	9.502199115	10.19698357	0.194130949	0.64369736	2.523702346	0.745871544	0.278241474	2.179782721	0	0	0	0	296	40	280	69	104	0	0	626	16	159	18	0	0	198	21	14	0	0	0	0	0	0
Yaseen_2016	rb16	Anatolia_Arabia_Iran	South_Dead_Sea	Jordan / Ar Rabba	Basalt	Sub-Alkaline	2.5	2.5	Stratigraphic	31.2594	35.521	47.5742983	1.888430011	12.57270248	10.72228343	9.492642836	11.81531077	0.222168236	0.626110485	1.373403644	0.21206968	0.416555961	1.140389596	0	0	0	0	371	60	344	63	116	0	0	525	17	151	23	0	0	617	25	21	0	0	0	0	0	0
Yaseen_2016	rb27	Anatolia_Arabia_Iran	South_Dead_Sea	Jordan / Ar Rabba	Basanite	Alkaline	2.5	2.5	Stratigraphic	31.2594	35.521	43.11867564	0.423035583	14.31098424	10.82152756	12.69106748	9.265511061	0.226994703	2.011998505	2.847751729	0.577804699	0.633604692	2.219904211	0	0	0	0	173	59	252	68	104	0	0	897	17	160	26	0	0	496	22	32	0	0	0	0	0	0
Aldanmaz_2000	EA415	Anatolia_Arabia_Iran	Western Anatolia	Biga	Basalt	Alkaline	9.65	1.15	Strategraphic	39.79	26.33	45.86939456	2.817677157	13.15247888	8.629134899	10.86249391	9.209722156	0.159303302	1.503424914	3.126327305	0.756690685	1.454403162	0	0	18.5	0	208.5	238.5	47.7	168.6	43.5	99.2	21.3	24.1	728.6	25.8	246.5	62.5	0	1.2	418.6	37.26	74.02	8.79	39.1	8.08	2.52	7.31	1.06
Aldanmaz_2000	EA254	Anatolia_Arabia_Iran	Western Anatolia	Biga	Basanite	Alkaline	9.65	1.15	Strategraphic	39.9	26.3	45.37385181	2.760764019	13.19804094	8.671241204	9.891082605	9.553435203	0.168823699	1.360520398	4.220592475	0.78453366	1.556081139	0	0	19	0	200.8	194.6	47.9	142.3	47.6	107	22.7	16.5	1015.2	27.7	267.4	69.2	0	3.6	415.8	38.68	79.27	9.34	39.59	8.29	2.57	7.39	1.09
Alici_2001	H-12	Anatolia_Arabia_Iran	Central Anatolia	Karasu	Basalt	Alkaline	0.35	0.15	K-Ar	36.92	36.57	46.79230954	2.013846233	13.91923132	9.237947031	9.970513212	9.703974741	0.059230772	1.095769274	3.060256531	0.493589763	1.012409464	0	0	24	0	219	244	78	232	0	0	0	18.4	688	22	142	36	0	0	242	24.58	51.31	0	26.24	6.03	2.13	5.05	0
Alici_2002	K-93-78	Anatolia_Arabia_Iran	Western Anatolia	Kula	Foidite	Alkaline	0.86	0.84	Strategraphic	38.61	28.57	37.42951882	3.581530777	13.73088278	7.1534005	14.73976469	11.00690162	0.123083593	1.926964446	2.613004144	3.026645726	2.642442245	0	0	0	0	262.8	154.4	50	82.1	0	0	25	19.4	1248.2	36.7	250.5	67.3	0	0	679.4	61.94	136.04	16.23	66.35	12.48	3.61	9.56	0
AliciSen_2004	C94-13	Anatolia_Arabia_Iran	Central Anatolia	Central	Basalt	Alkaline	1.294	1.294	Strategraphic	37.86305556	34.30111111	47.32964171	1.108255842	15.22072473	6.62366084	12.38399648	9.953967612	0.152512272	0.752393875	3.060412923	0.416866877	1.157136018	0	0	0	0	0	0	0	0	0	0	0	12.2	574.62	16	88.82	13.54	0	0	416.47	30.52	58.17	6.21	20.97	3.91	1.6	5.17	0
Aldanmaz_2006	EA517	Anatolia_Arabia_Iran	Western Anatolia	Thrace	Basalt	Alkaline	9.33	2.04	Strategraphic	41.052	27.366	44.85583403	2.738113326	12.03949455	8.002126551	9.424442496	13.21883175	0.164081698	1.302398474	3.517501388	0.922959548	1.483398854	0	0	17	0	172.5	410.5	55.2	332.7	40.8	76.7	20.2	36.5	959.5	23.7	253.1	88.7	0	0.8	456.4	36.27	75.54	9.16	39.89	8.21	2.61	7.42	1.02
Aldanmaz_2006	EA516	Anatolia_Arabia_Iran	Western Anatolia	Thrace	Basalt	Alkaline	9.33	2.04	Strategraphic	41.052	27.366	44.66367766	2.6923097	11.89529989	7.973197174	9.33607014	13.79936684	0.163790704	1.361510229	3.408894032	0.900848873	1.473609474	0	0	17.3	0	167.3	444.7	54.2	363.6	38.2	70.3	20.5	39.4	979.5	22.7	251.1	87.2	0	0.7	445.1	35.75	75.04	9.07	39.51	8.11	2.56	7.25	1.01
Aldanmaz_2006	EA520	Anatolia_Arabia_Iran	Western Anatolia	Thrace	Basalt	Alkaline	9.33	2.04	Strategraphic	41.052	27.366	45.13419674	2.686682822	13.12221532	8.445302596	11.14091641	10.69486483	0.165972684	0.881729883	3.24684063	0.736503785	1.3366047	0	0	25.5	0	191.9	253.2	50	151.2	61.1	79.2	20.7	11.9	803.9	22.8	221.7	74.8	0	0.7	491.3	32.52	67.94	8.18	35.29	7.58	2.39	6.94	0.97
Aldanmaz_2006	EA509	Anatolia_Arabia_Iran	Western Anatolia	Thrace	Basalt	Alkaline	9.33	2.04	Strategraphic	41.052	27.366	46.37775634	2.785543433	12.58119986	7.835605809	9.291997282	11.9336381	0.154181371	1.603486256	3.135021207	0.709234306	1.322833572	0	0	19.7	0	164.2	376.3	48.6	256.8	43.8	71.8	17.7	22.4	734.5	21.1	216.4	73.2	0	0.4	332.9	31.78	67.24	8.25	35.43	7.58	2.41	6.98	0.97
Aldanmaz_2006	EA521	Anatolia_Arabia_Iran	Western Anatolia	Thrace	Basalt	Alkaline	9.33	2.04	Strategraphic	41.052	27.366	45.01115089	2.709388926	13.26666301	8.488777514	10.83755571	11.02441012	0.176473608	0.851225639	3.207667349	0.695513632	1.315487948	0	0	25.6	0	207.2	225.8	51.9	144.2	60.2	77.6	21.5	9.5	841.8	23.1	217.1	72.1	0	0.7	493	31.49	66.85	8.06	35.12	7.41	2.39	6.88	0.97
Aldanmaz_2006	EA514	Anatolia_Arabia_Iran	Western Anatolia	Thrace	Basanite	Alkaline	9.33	2.04	Strategraphic	41.052	27.366	45.02818613	2.660710116	12.46761866	7.771216161	9.07291955	12.78364171	0.163108666	2.079635492	3.557807779	0.846126206	1.301485037	0	0	18.4	0	163	431	50.5	319.3	46.4	75.4	19.3	22.7	838.2	20.6	217.1	74.1	0	0.6	418.3	31.22	66.15	8.02	34.36	7.35	2.31	6.69	0.93
Aldanmaz_2006	EA519	Anatolia_Arabia_Iran	Western Anatolia	Thrace	Basalt	Alkaline	9.33	2.04	Strategraphic	41.052	27.366	45.37020765	2.726196901	13.28496721	8.521455675	11.22983416	10.28615061	0.167765963	0.81785907	3.177067926	0.713005343	1.27755487	0	0	25.3	0	202.5	246.3	51.8	145.9	61.6	79.1	21.5	11	837.1	22.8	215.2	72.4	0	0.6	525.7	31.14	64.9	8.02	34.21	7.46	2.38	6.91	0.96
Aldanmaz_2006	EA522	Anatolia_Arabia_Iran	Western Anatolia	Thrace	Basalt	Alkaline	9.33	2.04	Strategraphic	41.052	27.366	46.81326809	2.818190051	13.09936487	7.799016564	9.247838466	11.78420951	0.156566114	1.304717617	2.724250383	0.741079606	1.252134609	0	0	18.9	0	181.3	369.5	50.2	262.7	39.8	70.3	21.8	9.9	872.6	22.3	215.3	71.3	0	0.6	341.8	30.13	63.6	7.84	33.42	7.19	2.28	6.55	0.94
Aldanmaz_2006	EA510	Anatolia_Arabia_Iran	Western Anatolia	Thrace	Trachybasalt	Alkaline	9.33	2.04	Strategraphic	41.052	27.366	46.60357182	2.873457799	13.18288882	7.673207552	9.052936936	10.79349022	0.154486979	2.028928983	3.419311789	0.793033156	1.203591987	0	0	18.5	0	161.6	390	45.5	217	46.2	68.4	19.2	24.9	745.9	21.3	214.5	70.7	0	0.5	348.3	29.76	61.1	7.51	33.27	7.12	2.28	6.42	0.91
Aldanmaz_2006	EA508	Anatolia_Arabia_Iran	Western Anatolia	Thrace	Trachybasalt	Alkaline	9.33	2.04	Strategraphic	41.052	27.366	46.29261875	2.788711973	12.67314663	7.940486751	9.140778134	11.81587592	0.154928443	1.662898621	3.294811554	0.712670837	1.186073846	0	0	20.1	0	159.4	622.6	49.6	278.3	55	77.2	18.4	20.2	725.3	20.3	197.3	64	0	0.6	337	28.19	60.23	7.42	32.01	6.98	2.21	6.45	0.91
Aldanmaz_2006	EA515	Anatolia_Arabia_Iran	Western Anatolia	Thrace	Basanite	Alkaline	9.33	2.04	Strategraphic	41.052	27.366	44.79546178	2.647606289	11.8938621	7.997252018	9.052776887	13.61480618	0.162929618	2.158817435	3.502986782	0.773915684	1.0502843	0	0	19.4	0	170.1	533.7	54.4	346.5	43.3	72.4	19.7	19.9	759.6	21.4	176.8	57.1	0	0.6	386.6	25.16	53.26	6.52	28.35	6.42	2.03	5.87	0.82
Aldanmaz_2006	EA252	Anatolia_Arabia_Iran	Western Anatolia	Biga	Trachybasalt	Alkaline	8.965	2.965	Strategraphic	39.903	26.301	45.26734678	2.804435012	13.25913091	8.695581432	10.25650261	9.39436181	0.168464294	1.506268982	3.745853127	0.812592477	1.621531843	0	0	22.9	0	192	190.3	50.1	146.4	52.2	100.8	24.1	16.9	792.7	25.9	259	71.8	0	0.4	456.6	42.11	82.66	10	42.49	8.67	2.76	7.54	1.12
Aldanmaz_2006	EA524	Anatolia_Arabia_Iran	Western Anatolia	Biga	Basanite	Alkaline	8.965	2.965	Strategraphic	39.903	26.301	45.28244036	2.755202106	13.17145179	8.653771874	9.871155747	9.534188581	0.168483583	1.555995434	4.21208955	0.782953116	1.55608873	0	0	19	0	200.8	194.6	47.9	142.3	47.6	10.7	22.7	16.5	815.7	27.7	247.3	69	0	1.1	455.8	38.68	79.27	9.34	39.59	8.29	2.57	7.39	1.09
Aldanmaz_2006	EA527	Anatolia_Arabia_Iran	Western Anatolia	Biga	Trachybasalt	Alkaline	8.965	2.965	Strategraphic	39.903	26.301	45.18085013	3.00262083	13.617947	8.543741828	10.17049345	9.119070669	0.171867185	1.597353842	3.801297751	0.808786756	1.553321344	0	0	20	0	198.6	255.8	49	127.3	51.2	80.4	22.5	13.5	882.7	27.1	237	63.7	0	1.1	391.3	38.18	79.13	9.77	42.31	8.44	2.78	7.88	1.1
Aldanmaz_2006	EA529	Anatolia_Arabia_Iran	Western Anatolia	Biga	Trachybasalt	Alkaline	8.965	2.965	Strategraphic	39.903	26.301	45.31652018	2.979075704	13.55326933	8.548555544	10.18782886	9.303256893	0.172847396	1.504789093	3.639962806	0.854069485	1.512631428	0	0	21	0	196.4	212.1	48.2	123.7	45.3	94.8	23.1	15.4	851.6	26.6	239.5	63.3	0	1.2	388.2	37.76	77.02	9.52	41.13	8.51	2.78	7.72	1.09
Aldanmaz_2006	EA415	Anatolia_Arabia_Iran	Western Anatolia	Biga	Basalt	Alkaline	8.965	2.965	Strategraphic	39.903	26.301	45.87005322	2.817717618	13.15266775	8.62925881	10.86264989	9.209854404	0.15930559	1.503446503	3.126372198	0.756701551	1.454424047	0	0	18.5	0	208.5	228.5	47.7	168.6	43.5	99.2	21.3	24.1	728.6	25.8	246.5	65.7	0	1.2	418.6	37.26	74.02	8.79	39.1	8.08	2.52	7.31	1.06
Kheirkhah_2009	Mu 15.20	Anatolia_Arabia_Iran	Eastern Anatolia	Van	Trachybasalt	Alkaline	1.25	1.25	Strategraphic	38.2	44.76	47.41279026	1.30087057	13.54088003	6.377578678	9.500297196	11.29392177	0.137971122	1.980871096	3.350727227	0.748986086	2.459192394	0	0	21	0	160	518	48	354	52.1	78.2	15.5	47	1113	24	191	33	0	1.6	799	66.11	125.94	14.81	54.33	8.18	2.12	5.68	0.8
Kheirkhah_2009	Mu 15.21	Anatolia_Arabia_Iran	Eastern Anatolia	Van	Trachybasalt	Alkaline	1.25	1.25	Strategraphic	38.2	44.76	49.65242268	1.21302367	14.05680371	6.06091701	10.15270232	10.11192841	0.142708668	2.262951721	3.822553584	0.744123764	0	0	0	23	0	144	436	0	243	0	0	0	58	1125	24	203	32	0	0	810	72	0	0	53	0	0	0	0
Kurkcuoglu_2015	SV-08	Anatolia_Arabia_Iran	Central Anatolia	Sivas	Basalt	Sub-Alkaline	2.65	2.65	Strategraphic	39.394	37.096	47.79404434	1.494965416	13.89321193	8.304182064	10.25546275	10.30529494	0.159462978	1.265737385	2.581306952	0.468422497	1.104299132	0	0	16	0	142	215	58	223	60	92	0	14	654	19	152	26	0	0.3	309	28	56	6.6	25	4.99	1.6	4.83	0.74
Kurkcuoglu_2015	SV-13	Anatolia_Arabia_Iran	Central Anatolia	Sivas	Basalt	Sub-Alkaline	2.65	2.65	Strategraphic	39.179	36.832	49.38857891	1.550090629	14.4891108	8.456531284	8.871901348	9.848807339	0.149526427	1.066621847	2.666554619	0.348894997	0.752025708	0	0	18	0	152	213	53	192	60	94	0	14	436	19	142	20	0	0.2	192	19	38	4.7	19	4.28	1.41	4.29	0.66
Kurkcuoglu_2015	SV-14	Anatolia_Arabia_Iran	Central Anatolia	Sivas	Basalt	Sub-Alkaline	2.65	2.65	Strategraphic	39.488	36.176	48.19386278	1.367306052	13.17318518	8.374872869	10.12982655	10.365062	0.16662511	0.695904872	3.322700729	0.460669422	1.33747478	0	0	23	0	178	311	72	254	79	94	0	12	643	22	119	25	0	0.5	339	34	68	8	30	5.52	1.67	5.14	0.78
Kurkcuoglu_2015	SV-15	Anatolia_Arabia_Iran	Central Anatolia	Sivas	Basanite	Alkaline	2.65	2.65	Strategraphic	39.431	36.272	42.4220951	1.488494565	13.0957949	8.848562751	13.46545415	10.70533177	0.177436439	0.778748812	3.514227234	0.808321552	2.145365375	0	0	22	0	171	341	62	284	71	85	0	7	1057	24	172	31	0	0.7	633	55	110	12.9	48	8.02	2.23	6.72	0.98
Kurkcuoglu_2015	SV-16	Anatolia_Arabia_Iran	Central Anatolia	Sivas	Basanite	Alkaline	2.65	2.65	Strategraphic	39.45	36.238	41.58074056	1.290419985	12.45620498	9.110190569	13.22071795	12.32472823	0.194780375	0.808338557	3.082399435	0.925206782	2.392873367	0	0	24	0	178	263	65	296	87	93	0	6	1166	24	155	33	0	1	782	63	123	14.3	52	8.42	2.33	6.96	0.99
Kurkcuoglu_2015	SV-17	Anatolia_Arabia_Iran	Central Anatolia	Sivas	Basalt	Sub-Alkaline	2.65	2.65	Strategraphic	39.475	36.25	46.46560866	1.242051946	14.58792485	9.535651818	10.90630474	9.78301473	0.178142908	0.405769958	2.998738961	0.326595332	0.849797965	0	0	22	0	161	239	68	221	64	96	0	8	492	20	97	12	0	0.1	338	21	43	5.3	21	4.22	1.34	4.27	0.67
Lustrino_2010	3MO 114	Anatolia_Arabia_Iran	Eastern Anatolia	Karacadag	Basalt	Alkaline	3.95	0.15	K-Ar	37.229935	39.67214924	46.02249036	2.676415212	12.44384932	9.797062321	10.07359231	11.25872081	0.177769276	0.938226735	2.627034857	0.345662481	0.808833614	0	0	0	0	259	460	65	260	80	180	22	11	530	19	139	28	0	0	219	17.9	40.6	4.94	19.2	4.8	1.74	4.8	0.7
Lustrino_2010	3MO 103	Anatolia_Arabia_Iran	Eastern Anatolia	Karacadag	Basalt	Alkaline	3.87	0.15	K-Ar	37.857514	40.05040281	46.29375359	2.23078642	12.33842047	10.10763405	9.49564839	11.64746892	0.246768409	0.89823701	2.635486611	0.35534651	0.836274055	0	0	0	0	235	400	67	300	80	210	21	12	459	20	133	26	0	0.8	258	18.8	41.6	4.95	19.7	4.7	1.68	4.7	0.7
Lustrino_2010	3MO 40	Anatolia_Arabia_Iran	Eastern Anatolia	Karacadag	Basalt	Sub-Alkaline	8.8	2.2	Strategraphic	37.741019	39.37383657	46.75192918	1.886129332	14.30649163	8.341258485	13.21293793	9.089538164	0.21068466	0.451467127	2.668672352	0.160521645	0.467563703	0	0	24	0	209	390	390	198	59.7	0	22.4	3.9	427	18.8	89.7	14.1	0	0	159	9.83	22.8	2.82	12.1	3.31	1.31	3.74	0.58
Lustrino_2012	3MO 16+ACo-	Anatolia_Arabia_Iran	Eastern Anatolia	Karacadag	Basanite	Alkaline	0.95	0.95	Strategraphic	37.780098	39.74030656	44.09426086	3.56849406	13.16068561	9.716867382	9.214467948	9.94009487	0.188861802	1.659995844	3.379632258	0.705746736	1.538589359	0	0	20	0	252	356	356	289	95	0	27.8	15	867	0	219	53.5	0	0.3	199	37.3	77.9	8.85	34.8	7.66	2.58	6.88	0.92
Lustrino_2012	3MO 127	Anatolia_Arabia_Iran	Eastern Anatolia	Karacadag	Basalt	Alkaline	0.95	0.95	Strategraphic	37.255233	40.26275772	45.89230236	2.916631408	12.55937198	8.51943193	9.8609919	11.20026142	0.208330815	1.309507979	3.134882737	0.29761545	1.60767865	0	0	23	0	244	342	342	274	76.5	0	23.9	17	774	0	208	61.5	0	0.2	287	39.7	82	9.23	35.2	8	2.78	7.6	1.05
Lustrino_2012	3MO 20	Anatolia_Arabia_Iran	Eastern Anatolia	Karacadag	Basanite	Alkaline	0.95	0.95	Strategraphic	37.762733	39.83808811	44.6473808	2.856562553	13.11646543	9.292339075	8.322580172	10.43782026	0.207570289	1.779173909	3.8845297	0.672132366	2.083963897	0	0	18	0	212	308	308	287	83.4	260	26.9	21.7	1095	0	241	63.4	0	0.2	329	55.6	107	11.5	43.1	8.53	2.86	7.43	1.02
Lustrino_2012	3MO 91	Anatolia_Arabia_Iran	Eastern Anatolia	Karacadag	Basanite	Alkaline	0.95	0.95	Strategraphic	37.660161	39.84101508	44.04030362	3.748532936	13.08019826	10.11522057	8.439157482	9.222581032	0.20825183	1.77509893	3.857617228	0.743756535	1.890629912	0	0	0	0	240	180	180	160	70	190	30	16	1120	0	273	65	0	0	226	45.6	96.6	11.5	41.7	9.5	3.25	8.5	1.1
Lustrino_2012	3MO 95	Anatolia_Arabia_Iran	Eastern Anatolia	Karacadag	Basalt	Alkaline	0.95	0.95	Strategraphic	37.69857	39.83289597	46.47270751	3.082882487	13.94779843	8.417092088	9.158854764	10.14657439	0.239447183	1.007673563	3.621638649	0.389101673	1.067518205	0	0	22	0	270	281	281	261	95.5	0	24.5	11.7	657	0	144	40.5	0	0.1	159	26	53.4	6.18	24.6	5.89	2.14	5.61	0.8
Lustrino_2012	3MO 15	Anatolia_Arabia_Iran	Eastern Anatolia	Karacadag	Basanite	Alkaline	0.95	0.95	Strategraphic	37.804504	39.73906203	44.62365427	3.101066561	13.06807283	9.200097643	9.065418219	10.14534235	0.208058779	1.605024865	3.76487314	0.703436824	1.847117393	0	0	0	0	229	310	310	230	80	0	25	16	1000	0	221	58	0	0	284	49.2	94.4	9.54	34.8	7.9	2.66	6.8	1
Lustrino_2012	3MO 76	Anatolia_Arabia_Iran	Eastern Anatolia	Karacadag	Basalt	Alkaline	0.95	0.95	Strategraphic	37.645509	39.93522647	45.46386743	3.421260757	12.31853362	8.730952118	9.814928817	11.35100508	0.219439466	1.276738708	3.221770333	0.5186751	1.130678909	0	0	0	0	271	410	62	310	100	0	25	13	717	20	177	44	0	0	182	26.6	57.1	6.2	25.2	6.3	2.24	5.9	0.8
Lustrino_2012	3MO 6	Anatolia_Arabia_Iran	Eastern Anatolia	Karacadag	Basanite	Alkaline	0.95	0.95	Strategraphic	37.901561	39.83271034	42.57616458	4.421856855	14.05275827	12.57121736	8.87286881	9.008925945	0.242959168	0.787187704	2.322689645	0.466481602	1.101931228	0	0	21	0	219	294	56.8	252	55.8	230	24.4	16.8	581	23.4	171	33	0	0.3	234	26.8	55.3	6.37	25.8	6.03	2.08	5.7	0.82
Lustrino_2012	3MO 30+ACo-	Anatolia_Arabia_Iran	Eastern Anatolia	Karacadag	Basanite	Alkaline	0.95	0.95	Strategraphic	37.872619	39.8764315	43.91277977	3.182225671	15.54357645	10.64580576	8.99534916	10.03997036	0.174103532	0.657724455	2.485811542	0.396569156	0.925870916	0	0	0	0	245	290	60	260	90	0	24	8	982	20	142	33	0	0	160	21.3	46.8	5.09	21.6	5.7	2.09	5.3	0.8
Lustrino_2012	3MO 70	Anatolia_Arabia_Iran	Eastern Anatolia	Karacadag	Basanite	Alkaline	0.95	0.95	Strategraphic	37.655454	40.00165909	44.7546226	3.490860563	12.28265754	9.693486853	8.443705464	9.836071497	0.208854906	1.869748677	4.017970562	0.815528679	1.828574521	0	0	19	0	229	212	58.8	214	70.5	0	28.4	18.9	966	26.7	258	74.1	0	0.3	279	45.3	93.1	10.2	39.9	8.9	2.94	8.02	1.09
Lustrino_2012	3MO 69	Anatolia_Arabia_Iran	Eastern Anatolia	Karacadag	Trachybasalt	Alkaline	0.95	0.95	Strategraphic	37.655779	39.99952082	46.51730843	3.019701423	12.81386459	9.130977932	8.294245685	9.5954986	0.17879811	1.668782366	3.873959063	0.705259214	1.596091449	0	0	0	0	232	220	55	240	80	0	26	21	823	26	223	65	0	0	289	39.3	81.3	8.51	34	8	2.71	7.2	1.1
Lustrino_2012	3MO 72	Anatolia_Arabia_Iran	Eastern Anatolia	Karacadag	Basanite	Alkaline	0.95	0.95	Strategraphic	37.635131	40.00682626	42.82418177	3.558823577	12.43123693	9.310415612	9.523056996	9.64135584	0.226739453	1.981505648	4.48549786	0.975965468	2.39423373	0	0	0	0	233	180	54	220	70	190	28	21	1230	29	285	105	0	0	371	61.9	122	12.8	47.5	10.9	3.59	9.6	1.3
Lustrino_2012	3MO 75	Anatolia_Arabia_Iran	Eastern Anatolia	Karacadag	Basalt	Alkaline	0.95	0.95	Strategraphic	37.643264	39.95329998	44.81662229	3.482743526	12.58378105	8.993658054	10.38835533	10.86735731	0.209563364	1.2773386	3.133471253	0.538877222	1.106167778	0	0	24	0	284	417	60.6	278	92.2	0	24.4	12.1	738	20.7	177	45.5	0	0.1	264	26	55.8	6.46	26.5	6.25	2.22	5.83	0.81
Lustrino_2012	3MO 71	Anatolia_Arabia_Iran	Eastern Anatolia	Karacadag	Basalt	Alkaline	0.95	0.95	Strategraphic	37.64877	39.991628	49.01868179	2.594108949	13.12020488	8.503594494	8.480740794	9.488452347	0.259410895	1.247167764	3.282545555	0.468935079	1.092506215	0	0	0	0	220	310	55	230	70	0	25	20	579	24	172	41	0	0.7	236	25.8	55.1	6.57	25.2	5.9	2.12	6.1	0.9
Lustrino_2012	OKB-2	Anatolia_Arabia_Iran	Eastern Anatolia	Karacadag	Basalt	Alkaline	0.95	0.95	Strategraphic	37.31	40.27	47.71124782	2.449037443	13.7445979	9.260701021	8.396699806	9.626216562	0.16993321	1.359465683	3.178750641	0.459819275	1.032324899	0	0	21	0	227	0	53.9	248	61	210	20.1	18.2	548	20.8	171	27.7	0	0.6	220	23.5	52.1	6.27	27.4	5.59	1.84	5.32	0.82
Notsu_1995	EG22	Anatolia_Arabia_Iran	Central Anatolia	Central	Basalt	Alkaline	0.71	0.11	K-Ar	37.89	33.93	48.76162301	1.328215897	15.38516748	6.914772459	10.52510476	10.27354872	0.140871383	0.875415023	3.471473368	0.402489666	0	0	0	0	0	0	0	0	0	0	0	0	13	574	25	134	14	0	0	324	0	0	0	0	0	0	0	0
Notsu_1995	KP15	Anatolia_Arabia_Iran	Central Anatolia	Central	Basalt	Sub-Alkaline	0.34	0.02	K-Ar	37.78	33.56	48.47299056	1.099345439	15.33994052	6.653075731	10.13840794	10.9120214	0.132328618	0.855046453	3.043558206	0.325731982	1.104720017	0	0	28	0	0	474	47	0	0	0	0	17	569	24	127	11	0	0	317	27.8	56	0	22.9	4.42	1.36	0	0.61
Notsu_1995	KR12	Anatolia_Arabia_Iran	Eastern Anatolia	Karacadag	Basalt	Alkaline	1.93	0.14	K-Ar	37.53	39.88	46.31866653	2.916692305	14.03595956	9.882908262	8.680394847	9.098487258	0.1592733	1.294095562	3.155602255	0.507683644	1.144808101	0	0	21	0	0	362	58	0	0	0	0	9	663	23	205	28	0	0	241	27.6	58.1	0	30.2	6.55	2.12	0	0.82
Notsu_1995	KR17	Anatolia_Arabia_Iran	Eastern Anatolia	Karacadag	Basalt	Alkaline	0.22	0.02	K-Ar	37.53	39.88	47.07950987	2.382483847	13.73491756	9.643968804	9.356848954	9.020857642	0.162904879	1.252331253	3.217371349	0.43780686	0.979103933	0	0	22	0	0	310	60	0	0	0	0	15	575	23	172	28	0	0	227	22.7	49.6	0	25.9	5.54	1.93	0	0.74
Notsu_1995	EG12	Anatolia_Arabia_Iran	Central Anatolia	Central	Basalt	Sub-Alkaline	0.75	0.5	Strategraphic	37.89	33.93	48.10979306	1.219601102	15.94405343	6.433147926	10.97640992	10.11376523	0.12890093	1.02129198	3.053960483	0.30737914	0.838812685	0	0	27	0	0	414	44	0	0	0	0	16	697	22	97	10	0	0	389	20.3	42.4	0	19.3	3.85	1.32	0	0.56
Notsu_1995	EG14	Anatolia_Arabia_Iran	Central Anatolia	Central	Basalt	Sub-Alkaline	0.75	0.5	Strategraphic	37.89	33.93	49.77798683	0.81088148	15.11280358	6.065393469	10.5211872	10.73404359	0.131768241	0.871697591	3.000261475	0.253400462	0.948439414	0	0	27	0	0	563	44	0	0	0	0	13	783	17	64	9	0	0	326	24.9	48	0	20.8	3.81	1.21	0	0.5
Notsu_1995	KP16	Anatolia_Arabia_Iran	Central Anatolia	Central	Basalt	Sub-Alkaline	0.26	0.12	Strategraphic	37.78	33.56	49.57240205	1.084800607	15.32654068	6.409280651	9.68358707	10.42005721	0.139332188	0.925563821	3.164831129	0.318473573	1.102875575	0	0	27	0	0	456	45	0	0	0	0	20	566	24	135	11	0	0	356	29.5	55.9	0	22.7	4.56	1.37	0	0.62
Paton_1992	SP91B1	Anatolia_Arabia_Iran	Western Anatolia	Thrace	Basalt	Alkaline	6.47	0.23	Strategraphic	41.01	27.47	46.22296699	2.563938245	12.17098395	8.257134904	9.596748771	12.55197077	0.164751052	1.390087	2.811064822	0.669301148	1.209215097	0	0	17.9	0	186.8	403.3	0	293.6	49.9	96.8	0	20.6	736.8	21.4	236.5	67.5	0	0	326.1	23.6	59.7	0	32.8	0	0	0	0
Paton_1992	SP91B2	Anatolia_Arabia_Iran	Western Anatolia	Thrace	Basalt	Alkaline	6.47	0.23	Strategraphic	41.01	27.47	46.96383746	2.704231637	12.59190484	8.342631864	11.34942003	9.292533423	0.156615732	1.075428025	3.017463101	0.762196561	1.322991355	0	0	17.1	0	184.5	407.3	0	317.8	49	96.8	0	4.8	802.3	22.1	229.6	67.2	0	0	349.1	32.4	64.4	0	36.5	0	0	0	0
Paton_1992	SP91B6	Anatolia_Arabia_Iran	Western Anatolia	Thrace	Basalt	Alkaline	6.47	0.23	Strategraphic	41.01	27.47	48.05378152	2.580416562	13.79331102	7.899914837	9.451164275	9.865689024	0.145083662	1.326479196	2.580416562	0.746144548	1.283241964	0	0	21.4	0	187	340.5	0	226.7	50.5	90.2	0	12.2	783.1	22.2	244.5	68.5	0	0	390.7	28.6	63.6	0	29.7	0	0	0	0
Paton_1992	SP91B7	Anatolia_Arabia_Iran	Western Anatolia	Thrace	Basalt	Sub-Alkaline	6.47	0.23	Strategraphic	41.01	27.47	47.97739799	2.547928898	13.43078309	7.952721937	9.03637941	10.9034852	0.144417022	1.196598187	2.547928898	0.742716116	1.21668245	0	0	20.2	0	184	387.7	0	283.4	50.2	94.6	0	7.5	750.7	21.6	244.5	68.1	0	0	356.7	25.2	60.5	0	33.3	0	0	0	0
Paton_1992	SP90B68	Anatolia_Arabia_Iran	Western Anatolia	Thrace	Basalt	Alkaline	6.47	0.23	Strategraphic	41.01	27.47	47.8530538	2.495596027	13.37223537	7.657282209	9.358485099	11.29257202	0.135178118	1.216603063	2.495596027	0.748678808	1.148897625	0	0	13.7	0	185.5	399.7	0	301.2	50.4	92.9	0	9.2	759.6	16.21	244.4	66.7	0	0	419.5	29.07	56.6	7.12	29.92	6.23	2.08	5.82	0.81
Paton_1992	SP90B66	Anatolia_Arabia_Iran	Western Anatolia	Thrace	Basalt	Alkaline	6.47	0.23	Strategraphic	41.01	27.47	46.69627775	2.375935854	12.69196504	7.805955702	8.660996938	13.56517222	0.142150009	1.65503224	2.375935854	0.731057186	1.008204547	0	0	14.3	0	170.9	503.1	0	384.6	53.9	95.4	0	27.5	761.7	13.96	230.7	66.6	0	0	415.4	15.94	50.45	6.15	26.6	5.37	1.84	4.89	0.71
Paton_1992	SP91B5	Anatolia_Arabia_Iran	Western Anatolia	Thrace	Basalt	Alkaline	6.47	0.23	Strategraphic	41.01	27.47	46.28375595	2.567277727	12.92993317	7.571682388	11.73464192	9.468785465	0.13511988	2.037192043	2.723185282	0.85229463	1.489068281	0	0	18.6	0	181.5	430.2	0	299	62.5	102.3	0	26.2	859.4	23.2	245.3	79.3	0	0	567.9	36.7	72.8	0	37.2	0	0	0	0
Paton_1992	SP90B67	Anatolia_Arabia_Iran	Western Anatolia	Thrace	Basanite	Alkaline	6.47	0.23	Ar-Ar	41.01	27.47	43.60209658	2.741693309	12.21021779	8.605984912	9.967940732	12.22040995	0.173266863	1.447287918	3.985137859	0.958063834	1.605199365	0	0	10.9	0	182.5	369.4	0	293.7	55.9	110.1	0	54.9	947.3	19.78	307.1	97.2	0	0	589.3	42.87	80.17	9.76	41.1	8.24	2.8	7.58	1.07
Pearce_1990	KARA-1913	Anatolia_Arabia_Iran	Eastern Anatolia	Karacadag	Basalt	Sub-Alkaline	0.83	0.88	K-Ar	37.66	39.84	48.76750562	2.388408574	14.39041149	9.711369199	8.194539879	9.913394585	0.159893462	0.899400719	2.518322011	0.259826875	0	0	0	24	0	243	420	56	239	45	126	0	15	584	18	141	18	0	0	134	0	0	0	0	0	0	0	0
Pearce_1990	KARA-PL2/5	Anatolia_Arabia_Iran	Eastern Anatolia	Karacadag	Basalt	Alkaline	1.03	0.42	Strategraphic	37.66	39.84	46.04053431	3.47323329	13.48906882	10.43676556	8.683083224	9.470618679	0.181738952	1.45391161	3.170335037	0.615893112	0	0	0	0	0	244	320	57	242	62	138	0	13	735	21	259	37	0	0	0	0	0	0	0	0	0	0	0
Pearce_1990	KARA-1911	Anatolia_Arabia_Iran	Eastern Anatolia	Karacadag	Basalt	Sub-Alkaline	1.03	0.42	Strategraphic	37.66	39.84	46.92166389	2.511866375	13.86550239	10.4148973	8.801579777	9.555139689	0.170806913	0.954509223	2.632435961	0.261234103	0.944422645	0	0	0	0	176	286	0	244	0	98	0	13	544	0	154	26	0	0	159	17.25	47.72	0	23.25	5.21	1.58	0	0.62
Pearce_1990	KARA-PL66	Anatolia_Arabia_Iran	Eastern Anatolia	Karacadag	Basalt	Alkaline	1.03	0.42	Strategraphic	37.66	39.84	47.61717332	2.497617194	13.44246002	9.647186518	8.569060616	9.38129385	0.162446647	0.893456557	3.695661214	1.330031921	0	0	0	25	0	248	320	53	226	86	126	0	9	647	18	154	23	0	0	103	0	0	0	0	0	0	0	0
Polat_1997	OC92-4	Anatolia_Arabia_Iran	Central Anatolia	Karasu	Basanite	Alkaline	1.3	1.3	Strategraphic	37.04	35.95	43.55285098	3.004677549	14.64405968	9.434786529	8.994068011	9.54309547	0.169699396	1.876675679	3.733386721	0.758656126	1.608358705	0	0	17.8	0	189	236	0	195	0	0	0	21.5	871	26	259	66	0	0	293	38.8	82	9.1	36.7	8.2	2.6	7.1	0.86
Polat_1997	OC92-8	Anatolia_Arabia_Iran	Central Anatolia	Karasu	0	0	1.3	1.3	Strategraphic	37.04	35.95	44.89139252	2.922536021	15.48014663	9.864619446	10.63679188	9.480169848	0.175558701	1.363161677	0	0.784850663	1.608272269	0	0	21.3	0	197	236	0	142	0	0	0	13	928	27	191	57	0	0	330	39.7	82	9.2	37.7	7.9	2.7	7.3	0.91
Polat_1997	OC92-13	Anatolia_Arabia_Iran	Central Anatolia	Karasu	Basanite	Alkaline	1.3	1.3	Strategraphic	37.04	35.95	43.04450608	2.754529023	14.93034572	9.274713195	10.67879005	9.930276729	0.179643197	1.407205045	2.674687602	0.868275453	1.608211067	0	0	18.7	0	194	304	0	226	0	0	0	14	936	26	172	58	0	0	304	41.5	82	9.1	38.7	7.6	2.5	6.7	0.86
Polat_1997	OC92-14	Anatolia_Arabia_Iran	Central Anatolia	Karasu	Basanite	Alkaline	1.3	1.3	Strategraphic	37.04	35.95	43.33773936	2.775662616	14.41966572	9.444602695	10.5711406	9.468749776	0.167327179	1.279560781	3.444971332	0.816950345	1.589017841	0	0	21.9	0	230	280	0	162	0	0	0	13.1	1059	25	191	57	0	0	319	37.9	81	9.2	36.5	7.3	2.4	7.1	0.93
Prelevic_2012	05BSS02	Anatolia_Arabia_Iran	Western Anatolia	Simav	Phonotephrite	Alkaline	4.46	0.11	Ar-Ar	37.44	30.52	48.45534546	1.723513304	10.34107982	4.849184061	7.91831255	9.907739334	0.108335122	7.061480222	2.147005145	1.378810644	4.6391293	0	0	19.1	0	117.9	510	24	404	42	90	14	261.3	1982.4	25.9	806.2	166.5	0	0	2072.7	138.4	243.9	25.9	93.7	13.6	3.5	9.2	1.1
Prelevic_2012	05BSS15	Anatolia_Arabia_Iran	Western Anatolia	Simav	Phonotephrite	Alkaline	4.67	0.06	Ar-Ar	37.44	30.52	48.0087044	1.927392453	8.550969564	5.141179462	7.279086219	12.45467306	0.097837181	7.12254673	1.878473863	1.115343856	4.856908885	0	0	18	0	102.8	579	53	428.3	62	97	13	503.8	1331.9	23.9	1001.9	215.4	0	0	1220.8	147.8	256	29.2	110.7	16.5	4.1	10.5	1.1
Prelevic_2012	05BSS03	Anatolia_Arabia_Iran	Western Anatolia	Simav	Phonotephrite	Alkaline	4.54	0.19	Strategraphic	37.44	30.52	48.27111741	1.723968479	10.36351337	4.942651911	7.999213741	10.07782716	0.108363733	6.915576412	2.305192137	1.586051	4.209013835	0	0	118.5	0	92.4	514	0	431	0	0	0	167.7	2148.2	24.8	753.1	143.1	0	0	2145.6	123.2	220.3	23.6	85.8	12.9	3.4	8.6	1
Prelevic_2012	05BSS04	Anatolia_Arabia_Iran	Western Anatolia	Simav	Basaltic Trachyandesite	Alkaline	4.54	0.19	Strategraphic	37.44	30.52	49.87096026	1.638470974	10.93679374	5.145293676	8.386923297	11.03919818	0.112644879	5.079260018	1.986646055	1.833039401	2.403694182	0	0	12.4	0	62.2	570	0	455	0	0	0	118.4	1276.2	18.1	526.7	67.3	0	0	1602.4	73.9	123.5	13.8	51.4	7.9	1.9	5.5	0.7
Prelevic_2012	06BSS14	Anatolia_Arabia_Iran	Western Anatolia	Simav	Phonotephrite	Alkaline	4.54	0.19	Strategraphic	37.44	30.52	47.00501157	1.845238058	8.322994817	4.921612731	7.934523646	12.38251854	0.097117793	7.711152724	1.738408486	1.767543823	4.776313226	0	0	16.8	0	95.6	561	0	432	0	0	0	205.5	1650.8	21.6	939.2	197	0	0	1494.2	139.6	251.5	28	104.5	15.3	3.9	9.5	1
Prelevic_2012	06BSS17	Anatolia_Arabia_Iran	Western Anatolia	Simav	Phonotephrite	Alkaline	4.54	0.19	Strategraphic	37.44	30.52	46.09091323	1.6411903	9.11008029	5.043917519	8.785773224	12.50056324	0.108102355	6.269936596	2.073599721	1.768947629	5.048844546	0	0	18.7	0	115.6	631.3	0	575.4	0	0	0	180.3	2036.4	23	836.3	185.9	0	0	3603	150.7	266.7	29	107.4	15.7	4	9.9	1.1
Reid_2017	R11EG05	Anatolia_Arabia_Iran	Central Anatolia	Central	Basalt	Sub-Alkaline	0.74	0.41	Strategraphic	37.991453	34.014528	50.17647397	0.778883262	15.20549032	6.035505161	10.32897831	10.47149093	0.138935141	0.851146347	3.046094802	0.263091195	0.923826429	0	0	26.5	0	202	517	0	226	54	65	17	13.5	810	16.62	74	7.26	0	0.46	327	25.71	46.75	5.4	20.55	3.94	1.27	3.49	0.54
Reid_2017	R11EG10	Anatolia_Arabia_Iran	Central Anatolia	Central	Basalt	Sub-Alkaline	2.57	0.13	Ar-Ar	37.925783	33.948033	49.10640508	0.965226411	15.15944063	6.216125288	11.01569707	10.68822965	0.139284336	0.912335127	2.684944227	0.324967135	0.960999857	0	0	27.4	0	190	457	0	264	50	68	16	16.5	729	19.01	99	9.39	0	0.57	347	27.4	48.65	5.59	21.18	4.13	1.36	3.77	0.6
Reid_2017	R11EG11	Anatolia_Arabia_Iran	Central Anatolia	Central	Basalt	Sub-Alkaline	0.62	0.11	Ar-Ar	37.783748	33.989602	48.83350119	1.175885435	16.06420415	6.294344297	10.50283925	10.04074169	0.143926341	0.761618061	3.355134865	0.29549917	0.701608431	0	0	26.8	0	196	389	0	202	45	63	15	12.8	618	21.28	115	8.49	0	0.39	223	17.71	35.42	4.34	17.71	3.91	1.39	3.94	0.65
Reid_2017	R11EG13	Anatolia_Arabia_Iran	Central Anatolia	Central	Basalt	Sub-Alkaline	0.55	0.03	Ar-Ar	37.845389	34.081083	47.84944152	1.524612198	15.38763737	7.097044328	10.52321267	10.35893688	0.151264236	0.694653878	2.910784993	0.319805143	1.124142042	0	0	28.9	0	217	407	0	222	44	71	15	10.7	590	21.45	111	12.05	0	0.13	302	31.76	57.01	6.3	23.45	4.6	1.45	4.32	0.69
Reid_2017	R11EG14	Anatolia_Arabia_Iran	Central Anatolia	Central	Basalt	Alkaline	0.45	0.05	Ar-Ar	37.84365	34.081194	48.36514622	1.070872368	15.9975785	6.086995744	10.93600152	9.42294454	0.143873302	1.045808048	3.321281237	0.468752593	1.377924328	0	0	25.9	0	191	331	0	191	43	62	15	20.2	840	21.41	127	13	0	0.7	431	38.42	70.03	7.77	28.27	5.15	1.57	4.51	0.7
Reid_2017	R11EG18	Anatolia_Arabia_Iran	Central Anatolia	Central	Basalt	Alkaline	0.74	0.41	Strategraphic	37.836167	34.075278	49.02463718	1.176881464	16.08142302	6.175674351	9.780396431	9.541381172	0.143519487	1.00727648	3.513040622	0.406433317	1.359025968	0	0	26	0	190	349	0	193	41	61	14	19	793	22.13	144	13.37	0	0.66	380	37.33	69.06	7.8	28.86	5.33	1.64	4.75	0.73
Reid_2017	R12EG19	Anatolia_Arabia_Iran	Central Anatolia	Central	Basalt	Alkaline	0.32	0.05	Ar-Ar	37.809117	34.150883	48.40951193	1.162347864	15.46567127	6.301356415	10.27324515	10.05057063	0.143688199	1.453834965	2.985478964	0.442827684	1.467669195	0	0	24.7	0	205	445	0	232	14	67	16	29.9	1003	20.87	135	13.98	0	0.54	513	39.27	74.68	8.54	31.75	5.65	1.74	4.75	0.71
Reid_2017	R12EG21	Anatolia_Arabia_Iran	Central Anatolia	Central	Basaltic Andesite	Sub-Alkaline	0.21	0.02	Ar-Ar	37.826522	34.067166	51.59740866	0.809543004	15.80173985	5.860143548	9.776395694	9.14745263	0.131719726	0.957889454	3.252073369	0.246420588	0.706196714	0	0	24.6	0	182	426	0	183	51	65	15	16.8	638	17.47	87	6.5	0	0.51	319	18.57	35.65	4.23	16.48	3.53	1.16	3.29	0.54
Reid_2017	R13EG22	Anatolia_Arabia_Iran	Central Anatolia	Central	Basalt	Sub-Alkaline	1.04	0.03	Ar-Ar	37.813988	34.153233	48.98302359	1.122084345	15.88247818	6.62141017	10.21514621	9.570969683	0.149358531	0.775538989	3.454762523	0.359250209	0.947982842	0	0	27.7	0	189	370	0	197	49	67	16	13.2	579	22.96	124	10.73	0	0.32	270	25.42	47.98	5.56	20.91	4.43	1.43	4.2	0.7
Reid_2017	R13EG39	Anatolia_Arabia_Iran	Central Anatolia	Central	Basalt	Alkaline	0.74	0.41	Strategraphic	37.851265	33.948616	48.15224909	1.206031777	16.03009391	6.330794752	11.12494089	9.751375402	0.145359558	1.05748758	3.210481221	0.319558342	0.83560073	0	0	26.4	0	208	367	0	190	41	65	14	19.3	698	21.34	99	8.44	0	0.54	358	21.99	42.24	5.06	20.18	4.27	1.41	4.13	0.66
Reid_2017	R11KU02	Anatolia_Arabia_Iran	Central Anatolia	Central	Basalt	Sub-Alkaline	1.23	0.07	Ar-Ar	37.84422	33.932509	50.03189117	0.863983766	15.62147364	6.278366218	10.44530527	10.00636837	0.139719137	0.668221105	3.293753138	0.20296417	0.615545369	0	0	26.5	0	184	431	0	202	38	61	15	11.6	496	18.2	82	6.62	0	0.34	217	16.74	31.05	3.6	14.33	3.19	1.11	3.22	0.55
Reid_2017	R12KU03	Anatolia_Arabia_Iran	Central Anatolia	Central	Basalt	Sub-Alkaline	0.4	0.04	Ar-Ar	37.854067	33.879017	47.5639806	1.053777058	15.17237398	6.595290007	11.43496138	11.00510309	0.150358559	0.806388263	2.919217255	0.342405345	1.020679676	0	0	29.6	0	207	508	0	236	56	65	15	14.6	668	20.91	104	9.84	0	0.44	301	27.79	51.71	5.89	22.34	4.44	1.42	4.1	0.66
Reid_2017	R11SH04	Anatolia_Arabia_Iran	Central Anatolia	Central	Basalt	Sub-Alkaline	1.75	0.04	Ar-Ar	37.887653	34.296089	48.59813284	1.13839014	15.57684395	6.597638482	10.4695185	10.07551708	0.147731982	0.745477091	3.404326255	0.37935784	0.94870563	0	0	26.1	0	192	407	0	210	38	73	15	11.6	631	21.5	112	11.55	0	0.4	247	25.51	48.02	5.53	21.04	4.21	1.45	4.24	0.68
Reid_2017	SH08	Anatolia_Arabia_Iran	Central Anatolia	Central	Basalt	Sub-Alkaline	1.09	0.7	Strategraphic	37.847477	34.189968	49.64362803	0.92235563	15.88665557	6.096588798	10.7871896	9.513488971	0.141173569	0.770635119	3.401319821	0.297469013	0.761389938	0	0	24.6	0	167	403	0	205	35	70	17	12.2	607	19.77	111	10.3	0	0.27	224	20.09	38.46	4.57	17.91	3.84	1.27	3.69	0.6
Ekici_2014	DK-102	Anatolia_Arabia_Iran	Eastern Anatolia	Karacadag	Basalt	Alkaline	5	5	Strategraphic	37.7041	39.74300333	45.32529713	2.67665189	13.64006	10.56970117	9.086788704	9.926328965	0.187661941	1.027202201	3.219883823	0.464216379	0.900777315	0	0	20	0	273	0	79.9	227	59.7	77	21.1	10.8	737	19.6	171	26.4	0	0.2	191	21.6	45.6	6.05	26.1	5.44	1.95	5	0.8
Ekici_2014	DK-53	Anatolia_Arabia_Iran	Eastern Anatolia	Karacadag	Basalt	Alkaline	5	5	Strategraphic	37.75241	39.68445333	45.99591411	2.778940414	13.53868123	10.82462575	8.81151569	9.760904585	0.16812095	0.801046881	3.115182315	0.385689239	0.773356371	0	0	21	0	254	0	80.6	224	74.1	91	21.5	8.9	546	18.6	133	20.1	0	0.3	153	16.9	39.1	5.05	21.4	5.02	1.87	5.25	0.78
Ekici_2014	DK-23	Anatolia_Arabia_Iran	Eastern Anatolia	Karacadag	Basalt	Alkaline	5	5	Strategraphic	37.65224	39.82324667	45.79051858	2.625944043	14.37828229	10.64980863	8.977755861	9.720947571	0.168456788	0.673827151	3.101586738	0.31709513	0.598517057	0	0	21	0	246	0	79.5	223	81.3	93	20.5	6.3	530	16.9	109	18.3	0	0.1	124	13.2	30.2	4	17.7	4.37	1.62	4.46	0.7
Ekici_2014	DK-56	Anatolia_Arabia_Iran	Eastern Anatolia	Karacadag	Basalt	Alkaline	5	5	Strategraphic	37.90675	39.78639333	46.1533397	2.633107201	13.56000899	10.33470615	8.491031087	9.684311878	0.157789196	1.193280791	3.38260588	0.429975558	1.07296653	0	0	20	0	244	0	73.4	208	57.4	92	22.4	17.4	604	20.5	196	27.4	0	0.5	261	25.7	54.4	6.76	29	5.97	2.01	5.78	0.85
Ekici_2014	DK-90	Anatolia_Arabia_Iran	Eastern Anatolia	Karacadag	Basalt	Alkaline	5	5	Strategraphic	37.58871333	39.90373	47.37702246	2.232528581	13.6618895	9.668166699	8.930114325	9.483307247	0.167933566	1.126142736	3.279643756	0.435639427	0.916719701	0	0	19	0	222	0	69.7	205	38.2	92	21.4	15.1	597	21.1	166	28	0	0.2	234	22.1	46.4	6.02	25.3	5.3	1.85	5.05	0.81
Ekici_2014	DK-52	Anatolia_Arabia_Iran	Eastern Anatolia	Karacadag	Basalt	Alkaline	5	5	Strategraphic	37.70521	39.64317333	45.35068437	2.502447796	13.77829953	10.66658975	9.416325304	10.18783095	0.168148666	0.811070037	2.997002697	0.356079528	0.763592766	0	0	21	0	258	0	80.1	223	67.8	92	20.3	8	579	17.2	130	20.6	0	0.1	202	17.3	38.6	4.96	20.9	4.74	1.71	4.76	0.75
Ekici_2014	DK-84	Anatolia_Arabia_Iran	Eastern Anatolia	Karacadag	Basalt	Alkaline	5	5	Strategraphic	37.61778667	39.85178	46.56541607	2.889925928	14.04385237	10.08708155	8.669777784	9.441744299	0.168249112	1.157949773	3.077969053	0.342436428	0.716543278	0	0	20	0	285	0	81.2	207	51.8	90	22.8	14.1	555	20.2	157	21.9	0	0.2	199	16.6	36.2	5.02	21.3	4.92	1.77	4.75	0.75
Ekici_2014	DK-13	Anatolia_Arabia_Iran	Eastern Anatolia	Karacadag	Basanite	Alkaline	5	5	Strategraphic	37.68748333	39.82347667	42.2627549	3.490211362	13.02492285	10.62775673	9.671200199	9.281232449	0.185234681	0.994417762	4.192153312	1.10750841	2.177969884	0	0	17	0	278	0	71.1	184	32.2	48	26.1	37.2	1262	22	314	74.8	0	0.2	285	56.6	111.7	13.42	54.1	9.93	3.33	8.86	1.15
Ekici_2014	DK-99	Anatolia_Arabia_Iran	Eastern Anatolia	Karacadag	Basanite	Alkaline	5	5	Strategraphic	37.63555333	39.65151	42.61491672	3.473776219	13.27863191	11.17710755	9.168812162	9.080744596	0.185920417	0.851319806	4.237028459	0.995163497	1.798535406	0	0	16	0	279	0	69.3	191	44.8	99	25.9	5.4	1302	21.5	324	52.5	0	0.2	205	44.7	91.9	12.1	47.7	9.55	3.18	7.99	1.11
Ekici_2014	DK-28	Anatolia_Arabia_Iran	Eastern Anatolia	Karacadag	Basanite	Alkaline	5	5	Strategraphic	37.65377	39.83383333	42.51288072	3.550074926	13.29077637	10.89847039	8.645361527	9.016994714	0.176036773	1.926624684	4.195543094	0.859646242	1.86794576	0	0	18	0	263	0	77.6	175	57.1	119	27	15.5	1059	21.8	303	52.6	0	0.2	209	44.1	95.5	11.91	48.8	9.84	3.27	8.44	1.15
Ekici_2014	DK-14	Anatolia_Arabia_Iran	Eastern Anatolia	Karacadag	Basanite	Alkaline	5	5	Strategraphic	37.68650333	39.82077667	41.98189358	3.497679229	12.86054758	10.27499341	9.440811066	9.50901094	0.175371103	1.841396586	4.247877838	1.024946671	2.258390098	0	0	18	0	277	0	78	181	61.9	107	26.6	14.2	1210	23.1	319	74.8	0	0.3	311	57.8	115.9	13.7	53.3	10.01	3.46	8.99	1.24
Ekici_2014	DK-22	Anatolia_Arabia_Iran	Eastern Anatolia	Karacadag	Basanite	Alkaline	5	5	Strategraphic	37.65096	39.83538333	41.7961354	3.42687305	13.00454388	10.74662747	8.601353724	9.91938182	0.175737079	1.874528848	4.432479672	0.962648669	2.038550122	0	0	17	0	247	0	76.7	206	43.5	74	26.5	17.5	1192	22.1	315	63.6	0	0.2	248	51	104.4	12.75	51.8	9.76	3.32	8.58	1.17
Ekici_2014	DK-26	Anatolia_Arabia_Iran	Eastern Anatolia	Karacadag	Basanite	Alkaline	5	5	Strategraphic	37.65483	39.83496333	42.76067076	3.3639702	13.34799837	10.52011315	8.885588925	10.28806047	0.166727386	1.6084289	3.746462439	0.76106148	1.588813914	0	0	19	0	265	0	87.7	225	62.1	103	24.8	11.7	1020	20.7	248	45.8	0	0.2	192	37.4	81	10	40.7	8.53	2.78	7.53	1.04
Ekici_2014	DO-61	Anatolia_Arabia_Iran	Eastern Anatolia	Karacadag	Trachybasalt	Alkaline	0.41	0.12	Strategraphic	37.70475	40.05428	44.95242763	2.847576237	13.57999288	10.2739938	9.023870902	9.141701643	0.166926883	1.512161174	3.446549169	0.666725609	1.502341946	0	0	21	0	253	0	70.4	178	60.1	106	22.7	14.5	894	24	219	41.1	0	0.2	234	37.8	76.5	9.61	40	7.64	2.59	7.44	1.09
Ekici_2014	DO-109	Anatolia_Arabia_Iran	Eastern Anatolia	Karacadag	Trachybasalt	Alkaline	0.41	0.12	Strategraphic	37.71681667	40.10109	45.55644519	2.825740171	13.62656584	9.821269532	9.146733863	9.215654355	0.167378338	1.496559254	3.564174013	0.595669966	1.222846443	0	0	21	0	247	0	70.9	185	48	94	23.8	15.6	766	22.2	202	36.4	0	0.2	207	29.5	62.1	8.24	34.5	7.1	2.25	6.35	0.99
Ekici_2014	DO-68	Anatolia_Arabia_Iran	Eastern Anatolia	Karacadag	Basalt	Alkaline	0.41	0.12	Strategraphic	37.70477	40.13516333	46.41008546	2.769427482	14.00482723	9.780710969	8.268859991	9.461389263	0.157689821	1.330507865	3.380475539	0.534174269	1.151135694	0	0	19	0	242	0	69.8	194	53.9	88	21.2	13.8	705	20.5	192	27.5	0	0.2	209	28.6	58.4	7.64	31.8	5.92	2.15	5.88	0.85
Ekici_2014	DO-70	Anatolia_Arabia_Iran	Eastern Anatolia	Karacadag	Basalt	Alkaline	0.41	0.12	Strategraphic	37.65181	39.97484667	46.8464412	2.680881971	13.23685473	10.26407903	8.082070647	9.560498205	0.157698939	1.360153353	3.331390096	0.47802491	1.111777523	0	0	19	0	229	0	77.5	227	65.5	95	23.7	16.1	663	22	197	29.7	0	0.5	187	28.6	56.4	7.37	31.1	6.26	2.15	6.18	0.93
Ekici_2014	DO-120	Anatolia_Arabia_Iran	Eastern Anatolia	Karacadag	Basalt	Alkaline	0.41	0.12	Strategraphic	37.63416333	40.1013	47.62882277	2.252047198	13.44314139	9.844603825	8.267383794	9.748993793	0.1679158	1.293939399	3.249664598	0.41089984	0.922549159	0	0	21	0	213	0	68.7	207	43	88	19.2	17.5	537	21.3	164	29	0	0.4	220	22.5	46.7	6.07	27.1	5.57	1.74	5.3	0.83
Ekici_2014	DO-69	Anatolia_Arabia_Iran	Eastern Anatolia	Karacadag	Basalt	Alkaline	0.41	0.12	Strategraphic	37.66890667	39.98506333	46.24950459	2.728671517	13.99798637	9.826579042	8.20571615	9.565126508	0.167463595	1.359410359	3.398525896	0.554600023	1.180125804	0	0	20	0	247	0	73.5	213	52.1	92	22.3	14.7	762	21.6	203	27.9	0	0.2	224	29.8	59.9	7.65	32.1	6.11	2.18	5.91	0.85
Ekici_2014	DO-63	Anatolia_Arabia_Iran	Eastern Anatolia	Karacadag	Basalt	Alkaline	0.41	0.12	Strategraphic	37.69037333	40.06784667	47.46869877	2.476027305	13.6230825	9.492430857	8.365223723	9.894244569	0.15783441	1.27253993	3.067906342	0.460679184	1.045652965	0	0	21	0	237	0	72.9	231	54.5	85	22.1	17.7	610	21.8	178	29.4	0	0.8	228	25.9	53	6.84	28.2	5.78	1.98	5.83	0.88
Ekici_2014	DO-72	Anatolia_Arabia_Iran	Eastern Anatolia	Karacadag	Basalt	Alkaline	0.41	0.12	Strategraphic	37.60943	39.97409667	47.26512166	2.446618696	13.39721044	9.843347699	8.257338099	10.02324434	0.157846367	1.193713154	3.176658146	0.43703713	1.027974468	0	0	20	0	218	0	75.5	234	57.6	89	21.7	15.4	613	22.4	175	29.5	0	0.5	201	26.7	52.1	6.69	28.6	5.68	2.03	5.9	0.89
Ekici_2014	DO-76	Anatolia_Arabia_Iran	Eastern Anatolia	Karacadag	Basalt	Alkaline	0.41	0.12	Strategraphic	37.59186333	40.05566	47.35648791	2.536073639	13.26257965	9.546350426	8.368056209	10.01601068	0.157887853	1.223630861	3.364984867	0.470703162	1.006535063	0	0	20	0	215	0	70.1	234	60	87	22.1	16.2	582	21.8	183	31.6	0	0.5	197	22.3	51	6.43	27.7	5.92	1.95	5.98	0.89
Ekici_2014	DO-71	Anatolia_Arabia_Iran	Eastern Anatolia	Karacadag	Basalt	Alkaline	0.41	0.12	Strategraphic	37.63555333	39.96903667	47.34222132	2.525970958	13.25148046	9.634189645	8.357411725	10.07428261	0.157873185	1.203783035	3.275868586	0.435137966	1.026175702	0	0	20	0	233	0	73.1	235	58.9	92	21.4	16.6	625	22.1	172	29.1	0	0.5	209	26.3	52	6.9	28.6	5.75	2.02	5.73	0.88
Ekici_2014	DO-108	Anatolia_Arabia_Iran	Eastern Anatolia	Karacadag	Basalt	Alkaline	0.41	0.12	Strategraphic	37.63659333	39.96936667	47.19341307	2.478147841	13.4372877	9.663923087	8.352641728	10.12979954	0.167842682	1.234137371	3.208757165	0.451200623	0.9576906	0	0	21	0	238	0	77.2	241	49.9	81	22	16.5	604	20.9	180	30.6	0	0.5	217	23.2	48.5	6.56	28.8	6.02	1.87	5.58	0.89
Ekici_2014	DO-74	Anatolia_Arabia_Iran	Eastern Anatolia	Karacadag	Basalt	Alkaline	0.41	0.12	Strategraphic	37.59274333	39.99002333	47.78190976	2.40244239	13.49520108	9.612941117	8.067460866	10.16341884	0.158185507	1.127071739	3.27246268	0.386565833	0.820587318	0	0	21	0	213	0	68.8	255	59.2	87	21.9	14.5	503	20.3	158	23.4	0	0.3	167	18.7	41.5	5.37	22.1	5.06	1.82	5.38	0.85
Ekici_2014	DO-73	Anatolia_Arabia_Iran	Eastern Anatolia	Karacadag	Basalt	Alkaline	0.41	0.12	Strategraphic	37.60566	39.98524333	46.81436693	2.341212273	13.32614074	10.11429408	8.663473264	10.22428145	0.158056525	1.076760075	3.14137343	0.395141312	0.894995072	0	0	21	0	215	0	73.9	241	61.5	89	20.8	13.4	546	20.9	158	24.1	0	0.2	164	22.5	45.3	6.02	25.2	5.33	1.86	5.35	0.86
Ekici_2014	DO-75	Anatolia_Arabia_Iran	Eastern Anatolia	Karacadag	Basalt	Alkaline	0.41	0.12	Strategraphic	37.59097333	40.01866667	45.8142965	2.630627347	13.38959762	9.840392928	8.71949514	10.31560611	0.167493127	1.300534868	3.34986254	0.533022245	1.168510874	0	0	21	0	225	0	76.9	213	46	101	21	15.4	752	21.7	184	36.8	0	0.3	235	26.8	59.3	7.44	30.5	6.27	2.09	6.09	0.9
Ekici_2014	DO-107	Anatolia_Arabia_Iran	Eastern Anatolia	Karacadag	Basalt	Alkaline	0.41	0.12	Strategraphic	37.61693667	39.97295667	46.80010029	2.50838267	13.63809633	9.529781851	8.571953376	10.36929844	0.167883879	1.23444029	3.120665054	0.440448296	0.930274203	0	0	21	0	221	0	78.4	246	50.2	80	21	15.3	583	20	173	29.4	0	0.5	212	22.4	47.1	6.44	27.7	5.96	1.9	5.56	0.84
Ekici_2014	DO-60	Anatolia_Arabia_Iran	Eastern Anatolia	Karacadag	Basalt	Alkaline	0.41	0.12	Strategraphic	37.68745333	40.01885667	47.32373825	2.427364389	13.40970815	9.503309455	8.268826658	10.39030366	0.157877359	1.263018869	3.098343163	0.445016805	1.032123232	0	0	21	0	233	0	72.1	245	54.9	86	21.4	17.4	602	21.5	173	27.9	0	0.7	221	25.4	52.3	6.55	27.8	5.65	1.93	5.74	0.86
Ekici_2014	DO-59	Anatolia_Arabia_Iran	Eastern Anatolia	Karacadag	Basalt	Alkaline	0.41	0.12	Strategraphic	37.68747333	40.01836667	47.57123515	2.320788927	13.30256461	9.254613369	8.601732576	10.49786651	0.158011161	1.2147108	3.081217639	0.432555553	0.953992384	0	0	21	0	229	0	70.4	242	41.9	65	20.6	18.1	568	20	162	26.3	0	0.8	202	23.1	48.3	6.14	25.2	5.33	1.9	5.35	0.82
Ekici_2014	DO-110	Anatolia_Arabia_Iran	Eastern Anatolia	Karacadag	Basalt	Sub-Alkaline	0.41	0.12	Strategraphic	37.72119667	40.25639	48.06629634	2.059276959	14.49414168	9.987491574	8.603421527	9.207344097	0.16830629	0.72272701	2.910708779	0.283150582	0.689065752	0	0	23	0	229	0	76.8	185	37.3	77	21.1	5.6	401	20.7	137	16	0	0.1	225	15.9	34.8	4.74	21.8	4.85	1.55	4.66	0.77
Ekici_2014	DO-66	Anatolia_Arabia_Iran	Eastern Anatolia	Karacadag	Basanite	Alkaline	0.41	0.12	Strategraphic	37.6512	40.00485	44.28728966	2.871470651	13.08332191	10.57857053	8.536010024	9.476833172	0.166604099	1.73464268	3.920096452	0.706597385	1.66800104	0	0	19	0	240	0	74.5	176	45.1	99	24.5	19.1	878	24.7	248	52.8	0	0.4	272	43.2	85.1	10.67	42.7	8.01	2.73	7.81	1.11
Ekici_2014	DO-67	Anatolia_Arabia_Iran	Eastern Anatolia	Karacadag	Basanite	Alkaline	0.41	0.12	Strategraphic	37.65127	40.00489	45.04829086	2.731390373	13.24429576	10.308264	8.626477508	9.677768047	0.01965029	1.621148962	3.782680912	0.610141519	1.432506174	0	0	20	0	235	0	74.3	191	49.1	65	22.8	18.7	814	24.4	229	47	0	0.4	254	37	72.9	9.39	37.4	7.08	2.41	7.09	1.03
Ekici_2014	DO-65	Anatolia_Arabia_Iran	Eastern Anatolia	Karacadag	Basanite	Alkaline	0.41	0.12	Strategraphic	37.65139167	40.00225333	43.58313234	3.215309808	13.08670303	10.36588309	8.822496425	9.734154389	0.166647155	1.686077094	4.077953903	0.705799714	1.644905445	0	0	19	0	255	0	72.2	174	49.2	69	25	15.3	934	24.4	261	55.5	0	0.2	261	41.3	83.9	10.71	44.4	8.31	2.74	7.82	1.01
Ekici_2014	DO-64	Anatolia_Arabia_Iran	Eastern Anatolia	Karacadag	Basanite	Alkaline	0.41	0.12	Strategraphic	37.65189	40.00073	43.23690326	3.252810306	13.14840792	10.50415379	8.906037856	9.738835676	0.176357185	1.763571853	3.948441426	0.687793023	1.685190882	0	0	19	0	267	0	82.5	181	52.1	94	24.9	15.7	949	24.7	267	57.2	0	0.2	258	41.8	86	10.87	44.7	8.56	2.86	8.13	1.14
Ekici_2014	DO-114	Anatolia_Arabia_Iran	Eastern Anatolia	Karacadag	Basalt	Alkaline	0.41	0.12	Strategraphic	37.61964667	40.22541667	45.09448207	2.762491707	13.12429334	9.831520687	9.15259708	10.43061815	0.176956764	1.504132495	3.155728961	0.620331768	1.376330388	0	0	22	0	260	0	88.9	221	44.3	75	22.3	19.1	859	23.2	211	48.1	0	0.2	294	34.6	70	9	37	7.44	2.23	6.56	0.95
Ekici_2014	DO-117	Anatolia_Arabia_Iran	Eastern Anatolia	Karacadag	Basanite	Alkaline	0.41	0.12	Strategraphic	37.62208667	40.15611	42.38296678	3.2866421	12.2734008	10.835927	9.967845892	10.56630908	0.186406567	1.608982998	3.463237795	0.815283458	1.563852987	0	0	21	0	279	0	86.9	220	51	90	23	17.4	961	23.7	235	56	0	0.2	301	38.7	79.7	10.38	45	8.29	2.64	7.31	1.08
Ekici_2014	DO-77	Anatolia_Arabia_Iran	Eastern Anatolia	Karacadag	Basanite	Alkaline	0.41	0.12	Strategraphic	37.61847667	40.07422667	43.6115299	3.278471976	12.45623035	10.50468522	9.374074062	10.48325769	0.176684118	1.433104516	3.5140508	0.695939111	1.515557105	0	0	21	0	267	0	74.2	227	56.3	105	23.3	12.8	886	23.9	228	50.8	0	0.2	291	35.8	77.2	9.67	38.6	7.9	2.67	7.65	1.07
Ekici_2014	DO-78	Anatolia_Arabia_Iran	Eastern Anatolia	Karacadag	Basalt	Alkaline	0.41	0.12	Strategraphic	37.62450667	40.17637667	46.04388406	2.437385204	12.83821114	9.845970944	8.762745188	11.288942	0.167755257	1.203890668	3.16761397	0.460833559	1.006531542	0	0	21	0	221	0	71.3	251	57.7	91	20.7	15.3	637	20.8	168	34.7	0	0.2	377	22.8	51	6.5	27.2	5.5	1.94	5.51	0.83
Ekici_2012	DS-35	Anatolia_Arabia_Iran	Eastern Anatolia	Karacadag	Basalt	Sub-Alkaline	9	2	Strategraphic	37.64053333	39.25881	46.99081808	2.205856662	14.43925439	9.454345367	9.744220027	10.04777829	0.161897737	0.677946773	2.843329001	0.222609388	0.501707309	0	0	25	0	261	410.52	78.6	110	66	74	20.5	8.5	449	17.6	108	12.8	0	0.2	329	11.1	25.3	3.56	16.2	3.78	1.41	4.06	0.69
Ekici_2012	DS-38	Anatolia_Arabia_Iran	Eastern Anatolia	Karacadag	Basalt	Alkaline	9	2	Strategraphic	37.72096667	39.32086667	45.12255182	1.96770366	12.99720049	10.43686591	9.517471913	12.55187808	0.14498869	0.683518113	2.82727947	0.238195707	0.507375976	0	0	21	0	206	342.1	80.9	359	62.8	73	18.4	6.4	405	15.6	108	14.3	0	0.2	101	11.8	25.6	3.45	15.4	3.46	1.3	3.54	0.6
Ekici_2012	DS-40	Anatolia_Arabia_Iran	Eastern Anatolia	Karacadag	Basalt	Sub-Alkaline	9	2	Strategraphic	37.80822	39.27573667	47.88477929	1.817509647	13.25055915	9.136285924	9.859228307	10.78321365	0.152305278	0.88337061	2.741494998	0.243688444	0.594219041	0	0	23	0	231	478.94	74.6	286	61.7	66	18.5	14	373	18.3	124	11.7	0	0.5	151	13.7	30	3.92	16.8	4.12	1.38	4.22	0.7
Ekici_2012	DS-41	Anatolia_Arabia_Iran	Eastern Anatolia	Karacadag	Basalt	Alkaline	9	2	Strategraphic	37.85232	39.31896667	47.03033442	1.97139192	13.46612326	9.518797339	8.178749042	11.86879033	0.161755235	0.909873193	3.103678561	0.333620171	0.698395058	0	0	20	0	222	410.52	79.2	352	67.1	77	19.2	11.7	447	18.6	157	14.1	0	0.3	130	15.3	35.3	4.59	19.2	4.3	1.47	4.42	0.71
Ekici_2012	DS-42	Anatolia_Arabia_Iran	Eastern Anatolia	Karacadag	Basalt	Alkaline	9	2	Strategraphic	37.85263	39.30156	48.2673133	2.300900142	14.20780043	8.920144532	8.450391107	9.523456644	0.154769068	1.382603674	2.858068787	0.412717514	0.959443717	0	0	20	0	237	342.1	59.8	215	46.1	71	18.6	21.1	519	20.4	204	22.7	0	0.7	168	22.1	48.6	6.04	24.6	5.35	1.77	5.28	0.81
Ekici_2012	DS-43	Anatolia_Arabia_Iran	Eastern Anatolia	Karacadag	Basalt	Alkaline	9	2	Strategraphic	37.80863	39.31956667	46.10052573	2.29077259	13.64282342	9.153725275	9.88595638	11.04661449	0.152718172	1.058845998	2.708202262	0.397067249	0.924072392	0	0	22	0	232	342.1	73.3	292	66	74	19.3	14.7	568	19.3	165	30.9	0	0.2	209	21.6	46.8	5.66	23.3	5.19	1.73	5.01	0.8
Ekici_2012	DS-46	Anatolia_Arabia_Iran	Eastern Anatolia	Karacadag	Trachybasalt	Alkaline	9	2	Strategraphic	37.77575667	39.47295667	47.79888128	2.057762416	14.1593652	9.656402505	7.701910759	9.005160289	0.166580767	1.38164048	3.850955379	0.421351352	1.037420448	0	0	18	0	211	273.68	73	246	75	100	23	20.1	657	19.8	216	31.4	0	0.3	174	25.8	52.6	6.56	26.3	5.5	1.84	5.16	0.78
Ekici_2012	DS-50	Anatolia_Arabia_Iran	Eastern Anatolia	Karacadag	Basalt	Alkaline	9	2	Strategraphic	37.77427667	39.57085667	45.31927915	2.534068393	13.8866948	10.13483179	9.082101122	9.761231452	0.162180377	1.226489103	3.355106553	0.506813679	1.1248986	0	0	19	0	234	342.1	73.3	254	61.6	73	21.1	14.2	667	19.7	183	28.8	0	0.3	245	27	57.1	7.03	28	5.87	1.96	5.57	0.83
Ekici_2012	DS-54	Anatolia_Arabia_Iran	Eastern Anatolia	Karacadag	Basalt	Alkaline	9	2	Strategraphic	37.78961333	39.61702667	45.46932757	2.394185877	13.09225695	9.962447867	8.313987245	11.74868429	0.161632802	1.282960364	3.252860137	0.464694305	0.976473129	0	0	18	0	228	410.52	78.7	345	72.8	92	21.5	15.4	645	17	183	28.7	0	0.3	218	23.1	49.5	6.13	25	4.97	1.75	4.81	0.7
Ekici_2012	DS-126	Anatolia_Arabia_Iran	Eastern Anatolia	Karacadag	Basalt	Alkaline	9	2	Strategraphic	38.04289333	39.98727333	47.16293542	2.464786514	14.09455472	9.993745531	8.551300151	9.175042045	0.171026003	1.207242375	2.947683464	0.422534831	0.953338517	0	0	22	0	247	273.68	71.6	243	55.2	74	21.9	17.1	579	20.8	176	28.4	0	0.2	280	22.6	48.3	6.47	27.8	5.7	1.79	5.45	0.85
Ekici_2012	DS-140	Anatolia_Arabia_Iran	Eastern Anatolia	Karacadag	Basalt	Sub-Alkaline	9	2	Strategraphic	38.01952667	39.35814	49.68898559	1.812210355	14.02185107	9.474033255	8.575095923	9.202788895	0.161985283	0.901043138	2.672757171	0.222729764	0.537132779	0	0	24	0	230	410.52	72.4	225	49.5	64	19	18.1	334	19.7	119	10.9	0	0.5	175	12	27.1	3.86	17.8	4.07	1.26	4.12	0.72
Ekici_2012	DS-142	Anatolia_Arabia_Iran	Eastern Anatolia	Karacadag	Basalt	Alkaline	9	2	Strategraphic	37.94330333	39.30565	46.6045114	2.278352369	13.45651868	9.759756885	9.154094339	11.13748144	0.162739455	0.915409434	2.847940461	0.244109183	0.613805288	0	0	22	0	252	410.52	83.2	346	81.3	57	21	13.3	424	18.1	147	16.9	0	0.3	147	13.8	31	4.28	19	4.31	1.39	4.15	0.69
Conticelli_2009	SP 055	Europe	Spain	SE_Spain	Trachyandesite	Alkaline	6.76	0	Stratigraphic	37.25	-1.87	52.02432903	1.322819752	9.407815097	4.233023205	0.029615368	12.93204384	4.807561336	1.727563108	6.880637065	1.135255757	4.261927803	2.63	0	0	0	0	0	39.6	464	24.7	69.8	22	736	842	27	671	29.5	0	91.5	2593	80.5	223	33	146	27.9	4.32	15.2	1.45
Conticelli_2009	SP 077	Europe	Spain	SE_Spain	Trachyandesite	Alkaline	7.06	0	Stratigraphic	38.25	-1.72	53.3433903	1.709724048	9.300898821	4.423788851	0.068388962	12.99390277	2.803947438	0.048849258	8.656088608	0.928135912	4.425774085	1.6	0	0	0	0	0	36.7	523	42.2	79.6	0	733	600	24	802	32.5	0	18.5	1846	79.9	232	34.8	155	29.8	4.56	15.5	1.39
Conticelli_2009	SP 725	Europe	Spain	SE_Spain	Trachyandesite	Alkaline	7.06	0	Stratigraphic	38.4	-1.73	53.44420415	1.424541399	8.89143289	3.571870245	0.076485445	11.28160303	3.939000377	1.032553497	8.537687711	1.185524386	5.56239437	1.22	0	0	0	0	0	32.1	470	28.5	83.3	0	696	962	30	872	38.9	0	26.6	1815	109	295	43.1	188	35.9	5.46	18.6	1.72
Conticelli_2009	SP 723	Europe	Spain	SE_Spain	Trachyandesite	Alkaline	7.06	0	Stratigraphic	38.4	-1.73	54.78684589	1.497633504	9.327033972	3.601903363	0.066350852	9.668266924	3.023703087	0.966826692	8.720397616	1.118485782	6.145271783	0.79	0	0	0	0	0	40.5	601	37.7	99.3	21	746	978	33	860	35.7	0	78	1893	118	328	48.9	214	40.2	6.09	21.3	1.91
Cebria_1996	0	Europe	Spain	Calatrava	Basanite	Alkaline	3.175	1.425	Stratigraphic	39	-4	43.31981698	2.88928928	11.03005705	9.651787973	0.175700024	12.39661279	11.54739601	2.420755883	1.024916805	0.741844545	2.030311386	3.02	0	0	0	275	398	38	227	0	106	0	32	941	30	296	59	0	0	563	53.9	104	0	50.7	10.6	3.27	8.8	0
Cebria_1996	0	Europe	Spain	Calatrava	Basanite	Alkaline	3.175	1.425	Stratigraphic	39	-4	42.68215796	2.710287783	10.98738968	9.671242733	0.155987786	12.34253358	12.08905342	3.217248088	0.497211068	0.731192748	2.106045695	1.65	0	0	0	220	557	39	308	0	88	0	26	988	31	287	63	0	0	1298	56	108	0	51.2	10.4	3.14	8.5	0
Cebria_1996	0	Europe	Spain	Calatrava	Basalt	Alkaline	3.175	1.425	Stratigraphic	39	-4	45.81021266	2.134138288	12.42127492	9.165976427	0.177025296	11.10341994	10.76903883	2.596371005	1.357193934	0.521241149	1.306053293	1.24	0	0	0	196	390	36	245	0	104	0	24	579	26	169	42	0	0	446	33.6	66.4	0	35.6	7.3	2.57	7.7	0
Cebria_1996	0	Europe	Spain	Calatrava	Basalt	Alkaline	3.175	1.425	Stratigraphic	39	-4	45.64788344	2.897656766	12.83387844	9.593593343	0.156630096	9.348858821	10.29842878	2.417977098	1.664194764	0.646099144	1.764222854	0.11	0	0	0	229	284	39	156	0	107	0	43	776	28	266	56	0	0	502	44.2	90.1	0	43.9	9.6	2.92	7.7	0
Cebria_1996	0	Europe	Spain	Calatrava	Basalt	Alkaline	3.175	1.425	Stratigraphic	39	-4	46.33012187	2.42197939	12.15872718	8.672248782	0.156256735	10.97703562	10.08832544	2.37314916	1.689525945	0.625026939	2.011805461	1.65	0	0	0	236	372	41	225	0	104	0	34	852	27	237	62	0	0	695	53.8	103	0	49.3	9.2	3.01	8.4	0
Cebria_1996	0	Europe	Spain	Calatrava	Foidite	Alkaline	3.175	1.425	Stratigraphic	39	-4	35.01932209	3.122984678	9.407039212	10.38963683	0.209468484	13.0632164	16.53848898	2.056599666	1.152076665	1.666226582	4.380233564	1.79	0	0	0	255	547	37	225	0	109	0	46	1689	43	411	116	0	0	787	106	230	0	104	19.6	5.39	14	0
Cebria_1996	0	Europe	Spain	Calatrava	Foidite	Alkaline	3.175	1.425	Stratigraphic	39	-4	36.19803193	2.85370728	9.729418107	9.545555088	0.191523978	13.47371189	15.30276588	2.93989307	1.474734634	1.666258613	3.868784366	2.12	0	0	0	232	524	36	210	0	104	0	37	1698	44	340	106	0	0	778	103	202	0	103	17.9	5.66	15.6	0
Cebria_1996	0	Europe	Spain	Calatrava	Basanite	Alkaline	3.175	1.425	Stratigraphic	39	-4	40.3408428	2.913505314	10.75755808	9.276445012	0.165650804	14.07057416	13.17411098	3.088900282	0.399510762	0.935439833	2.182692944	2.4	0	0	0	229	549	39	276	0	89	0	17	938	35	241	58	0	0	1065	56.4	112	0	57.2	10.7	3.55	10	0
Cebria_1996	0	Europe	Spain	Calatrava	Basanite	Alkaline	3.175	1.425	Stratigraphic	39	-4	41.36153251	2.79311996	11.75640736	8.860126869	0.204374631	11.40605085	12.85613752	3.318654726	1.48901517	1.060801657	2.355174322	1.62	0	0	0	220	342	40	187	0	102	0	32	1012	34	275	61	0	0	722	59.7	121	0	62.6	11.4	3.83	10.7	0
Cebria_1996	0	Europe	Spain	Calatrava	Basanite	Alkaline	3.175	1.425	Stratigraphic	39	-4	41.07304753	2.873262752	10.50932376	9.724289932	0.165577854	13.34362702	11.96056494	3.895949494	0.711010782	0.720750656	2.18194989	1.46	0	0	0	249	625	47	354	0	83	0	21	959	30	299	71	0	0	1213	59	112	0	51.6	10.3	3.09	8.3	0
Cebria_1996	0	Europe	Spain	Calatrava	Basanite	Alkaline	3.175	1.425	Stratigraphic	39	-4	41.88189836	2.93532915	11.09982082	9.004267961	0.16523376	11.78991476	11.44972761	3.605983823	2.050842552	0.962243662	2.488226034	1.24	0	0	0	230	299	36	143	0	97	0	56	1088	28	284	74	0	0	809	67.5	128	0	61.6	11.3	3.66	10.2	0
Cebria_1996	0	Europe	Spain	Calatrava	Basanite	Alkaline	3.175	1.425	Stratigraphic	39	-4	43.24298427	2.426753005	11.41256132	9.371749757	0.165681932	11.99732108	11.06170546	2.972528781	1.715295297	0.750441692	2.183103105	1.44	0	0	0	258	431	43	235	0	111	0	49	935	28	239	70	0	0	635	59.2	112	0	55.8	10.6	3.37	9.6	0
Cebria_1996	0	Europe	Spain	Calatrava	Trachybasalt	Alkaline	7.05	0.65	Stratigraphic	39	-4	46.67081467	2.23296123	10.53919201	7.738365641	0.153997326	9.884703375	10.72206384	2.261835729	3.23394385	0.875859793	3.387941176	2.11	0	0	0	202	853	48	182	0	69	0	303	1090	21	439	69	0	0	1175	80	176	0	97.9	19.3	4.04	11	0
Cebria_2000	GA-15	Europe	Spain	NE_Spain	Basanite	Alkaline	0.405	0.295	Stratigraphic	42.16	2.5	42.58883498	2.778585051	13.7186586	8.930198087	0.203311101	10.71739948	8.713332912	4.046859064	2.062155456	0.822925886	2.846355418	1.52	0	18	0	264	317	48	319	22	81	0	63	1037	27	283	112	0	0	877	71.6	147	0	63	10.3	3.11	0	1.15
Cebria_2000	GA-13	Europe	Spain	NE_Spain	Basanite	Alkaline	0.405	0.295	Stratigraphic	42.16	2.5	42.7986868	2.258149428	12.69967798	9.518968355	0.202654435	9.601960174	9.447556795	4.371545687	2.422203018	0.820267955	3.127293772	1.27	0	17	0	220	338	43	270	23	95	0	72	1117	29	331	123	0	0	911	79.6	162	0	66	10.8	3.2	0	1.19
Cebria_2000	GA-16	Europe	Spain	NE_Spain	Basanite	Alkaline	0.405	0.295	Stratigraphic	42.16	2.5	42.98953126	2.266668128	12.79944087	9.375325191	0.192907926	9.58752391	9.626105496	4.205392782	2.247377335	0.829504081	3.202591795	1.15	0	19	0	239	227	43	288	28	98	0	72	1100	27	390	120	0	0	992	81.4	166	0	68	11.2	3.29	0	1.2
Cebria_2000	GA-11	Europe	Spain	NE_Spain	Basanite	Alkaline	0.405	0.295	Stratigraphic	42.16	2.5	41.36538891	2.416500991	14.73476214	10.72690684	0.196463495	9.734766186	10.45185794	3.65422101	1.709232408	0.559920961	1.414537165	1.8	0	25	0	267	210	56	142	42	92	0	60	706	22	165	52	0	0	651	33.6	72	0	35.8	7.2	2.34	0	0.97
Cebria_2000	GA-9	Europe	Spain	NE_Spain	Basanite	Alkaline	0.405	0.295	Stratigraphic	42.16	2.5	42.569452	2.503510157	13.65195382	10.35827327	0.185807395	9.525073797	10.60080082	3.471664475	1.740721906	0.606318866	1.858259752	1.5	0	26	0	277	176	55	145	45	94	0	40	826	22	186	71	0	0	707	43.9	95	0	45.5	8	2.51	0	0.96
Cebria_2000	GA-12	Europe	Spain	NE_Spain	Basanite	Alkaline	0.405	0.295	Stratigraphic	42.16	2.5	43.06189475	2.632049463	12.94498676	10.34816176	0.19569141	9.2855574	10.88044239	3.806197923	1.497039286	0.606643371	1.819930112	1.28	0	24	0	262	170	53	122	44	91	0	37	863	23	185	66	0	0	690	43.1	93	0	44.1	8.3	2.64	0	1.05
Lustrino_2007	OLT14	Europe	Spain	NE_Spain	Basanite	Alkaline	9	1	Stratigraphic	42.16	2.5	43.35758019	2.597771404	13.34750457	9.584613297	0.184170361	10.4395515	8.093802696	3.886963929	2.297282921	0.756067797	2.708738331	0.1	0	18	0	220	318	43	263	91	135	17.5	60	1026	26	271	99	0	0.7	771	75.9	139.71	16.48	60.97	11.6	3.28	8.84	1.11
Lustrino_2007	OLT22	Europe	Spain	NE_Spain	Basanite	Alkaline	9	1	Stratigraphic	42.16	2.5	43.48178395	2.597084488	13.28583147	9.66735629	0.184121661	10.61122207	8.043209423	4.186345145	1.676476181	0.755867873	2.739148886	0.25	0	18	0	223	314	49	283	127	133	18.1	63	1053	27	277	101	0	0.7	768	76.72	141.33	16.94	62.51	11.93	3.29	9.03	1.13
Ruiz_1985	0	Europe	Spain	NE_Spain	Basanite	Alkaline	0.405	0.295	Stratigraphic	42.16	2.5	42.36183153	2.763774869	13.64553655	8.882599092	0.202227429	10.6602745	8.666889834	4.025288834	2.051163927	0.818539595	3.351197402	1.52	0	0	0	264	405	53	319	22	0	0	48	1058	29	206	0	0	0	877	82	174	0	0	0	0	0	0
Ruiz_1985	0	Europe	Spain	NE_Spain	Basanite	Alkaline	0.405	0.295	Stratigraphic	42.16	2.5	42.4773024	2.241192506	12.60431341	9.447488406	0.20113266	9.529857022	9.37661309	4.338718825	2.404014183	0.814108389	3.851023842	1.27	0	0	0	220	361	47	270	23	0	0	55	1173	31	231	0	0	0	911	88	201	0	0	0	0	0	0
Ruiz_1985	0	Europe	Spain	NE_Spain	Basanite	Alkaline	0.405	0.295	Stratigraphic	42.16	2.5	43.01725373	2.268129824	12.80769479	9.381371016	0.193032325	9.593706574	9.63231304	4.208104695	2.248826591	0.830039	3.127436385	1.15	0	0	0	239	319	41	288	28	0	0	53	991	33	296	0	0	0	992	89	162	0	0	0	0	0	0
Ruiz_1985	0	Europe	Spain	NE_Spain	Basanite	Alkaline	0.405	0.295	Stratigraphic	42.16	2.5	41.08174228	2.399930801	14.63372439	10.65335136	0.195116325	9.668013916	10.3801885	3.62916365	1.69751203	0.556081527	2.107256313	1.8	0	0	0	267	206	54	14	42	0	0	33	793	23	140	0	0	0	651	49	108	0	0	0	0	0	0
Ruiz_1985	0	Europe	Spain	NE_Spain	Basanite	Alkaline	0.405	0.295	Stratigraphic	42.16	2.5	42.46136969	2.497153834	13.617292	10.33197399	0.185335636	9.500889977	10.57388577	3.462850044	1.736302275	0.604779444	2.107184245	1.5	0	0	0	277	183	49	145	45	0	0	33	9	24	143	0	0	0	707	50	108	0	0	0	0	0	0
Ruiz_1985	0	Europe	Spain	NE_Spain	Basanite	Alkaline	0.405	0.295	Stratigraphic	42.16	2.5	43.13803697	2.636703464	12.96787614	10.36645942	0.196037432	9.301976161	10.89968123	3.812928057	1.499686357	0.60771604	1.646714431	1.28	0	0	0	262	176	43	122	44	0	0	30	834	24	148	0	0	0	690	53	84	0	0	0	0	0	0
Ruiz_1985	0	Europe	Spain	NE_Spain	Basanite	Alkaline	5	3	Stratigraphic	41.8	2.7	42.97571516	1.820674838	15.44165932	8.14727649	0.165515895	9.512295811	11.18692721	3.436888865	2.132234169	0.496547683	2.33646131	1.57	0	0	0	192	426	43	146	62	0	0	56	671	25	139	0	0	0	872	59	120	0	0	0	0	0	0
Ruiz_1985	0	Europe	Spain	NE_Spain	Basanite	Alkaline	9	1	Stratigraphic	41	3	42.63294923	2.700993593	15.32182337	8.876358804	0.174884477	9.78381492	10.12386808	3.633710806	0.864706582	0.845274974	2.507178843	3.57	0	0	0	214	273	51	186	44	0	0	18	1299	23	161	0	0	0	791	62	129	0	0	0	0	0	0
Ruiz_1985	0	Europe	Spain	NE_Spain	Basanite	Alkaline	9	1	Stratigraphic	41	3	43.36155606	2.494507495	14.3726506	8.71518556	0.155906718	10.00726249	10.59191268	3.157111048	1.520090505	0.886719461	2.221670738	2.64	0	0	0	238	437	57	198	51	0	0	35	812	24	151	0	0	0	781	60	114	0	0	0	0	0	0
Ruiz_1985	0	Europe	Spain	NE_Spain	Basanite	Alkaline	9	1	Stratigraphic	41	3	43.78615548	2.355460596	15.11990681	8.616489882	0.185700213	9.617316293	10.36989084	3.117808839	1.505149094	0.918727369	1.935385212	2.43	0	0	0	213	323	67	188	43	0	0	32	822	27	171	0	0	0	816	65	99	0	0	0	0	0	0
Marti_1992	0	Europe	Spain	NE_Spain	Basanite	Alkaline	9	1	Stratigraphic	42.1	2.75	43.06188903	2.388566492	14.9793097	8.943102397	0.183735884	9.602617518	8.577564691	3.877794184	2.291863395	0.560877962	2.959114764	0.55	0	0	0	0	293	62	322	0	0	0	63	930	35	301	97	0	0	840	75	153	0	61.5	0	3.37	0	1.1
Wilson_Downes_1991	0	Europe	Massif_Central	0	Basalt	Alkaline	7	4	Stratigraphic	45.31	2.81	45.79026112	2.30520809	13.69391699	9.283612494	0.147140942	9.829014917	9.41702028	3.413669852	1.31445908	0.588563768	1.562596859	0	0	0	0	0	336	0	215	0	0	0	30	646	25	234	79	0	0	474	48.21	79.64	0	39.01	7.7	2.46	6.49	0
Wilson_Downes_1991	0	Europe	Massif_Central	0	Trachybasalt	Alkaline	7	4	Stratigraphic	45.31	2.81	44.13377758	2.524994122	12.78095481	9.242063429	0.165733205	10.66541919	9.875749213	3.324413111	1.667081062	0.799418989	2.158236289	0	0	0	0	0	412	0	286	0	0	0	46	818	26	269	101	0	0	610	59.11	110.69	0	47.41	8.88	2.73	7.68	0
Wilson_Downes_1991	0	Europe	Massif_Central	0	Basanite	Alkaline	7	4	Stratigraphic	45.31	2.81	40.49106946	3.161844684	13.08517261	9.822148903	0.175117552	9.534177815	11.5188434	4.124991217	1.848463046	1.060434063	2.38992099	0	0	0	0	0	282	0	150	0	0	0	54	1066	33	369	140	0	0	796	62.78	122.84	0	53.97	9.89	3.02	8.36	0
Wilson_Downes_1991	0	Europe	Massif_Central	0	Basanite	Alkaline	7	4	Stratigraphic	45.31	2.81	39.84057008	3.052029126	12.07290002	9.92875298	0.17384976	10.78834346	11.57066738	3.737769848	1.835080804	1.101048482	3.060142115	0	0	0	0	0	387	0	207	0	0	0	49	950	33	340	130	0	0	719	94.87	158.42	0	71.84	12.54	3.75	10.17	0
Wilson_1995	0	Europe	Massif_Central	0	Basanite	Alkaline	7	4	Stratigraphic	45.31	2.81	41.19476514	2.888301522	12.60349755	9.724920953	0.165323656	11.63100546	10.55153923	3.637120434	1.624061799	0.807168438	2.388679429	0	0	33	0	0	359	0	246	45	99	17	64	814	28	294	113	0	0	634	62.78	122.8	0	53.97	9.89	3.02	8.36	0
Wilson_1995	0	Europe	Massif_Central	0	Basanite	Alkaline	7	4	Stratigraphic	45.31	2.81	39.840724	3.052040917	12.07294667	9.928791339	0.173850432	10.78838514	11.57071209	3.737784288	1.835087893	1.101052736	3.059767603	0	0	27	0	0	387	0	207	50	108	17	49	950	33	340	130	0	0	719	94.97	158.4	0	71.84	12.54	3.75	10.17	0
Wilson_1995	0	Europe	Massif_Central	0	Basanite	Alkaline	7	4	Stratigraphic	45.31	2.81	39.91845568	3.121630919	12.70743909	9.704910402	0.182495346	9.374497773	11.65088709	4.139762848	1.738508296	1.075762039	3.62649219	0	0	33	0	0	310	0	156	47	104	20	56	1096	34	380	145	0	0	802	98.65	188.8	0	79.04	13.61	4.05	11.01	0
Wilson_1995	0	Europe	Massif_Central	0	Basanite	Alkaline	7	4	Stratigraphic	45.31	2.81	40.4343313	3.025829368	11.49622432	9.351161843	0.173455187	12.13222667	11.56367911	3.382376141	1.484005486	0.992549124	3.255501188	0	0	30	0	0	525	0	297	49	106	14	41	566	31	401	130	0	0	615	86.5	168.9	0	76.93	14.13	4.26	11.76	0
Wilson_1995	0	Europe	Massif_Central	0	Basanite	Alkaline	7	4	Stratigraphic	45.31	2.81	41.45159405	2.901418156	13.2207954	9.323223673	0.203099271	9.56500852	10.44510536	4.332784446	2.021321315	0.918782416	2.95751224	0	0	34	0	0	325	0	186	43	103	17	67	957	29	345	132	0	0	705	81.64	152.9	0	63.15	11.07	3.33	9.1	0
Wilson_1995	0	Europe	Massif_Central	0	Trachybasalt	Alkaline	7	4	Stratigraphic	45.31	2.81	44.13903798	2.524737376	12.78940323	9.241123677	0.165716353	10.66433471	9.884493044	3.304579036	1.666911549	0.799337702	2.158427616	0	0	24	0	0	412	0	286	47	104	17	46	818	26	269	101	0	0	610	59.11	110.7	0	47.41	8.88	2.73	7.68	0
Wilson_1995	0	Europe	Massif_Central	0	Basanite	Alkaline	7	4	Stratigraphic	45.31	2.81	43.17200178	2.264471483	12.63594693	8.830458494	0.147043603	13.12609228	10.37147545	3.225156355	1.568465097	0.480342436	1.596109294	0	0	38	0	0	584	0	362	52	84	16	37	588	21	189	78	0	0	521	42.89	81.41	0	37.75	7.38	2.34	6.6	0
Wilson_1995	0	Europe	Massif_Central	0	Basalt	Alkaline	7	4	Stratigraphic	45.31	2.81	45.53153272	2.576514379	13.5709536	9.385592836	0.147510365	9.942198614	9.657011908	3.432074497	1.229253043	0.52120329	1.317562582	0	0	25	0	0	358	0	234	51	100	19	26	615	24	196	69	0	0	405	34.33	66.99	0	32.95	7.03	2.32	6.7	0
Wilson_1995	0	Europe	Massif_Central	0	Basalt	Alkaline	7	4	Stratigraphic	45.31	2.81	45.79026112	2.30520809	13.69391699	9.283612494	0.147140942	9.829014917	9.41702028	3.413669852	1.31445908	0.588563768	1.562596859	0	0	29	0	0	336	0	215	50	99	19	30	646	25	234	79	0	0	474	48.21	79.64	0	39.01	7.7	2.46	6.49	0
Briot_1991	B3	Europe	Massif_Central	0	Basanite	Alkaline	0.79	0.07	K-Ar	45.57	2.81	42.31438071	2.978510528	13.65232039	10.02342035	0.205077774	9.716780246	10.19529505	3.466790942	1.82616875	0.771483055	2.017574672	0.11	0	27	0	0	230	0	115	0	0	0	62	800	0	0	0	0	0	524	51.4	103.3	0	48.4	9.12	2.82	0	0.98
Briot_1991	B4	Europe	Massif_Central	0	Basanite	Alkaline	4.25	0.15	K-Ar	45.57	2.81	41.85422021	3.165445226	13.53130135	10.04344967	0.195397853	9.340017394	10.90320022	3.409692542	1.602262398	1.143077443	1.979380255	0.86	0	25	0	0	196	0	112	0	0	0	62	926	0	0	0	0	0	690	50.6	101.3	0	48.6	9.02	2.43	0	0.84
Briot_1991	B10	Europe	Massif_Central	0	Basanite	Alkaline	1.25	1.25	Stratigraphic	45.57	2.81	40.894452	2.925225155	15.09572713	9.572041107	0.176100511	9.25506019	12.17050198	2.974141963	1.653388131	0.73375213	1.847283403	0.31	0	35	0	0	220	0	90	0	0	0	54	747	0	0	0	0	0	520	47.7	94.4	0	45.9	8.62	2.71	0	0.92
Briot_1991	B16	Europe	Massif_Central	0	Basanite	Alkaline	0.38	0.02	K-Ar	45.57	2.81	45.03252674	3.648053296	14.14368204	9.544742721	0.169445099	9.279610978	10.14677119	3.249358947	2.083177975	0	0	1.19	0	28	0	0	347	0	0	0	0	0	36	778	0	0	0	0	0	612	0	0	0	0	0	0	0	1.48
Chauvel_1984	0	Europe	Massif_Central	0	Basanite	Alkaline	7	3	Stratigraphic	45.31	2.81	41.81813062	2.718855785	13.19757755	10.24844145	0.193512867	9.37569842	10.5754782	3.009125086	1.857723526	1.199779777	2.894952495	1.46	0	0	0	246	274	47	151	0	0	0	53	967	33	363	120	0	0	733	77.3	149.6	0	65.9	11.42	3.35	9.32	0
Chauvel_1984	0	Europe	Massif_Central	0	Basanite	Alkaline	7	3	Stratigraphic	45.31	2.81	41.96957914	2.917931342	13.09178529	9.889841963	0.184802319	10.16412751	10.7282609	4.007292376	1.069908159	0.787841462	2.363997092	0.01	0	0	0	243	339	49	181	0	0	0	54	873	29	302	110	0	0	710	58.5	121.5	0	56.9	10.48	3.22	8.7	0
Chauvel_1984	0	Europe	Massif_Central	0	Basanite	Alkaline	7	3	Stratigraphic	45.31	2.81	41.37234768	3.002909806	12.22474895	10.17502084	0.193736117	10.88796975	10.57799196	3.913469554	1.075235447	0.900872942	2.766551744	0.09	0	0	0	263	342	53	219	0	0	0	167	979	30	368	123	0	0	643	68.9	142.8	0	64.3	11.33	3.38	9.62	0
Chauvel_1984	0	Europe	Massif_Central	0	Basanite	Alkaline	7	3	Stratigraphic	45.31	2.81	41.06867622	2.873356146	11.21286118	9.61268238	0.183817397	12.43186076	11.65789278	3.028149742	1.344769375	0.909412383	2.882454139	0.36	0	0	0	290	574	57	284	0	0	0	45	967	32	388	122	0	0	665	73.4	149	0	69.8	12.09	3.59	9.92	0
Chauvel_1984	0	Europe	Massif_Central	0	Basalt	Alkaline	7	3	Stratigraphic	45.31	2.81	48.23530939	2.042280434	13.94078383	8.9741946	0.147991336	9.392516779	8.958408861	3.344604189	0.996474994	0.374911384	1.014132531	1.2	0	0	0	201	363	51	208	0	0	0	25	486	22	170	55	0	0	308	25.6	51.4	0	25.2	5.46	1.77	5.28	0
Chauvel_1984	0	Europe	Massif_Central	0	Basalt	Alkaline	7	3	Stratigraphic	45.31	2.81	46.61704355	2.321387293	13.4899502	9.676100169	0.169371605	10.78996755	9.106214533	3.297764782	1.275268556	0.478225709	0	0	0	0	0	216	383	52	219	0	0	0	29	577	26	191	60	0	0	417	0	0	0	0	0	0	0	0
Chauvel_1984	0	Europe	Massif_Central	0	Basalt	Alkaline	7	3	Stratigraphic	45.31	2.81	46.71739866	2.331386497	13.68942328	9.724073594	0.169374233	10.38164414	9.305619608	3.10851533	1.295214721	0.488196318	0	0	0	0	0	217	378	51	203	0	0	0	29	598	27	195	59	0	0	430	0	0	0	0	0	0	0	0
Chauvel_1984	0	Europe	Massif_Central	0	Trachybasalt	Alkaline	7	3	Stratigraphic	45.31	2.81	47.59431454	2.37224018	13.54569078	8.739412563	0.179413123	9.269678015	9.837819571	3.219468816	2.133022683	0.598043743	0	1.44	0	0	0	209	331	49	222	0	0	0	54	866	27	278	94	0	0	663	0	0	0	0	0	0	0	0
Chauvel_1984	0	Europe	Massif_Central	0	Basanite	Alkaline	7	3	Stratigraphic	45.31	2.81	43.3490399	2.839456762	13.29065024	10.70425384	0.20922313	9.275558755	10.91945478	3.098494923	1.952749212	1.325079822	0	1.29	0	0	0	254	258	45	146	0	0	0	51	1010	38	361	129	0	0	763	0	0	0	0	0	0	0	0
Chauvel_1984	0	Europe	Massif_Central	0	Basalt	Alkaline	7	3	Stratigraphic	45.31	2.81	45.31461502	2.90874205	13.76671751	10.19255091	0.169344572	10.3399803	10.43959475	2.410669781	0.876607193	0.657455395	0	1.42	0	0	0	246	397	53	214	0	0	0	12	814	28	252	92	0	0	577	0	0	0	0	0	0	0	0
Chauvel_1984	0	Europe	Massif_Central	0	Basalt	Alkaline	7	1	Stratigraphic	44.64	2.95	44.37678992	2.683247762	13.40641007	9.993869322	0.186746181	9.759945158	10.69367606	2.791363973	1.38585324	0.511094812	1.33081226	0	0	0	0	316	526	51	171	0	0	0	30	613	23	181	50	0	0	371	32.2	67.7	0	34.6	6.98	2.22	6.13	0
Wilson_2001	0	Europe	Massif_Central	0	Basanite	Alkaline	6	2	Stratigraphic	45.31	2.81	43.07026557	2.883118869	14.19985076	8.614053113	0.166710955	9.071037261	12.27777152	2.637955701	2.588923066	0.411874124	1.642757493	1.23	0	26	0	408	163	42	109	88	69	0	68	774	18	184	63	0	0	799	62.49	83.75	10.73	41.47	7.46	2.11	6.28	0.93
Wilson_2001	0	Europe	Massif_Central	0	Basanite	Alkaline	7	3	Stratigraphic	45.31	2.81	42.41965737	3.524539069	8.56097058	8.620675887	0.144448322	13.06775824	11.13215072	2.31117316	3.563058622	0.799280718	3.249124267	0	0	39	0	0	1190	53	309	66	80	0	78	764	23	409	93	0	0	824	83.25	168.7	0	71.46	11.21	3.06	8.25	0
Legendre_2001	0	Europe	Massif_Central	0	Basalt	Alkaline	8.75	0.75	Stratigraphic	45.31	2.81	44.42319082	2.621825773	12.40931823	9.012772507	0.157703806	11.09840534	13.27668916	2.010723525	0.995505275	0.305551124	1.123639617	2.29	0	35	0	294	247	49	149	0	0	0	24	535	23	126	31	0	0	303	28	57	0	31	7	3.1	5.5	0.8
Liotard_1999	0	Europe	Massif_Central	0	Basanite	Alkaline	1.6	0.9	Stratigraphic	43.7	3.1	43.05794599	2.71720191	12.38267728	10.37194786	0.194085851	9.403459469	10.22832433	4.017577111	1.067472179	0.989837839	2.687551415	2.23	0	0	0	0	0	0	0	0	0	0	62	1011	0	354	110	0	1	843	71.31	138.5	15.68	62.49	11.01	3.47	9.66	1.36
Liotard_1999	0	Europe	Massif_Central	0	Basanite	Alkaline	1.6	0.9	Stratigraphic	43.7	3.1	40.37747142	2.601566422	10.76410197	10.36758069	0.232110016	10.38692319	12.69835209	4.613186555	0.860741307	1.237920082	2.979340946	2.45	0	0	0	0	0	0	0	0	0	0	57	1078	0	343	113	0	0.9	689	79.87	154	17.53	69.09	11.87	3.75	10.28	1.44
Liotard_1999	0	Europe	Massif_Central	0	Basanite	Alkaline	1.6	0.9	Stratigraphic	43.7	3.1	42.62400183	2.568181553	11.36640049	10.5617687	0.195298977	13.37797996	9.882128258	3.056428997	0.615191779	0.751901064	2.066056555	3.1	0	0	0	0	0	0	0	0	0	0	83	929	0	300	95	0	0.9	674	54.16	105.8	12.24	49.19	8.93	2.86	7.98	1.14
Liotard_1999	0	Europe	Massif_Central	0	Basanite	Alkaline	1.6	0.9	Stratigraphic	43.7	3.1	41.44814166	3.056532757	11.82702962	9.601795898	0.184949434	11.61287764	11.82702962	2.326469201	2.404342647	0.652190111	2.390714794	1.89	0	0	0	0	0	0	0	0	0	0	61	1011	0	377	110	0	0.8	808	62.56	122.8	14.15	56.64	10.38	3.3	9.35	1.34
Liotard_1999	0	Europe	Massif_Central	0	Trachybasalt	Alkaline	1.6	0.9	Stratigraphic	43.7	3.1	45.7228328	2.720194305	12.94301839	9.144566562	0.166943333	11.01825996	8.582851345	3.201383912	1.934578622	0.491009802	1.533478743	0.89	0	0	0	0	0	0	0	0	0	0	49	687	0	284	82	0	0.9	599	41.54	78.07	8.89	35.63	6.99	2.28	6.67	0.97
Liotard_1999	0	Europe	Massif_Central	0	Basanite	Alkaline	1.6	0.9	Stratigraphic	43.7	3.1	41.90595261	3.058186795	11.29477296	10.81796939	0.185640732	12.506323	9.135478127	3.390386	1.709848848	0.986827049	2.002765496	0.57	0	0	0	0	0	0	0	0	0	0	42	817	0	256	84	0	0.5	568	52.48	102.5	11.94	48.62	8.97	2.89	8.26	1.15
Dautria_1990	0	Europe	Massif_Central	0	Basalt	Alkaline	1.6	0.9	Stratigraphic	43.7	3.1	47.13149786	2.241548084	10.90296853	9.178549523	0.167132971	12.60379229	9.172650709	2.949405373	1.002797827	0.678363236	1.420968964	2.74	0	17	0	0	0	0	0	0	0	0	0	760	0	0	0	0	0	450	44.95	72.26	0	44.24	10.01	2.57	0	1.09
Dautria_1990	0	Europe	Massif_Central	0	Basalt	Sub-Alkaline	1.6	0.9	Stratigraphic	43.7	3.1	50.45628627	2.34611337	12.28492275	9.1943886	0.128689763	9.602236156	8.038160576	3.256840923	0.960223616	0.425666139	0.7517462	1.86	0	18	0	0	0	0	0	0	0	0	22	430	0	0	0	0	0	250	22.15	37.97	0	26.49	6.93	2.02	0	0.95
Liotard_1988	0	Europe	Massif_Central	0	Basanite	Alkaline	7.5	2.5	Stratigraphic	45.8	3.4	42.16626838	2.737689791	13.40591158	10.24149291	0.204596034	10.03494834	9.255534881	3.799640635	2.075188347	0.935296157	2.232796271	0.57	0	20	0	225	243	48	197	42	116	0	0	0	0	0	0	0	0	0	58.6	114.6	0	0	10.1	3.17	0	1.1
Liotard_1995	0	Europe	Massif_Central	0	Basanite	Alkaline	0.79	0	Stratigraphic	46.89	4.33	42.80603471	2.340193242	12.80280719	9.430978764	0.195016103	10.58937442	10.13108658	4.231849445	1.755144931	0.86782166	2.229229079	0.75	0	0	0	0	0	0	0	0	0	0	56	865	0	258	99	0	0	666	58.11	114.31	12.88	51.14	9.28	2.91	8.78	1.18
Dautria_2004	0	Europe	Massif_Central	0	Basanite	Alkaline	1.3	1.3	Stratigraphic	46.89	4.33	43.30999243	2.686192789	13.38230103	9.709224366	0.204384234	9.567128664	9.956431965	3.86383528	1.236037986	0.973258257	2.36283474	1.45	0	20	0	0	314	48	0	0	0	0	67	934	32	296	86	0	0	755	62.6	121.4	0	53.5	10.18	3.19	0	1.27
Pilet_2005	0	Europe	Massif_Central	0	Basanite	Alkaline	6	3	Stratigraphic	45.15	2.87	40.16326605	3.126597357	12.65113931	10.22127136	0.202649829	10.24829134	11.22294051	3.473997063	1.62119863	1.013249143	3.145897341	0.41	0	26	0	0	280	50	194	0	0	0	55	940	34	387	114	0	0.6	622	79.3	163	17.2	80.3	14.4	4.04	12.4	1.3
Pilet_2005	0	Europe	Massif_Central	0	Basanite	Alkaline	6	3	Stratigraphic	45.15	2.87	42.84023887	3.312539383	12.32032192	9.600552739	0.16465839	9.860131849	9.656730308	2.837935788	2.731392123	1.133237158	2.808878425	2.02	0	26	0	0	235	51	213	0	0	0	70	1027	28	418	111	0	0.7	740	74.1	145	15.3	69.1	12.2	3.41	10.2	1.1
Pilet_2005	0	Europe	Massif_Central	0	Basalt	Alkaline	6	3	Stratigraphic	45.15	2.87	45.99325506	2.401608587	13.73328012	9.120231142	0.166642229	9.557421928	9.547619443	3.372054505	1.26452044	0.597951526	1.635217841	0.39	0	26	0	0	302	52	211	0	0	0	29	716	26	301	83	0	0.4	462	43.1	83.4	9.2	43.3	8.7	2.72	8.8	1
Pilet_2005	0	Europe	Massif_Central	0	Basalt	Sub-Alkaline	6	3	Stratigraphic	45.15	2.87	48.13071957	2.163620414	13.86683993	8.914116106	0.147519574	9.667449395	8.772497315	2.97006075	1.071975569	0.413054806	1.319808453	0.73	0	24	0	0	324	50	261	0	0	0	22	625	23	236	62	0	0.3	357	33	67.1	7.5	36.1	7.5	2.32	6.7	0.9
Pilet_2005	0	Europe	Massif_Central	0	Basanite	Alkaline	6	3	Stratigraphic	45.15	2.87	41.71765884	2.606142645	12.65287098	10.40131875	0.203453515	10.56020626	10.9380485	2.208923877	1.986093837	1.007579312	2.751466584	3.23	0	0	0	0	328	0	241	0	0	0	48	940	28	335	100	0	0	741	70.4	142	15	67	11.9	3.64	11.1	1.2
Pilet_2005	0	Europe	Massif_Central	0	Basanite	Alkaline	6	3	Stratigraphic	45.15	2.87	43.51537528	2.76862662	13.34419332	9.931836552	0.16631326	10.12554258	9.665735336	3.433879659	1.624000067	0.772867502	1.827489232	0.2	0	0	0	0	257	0	223	0	0	0	42	737	25	273	69	0	0	531	45.5	93.4	10.3	48.4	9.5	2.97	9	1
Pilet_2005	0	Europe	Massif_Central	0	Basanite	Alkaline	6	3	Stratigraphic	45.15	2.87	41.32904497	2.619446512	11.79721096	9.693892427	0.184331421	12.77707799	10.47778605	2.493325014	2.241082016	0.979867029	2.600043205	2.38	0	0	0	0	487	0	359	0	0	0	45	929	28	346	102	0	0	761	67.2	134	14.4	64.9	11.4	3.37	10.5	1.1
Pilet_2005	0	Europe	Massif_Central	0	Basanite	Alkaline	6	3	Stratigraphic	45.15	2.87	42.3514696	2.790488045	13.39046694	9.944989339	0.193783892	9.446964736	11.01661426	3.526866835	0.823581541	0.920473487	2.767233978	2.09	0	0	0	0	278	0	198	0	0	0	112	1007	31	364	113	0	0	683	76.1	142.8	15.4	58.4	10.3	3.13	0	0
Pilet_2005	0	Europe	Massif_Central	0	Basanite	Alkaline	6	3	Stratigraphic	45.15	2.87	43.69666822	3.189680663	12.31842931	9.471199021	0.156548745	11.05625505	11.14431372	2.475427017	1.477428773	0.498999122	1.786791204	0.81	0	0	0	0	464	0	243	0	0	0	34	734	24	338	86	0	0	390	43.5	91.3	11.1	45	9.1	2.83	0	0
Pilet_2005	0	Europe	Massif_Central	0	Basalt	Alkaline	6	3	Stratigraphic	45.15	2.87	44.37740792	2.597225634	13.06424022	9.318767464	0.165988104	9.978814279	10.6427667	3.124481966	1.308376823	0.732300461	2.027007675	1.77	0	0	0	0	318	0	225	0	0	0	37	867	24	339	101	0	0	510	54.9	103.8	11.7	45.5	8.6	2.65	0	0
Pilet_2005	0	Europe	Massif_Central	0	Basalt	Alkaline	6	3	Stratigraphic	45.15	2.87	45.22917694	2.469183837	13.57071275	9.194770286	0.146975228	10.24907259	9.533793146	3.458817041	1.342373752	0.489917428	1.679436943	0.37	0	0	0	0	324	0	277	0	0	0	33	713	21	314	83	0	0	426	42.8	85.7	9.6	38.5	7.7	2.41	0	0
Pilet_2005	0	Europe	Massif_Central	0	Basanite	Alkaline	6	3	Stratigraphic	45.15	2.87	41.4055901	2.555660688	12.58395662	9.266456399	0.19434682	11.29155027	11.27211559	3.527394791	1.99205491	0.7579526	2.467957799	0.33	0	0	0	0	467	0	355	0	0	0	0	962	25	324	116	0	0	748	71.7	127	14.3	53.4	9.5	2.85	0	0
Pilet_2005	0	Europe	Massif_Central	0	Basanite	Alkaline	6	3	Stratigraphic	45.15	2.87	40.47789403	3.045479647	12.84691255	10.01538749	0.20238947	9.117163751	11.49764942	3.729748807	1.91788117	1.031222539	3.277109576	0	0	0	0	0	279	0	155	0	0	0	0	1104	30	416	121	0	0	775	93.7	170	19.1	72.1	12.6	3.77	0	0
Pilet_2005	0	Europe	Massif_Central	0	Foidite	Alkaline	6	3	Stratigraphic	45.15	2.87	39.81050102	2.560567808	12.0531671	9.510124087	0.194719985	11.73187912	12.84178304	3.592583731	1.888783858	0.808087939	2.258977706	0	0	0	0	0	508	0	275	0	0	0	0	888	23	279	117	0	0	812	64.2	116	13.5	51.8	9.2	2.78	0	0
[truncated: 5,370 more rows]
[truncated: 20 more columns]
