# Supplementary material for: Destruction and regrowth of lithospheric mantle beneath large igneous provinces
Source: Sci Adv. 2023 Sep 6;9(36):eadf6216. doi: 10.1126/sciadv.adf6216 (PMC11811892; doi:10.1126/sciadv.adf6216)
Supplement: Supplementary file 2 — Data files S1 to S6 [file sciadv.adf6216_data_files_s1_to_s6.zip › Data_S4.dat]

> 64 260.0 22754.481946
102.4932	29.0103
102.5375	28.9942
102.57	28.9757
102.5854	28.9574
102.5889	28.9216
102.5952	28.8921
102.5991	28.8519
> 9388 35.0 1308690.84582
0.0686	-41.5398
0.144	-41.526
0.208	-41.5191
0.2858	-41.5071
0.3338	-41.4934
0.3841	-41.4796
0.4458	-41.459
0.4869	-41.4401
0.5418	-41.3988
0.5875	-41.3609
0.6332	-41.3213
0.6904	-41.2902
0.7292	-41.2695
0.7887	-41.2506
0.8801	-41.2385
1.0036	-41.254
1.0859	-41.2695
1.1796	-41.2902
1.2413	-41.3092
1.303	-41.3282
1.3693	-41.3506
1.4219	-41.3798
1.4608	-41.4057
1.4928	-41.4297
1.5225	-41.4384
1.5796	-41.4401
1.6482	-41.4573
1.7145	-41.4676
1.8037	-41.4951
1.8723	-41.5209
1.9477	-41.5518
2.0254	-41.5844
2.1077	-41.6376
2.1534	-41.6684
2.2106	-41.713
2.2472	-41.7746
2.2746	-41.8465
2.2997	-41.896
2.3249	-41.9575
2.3478	-42.0087
2.3615	-42.0649
2.3706	-42.1262
2.3752	-42.2146
2.3775	-42.2741
2.3843	-42.3318
2.3935	-42.3775
2.4163	-42.4639
2.43	-42.4961
2.4483	-42.5333
2.4849	-42.5722
2.5283	-42.6127
2.5604	-42.638
2.6084	-42.6583
2.6701	-42.6785
2.7181	-42.7004
2.7501	-42.7207
2.7684	-42.7426
2.7821	-42.7864
2.7844	-42.8335
2.7707	-42.8806
2.7615	-42.9243
2.7569	-42.9562
2.7341	-43.0032
2.7204	-43.0401
2.6998	-43.082
2.6861	-43.1088
2.6472	-43.1423
2.6152	-43.1691
2.5649	-43.1775
2.5329	-43.1992
2.4918	-43.2193
2.4186	-43.2209
2.3683	-43.2209
2.3226	-43.2293
2.2746	-43.2276
2.2266	-43.2126
2.1946	-43.1841
2.1717	-43.1641
2.1351	-43.1406
2.0597	-43.1138
2.0163	-43.0937
1.9637	-43.0686
1.95	-43.0468
1.95	-43.0099
1.9523	-42.968
1.9591	-42.9394
1.9797	-42.9024
2.0071	-42.8638
2.014	-42.8301
1.9957	-42.8049
1.9797	-42.7965
1.95	-42.783
1.9157	-42.7864
1.8517	-42.7914
1.7648	-42.7948
1.7077	-42.7897
1.6208	-42.7678
1.5682	-42.7527
1.5019	-42.7325
1.4265	-42.6988
1.3762	-42.6701
1.335	-42.6515
1.2779	-42.5975
1.2642	-42.5705
1.2413	-42.5553
1.207	-42.5451
1.1567	-42.535
1.1224	-42.54
1.0836	-42.5603
1.0241	-42.6144
0.9899	-42.66
0.967	-42.692
0.9464	-42.7426
0.9236	-42.7948
0.9121	-42.8285
0.887	-42.8571
0.8504	-42.8941
0.8207	-42.9125
0.7635	-42.9377
0.7018	-42.9478
0.6309	-42.9629
0.5807	-42.9696
0.5258	-42.9764
0.4503	-42.9797
0.3932	-42.9814
0.3269	-42.9696
0.3018	-42.9529
0.2766	-42.9344
0.2606	-42.9109
0.2652	-42.9008
0.2743	-42.8907
0.2812	-42.8671
0.2835	-42.8419
0.2835	-42.8251
0.2972	-42.7999
0.3223	-42.7881
0.3589	-42.7746
0.3886	-42.7662
0.4321	-42.7594
0.4618	-42.7544
0.5029	-42.7409
0.5212	-42.7274
0.5281	-42.7072
0.5304	-42.6785
0.5189	-42.6633
0.4709	-42.6566
0.4138	-42.6617
0.3452	-42.6735
0.3132	-42.6853
0.2698	-42.6954
0.2332	-42.7038
0.176	-42.7038
0.1372	-42.7089
0.0594	-42.7106
0.0137	-42.7004
-0.0389	-42.6718
-0.0617	-42.6515
-0.0663	-42.6313
-0.0709	-42.5958
-0.0709	-42.5637
-0.0617	-42.5468
-0.0389	-42.5113
-0.0274	-42.4927
-0.0274	-42.4724
-0.0366	-42.4453
-0.0549	-42.4351
-0.0892	-42.4233
-0.1326	-42.4284
-0.1829	-42.4334
-0.2149	-42.4521
-0.2469	-42.4673
-0.2903	-42.4842
-0.3429	-42.4927
-0.4046	-42.4944
-0.4503	-42.4876
-0.5006	-42.4775
-0.5509	-42.4707
-0.5989	-42.4656
-0.6538	-42.4588
-0.6995	-42.4538
-0.7475	-42.4453
-0.8001	-42.4351
-0.8481	-42.4368
-0.8847	-42.447
-0.903	-42.4622
-0.9236	-42.4825
-0.9487	-42.4961
-0.9921	-42.5045
-1.0127	-42.5079
-1.0447	-42.5113
-1.0699	-42.5214
-1.0927	-42.5384
-1.1202	-42.5536
-1.1613	-42.5637
-1.1933	-42.5722
-1.2276	-42.5891
-1.2459	-42.6161
-1.2527	-42.6296
-1.271	-42.6566
-1.2985	-42.6886
-1.335	-42.7106
-1.3739	-42.724
-1.4288	-42.7476
-1.4608	-42.7611
-1.4951	-42.778
-1.5316	-42.8049
-1.5454	-42.8234
-1.5842	-42.8402
-1.6574	-42.8503
-1.7145	-42.8537
-1.7694	-42.8453
-1.8082	-42.8268
-1.8334	-42.8184
-1.8814	-42.7965
-1.9065	-42.778
-1.9477	-42.7544
-1.9957	-42.7409
-2.046	-42.7291
-2.0826	-42.7021
-2.1031	-42.6802
-2.1146	-42.6498
-2.1191	-42.6262
-2.1306	-42.6026
-2.1534	-42.584
-2.206	-42.5857
-2.2677	-42.584
-2.318	-42.5823
-2.3569	-42.5806
-2.3912	-42.5772
-2.414	-42.5705
-2.4255	-42.5586
-2.4323	-42.54
-2.4323	-42.5231
-2.4163	-42.5011
-2.3798	-42.4656
-2.3317	-42.4334
-2.2975	-42.4131
-2.286	-42.3996
-2.286	-42.3843
-2.2929	-42.3674
-2.2975	-42.3572
-2.2952	-42.347
-2.2929	-42.3352
-2.2952	-42.3148
-2.2929	-42.2927
-2.2883	-42.2741
-2.27	-42.2503
-2.2334	-42.2316
-2.1854	-42.2214
-2.1374	-42.2112
-2.0986	-42.1993
-2.0666	-42.184
-2.0346	-42.1551
-2.0071	-42.1381
-1.9454	-42.1194
-1.8905	-42.1092
-1.838	-42.1058
-1.774	-42.0972
-1.7122	-42.0989
-1.6505	-42.0972
-1.5956	-42.0938
-1.5499	-42.0836
-1.5156	-42.0785
-1.4722	-42.0802
-1.4311	-42.0819
-1.4013	-42.087
-1.3648	-42.116
-1.3282	-42.1381
-1.3053	-42.1602
-1.2802	-42.1772
-1.2505	-42.1959
-1.2322	-42.2061
-1.2207	-42.2214
-1.1979	-42.2333
-1.1773	-42.2401
-1.1522	-42.2418
-1.1316	-42.2435
-1.1087	-42.2333
-1.1042	-42.2231
-1.0996	-42.2044
-1.111	-42.1755
-1.1224	-42.1619
-1.1339	-42.1415
-1.1384	-42.1228
-1.1362	-42.1177
-1.1247	-42.1007
-1.1156	-42.0802
-1.1064	-42.0615
-1.1042	-42.0427
-1.1202	-42.0257
-1.1453	-42.0121
-1.1567	-41.9882
-1.1773	-41.9541
-1.191	-41.9302
-1.1979	-41.8943
-1.1933	-41.8636
-1.1659	-41.843
-1.1339	-41.8242
-1.1042	-41.8225
-1.0379	-41.8328
-0.9921	-41.8379
-0.9373	-41.8362
-0.8961	-41.8328
-0.8458	-41.826
-0.7795	-41.8123
-0.7201	-41.8054
-0.6629	-41.7935
-0.6241	-41.7798
-0.5989	-41.7592
-0.5761	-41.725
-0.5509	-41.701
-0.5258	-41.6822
-0.4892	-41.6616
-0.4183	-41.6256
-0.3841	-41.617
-0.3452	-41.6187
-0.2583	-41.605
-0.224	-41.5981
-0.1737	-41.5981
-0.1257	-41.593
-0.0777	-41.5827
-0.0457	-41.5741
-0.016	-41.5638
0.0046	-41.5621
> 9688 1.5 429037.933653
-109.0543	-27.078
-109.068	-27.0473
-109.0771	-27.033
-109.0703	-27.0003
-109.0725	-26.9757
-109.0908	-26.9593
-109.1114	-26.9511
-109.1411	-26.9511
-109.1594	-26.9491
-109.1685	-26.9491
-109.2142	-26.9368
-109.2897	-26.9081
-109.3194	-26.8978
-109.3537	-26.8876
-109.3788	-26.8855
-109.3994	-26.8876
-109.4268	-26.8937
-109.5914	-26.9532
-109.6416	-26.9593
-109.7011	-26.9695
-109.7513	-26.9798
-109.8016	-26.9839
-109.8405	-26.9921
-109.8862	-26.9962
-109.941	-26.9962
-109.9753	-26.988
-110.0165	-26.9818
-110.0507	-26.9716
-110.0736	-26.947
-110.0919	-26.9306
-110.1193	-26.9081
-110.1604	-26.8794
-110.2267	-26.8486
-110.2267	-26.8076
-110.2404	-26.7789
-110.2679	-26.7584
-110.2884	-26.7317
-110.309	-26.6804
-110.3456	-26.6558
-110.3684	-26.6783
-110.4027	-26.7235
-110.4118	-26.7646
-110.405	-26.8097
-110.4027	-26.8281
-110.4073	-26.8486
-110.4073	-26.8773
-110.405	-26.8978
-110.4004	-26.9265
-110.3844	-26.9634
-110.3616	-26.9941
-110.3364	-27.0125
-110.293	-27.033
-110.2747	-27.0453
-110.2382	-27.0576
-110.2107	-27.0678
-110.1856	-27.0698
-110.1719	-27.0698
-110.1444	-27.0637
-110.1102	-27.0535
-110.085	-27.0391
-110.0622	-27.031
-110.0393	-27.033
-110.0187	-27.0371
-109.9936	-27.0391
-109.9616	-27.0432
-109.9365	-27.0453
-109.9113	-27.0473
-109.8793	-27.0494
-109.8542	-27.0514
-109.8313	-27.0596
-109.8108	-27.076
-109.797	-27.0964
-109.7925	-27.1312
-109.7993	-27.1741
-109.813	-27.215
-109.8245	-27.2477
-109.8336	-27.2743
-109.8405	-27.2988
-109.8496	-27.3253
-109.8588	-27.362
-109.861	-27.3926
-109.845	-27.4212
-109.797	-27.4396
-109.7513	-27.4334
-109.7148	-27.4294
-109.6828	-27.4253
-109.6462	-27.4192
-109.6165	-27.411
-109.5845	-27.3967
-109.5548	-27.3845
-109.5182	-27.3641
-109.4885	-27.3478
-109.4428	-27.3294
-109.4131	-27.3192
-109.3879	-27.309
-109.3628	-27.2947
-109.3377	-27.2804
-109.3034	-27.2477
-109.2645	-27.2212
-109.2348	-27.1987
-109.1868	-27.1966
-109.1777	-27.2068
-109.1708	-27.2252
-109.1617	-27.2477
-109.1548	-27.2722
-109.1503	-27.2947
-109.1342	-27.3273
-109.1297	-27.3437
-109.1137	-27.3559
-109.0771	-27.3682
-109.0543	-27.36
-109.0337	-27.3457
-109.0108	-27.3131
-109.0085	-27.2865
-109.0177	-27.262
-109.0245	-27.2375
-109.0314	-27.215
-109.0337	-27.1987
-109.0291	-27.166
-109.0223	-27.1353
-109.0131	-27.1149
> 6820 30.0 3249602.31039
142.8916	4.5401
142.7612	4.369
142.6514	4.2435
142.5598	4.0838
142.5301	3.9332
142.4798	3.8191
142.4066	3.7575
142.2922	3.7392
142.1893	3.7346
142.2716	3.6479
142.3288	3.584
142.3585	3.4218
142.3219	3.1432
142.3036	2.9582
142.3151	2.8942
142.4043	2.764
142.4958	2.6109
142.5072	2.4692
142.4112	2.3457
142.3128	2.1995
142.2442	2.06
142.2556	1.9503
142.3402	1.8885
142.4752	1.8314
142.5164	1.7513
142.5461	1.6393
142.5759	1.5753
142.6605	1.5433
142.8092	1.4472
142.8344	1.2391
142.9099	0.9234
142.9579	0.7954
143.0014	0.6329
143.0037	0.5026
143.0677	0.4019
143.0769	0.2509
143.0471	0.1434
142.8938	0.2532
142.6788	0.53
142.5804	0.6146
142.3951	0.6558
142.267	0.6604
142.1504	0.8754
141.9788	1.2482
141.9147	1.3763
141.8644	1.4152
141.6448	1.2803
141.4732	1.1316
141.3543	1.0332
141.3062	0.9257
141.2765	0.697
141.2605	0.5071
141.2445	0.4019
141.2079	0.3699
141.1736	0.4957
141.1736	0.7748
141.1575	1.0035
141.1049	1.1956
141.0981	1.3626
141.1896	1.6164
141.2948	1.7468
141.3451	1.8405
141.3039	1.9525
141.2673	1.9914
141.352	2.2269
141.3634	2.3526
141.3108	2.732
141.2605	2.9125
141.2834	3.0244
141.2673	3.1318
141.3131	3.1866
141.4046	3.2437
141.4183	3.3214
141.3954	3.3784
141.2719	3.3944
141.2948	3.4744
141.3451	3.5429
141.3474	3.6228
141.3131	3.6913
141.1255	3.6205
140.9837	3.6022
140.9585	3.7255
141.0729	3.9286
141.265	4.1317
141.2994	4.2458
141.3886	4.2778
141.5373	4.5788
141.6036	4.6974
141.702	4.857
141.7889	5.053
141.9216	5.2899
141.9948	5.4015
142.1481	5.4903
142.1549	5.5905
142.0977	5.6201
142.0131	5.6634
141.9834	5.7271
141.9902	5.809
141.9719	5.8796
141.901	5.9388
141.853	6.048
141.9033	6.0616
141.9536	6.0616
141.9696	6.1003
141.9536	6.1617
142.02	6.2527
142.0154	6.2959
141.837	6.3118
141.6265	6.3004
141.4984	6.2026
141.368	6.2367
141.3039	6.2186
141.2856	6.0844
141.1438	6.0707
141.0134	6.1094
140.9745	6.2504
141.0249	6.3413
141.1278	6.3891
141.3062	6.4073
141.487	6.4459
141.6585	6.4709
141.7317	6.4891
141.8255	6.4937
141.9216	6.4777
141.9879	6.4436
142.1252	6.4277
142.1824	6.4368
142.203	6.5118
142.219	6.5596
142.1801	6.58
142.0017	6.5186
141.9445	6.5027
141.837	6.53
141.8004	6.58
141.9719	6.58
142.068	6.6073
142.1778	6.6346
142.1687	6.6914
142.2281	6.789
142.3128	6.814
142.5804	6.864
142.7978	6.9412
142.8389	6.9776
142.8527	7.0411
142.8961	7.0275
142.951	6.9503
143.2004	6.8049
143.4932	6.7141
143.6328	6.6255
143.7952	6.5414
143.9553	6.5096
144.0217	6.5209
144.2115	6.4982
144.4014	6.4391
144.5569	6.5118
144.7377	6.5164
144.9138	6.5027
144.9916	6.405
145.1129	6.2822
145.2478	6.1708
145.3599	6.1299
145.5566	6.1094
145.7374	6.048
145.8014	5.9683
145.7625	5.9206
145.6299	5.8864
145.5223	5.8022
145.3965	5.7043
145.2204	5.7408
145.0328	5.8841
144.9596	5.9524
144.6919	5.9023
144.6279	6.0025
144.8338	6.148
144.8635	6.1958
144.7583	6.2549
144.3579	6.1867
143.937	6.239
143.706	6.2709
143.6053	6.239
143.5641	6.3391
143.5001	6.3186
143.3537	6.3482
143.2324	6.3322
143.1752	6.2754
143.2599	6.1185
143.3285	6.0184
143.221	5.9114
143.1592	5.8864
143.1889	5.7476
143.253	5.6383
143.4452	5.5951
143.4452	5.5632
143.4131	5.4744
143.3811	5.4266
143.3125	5.381
143.2484	5.3924
143.118	5.3992
143.0448	5.3651
143.0471	5.2421
143.0403	5.1031
143.0288	4.9595
143.022	4.8319
142.9899	4.7795
142.9465	4.7042
> 70 135.0 88552.5553315
15.6098	-21.5866
15.6183	-21.4954
15.6013	-21.416
15.6567	-21.3922
15.7122	-21.4081
15.8017	-21.4398
15.8827	-21.4835
15.9041	-21.5311
15.8699	-21.5668
15.7804	-21.5588
15.7079	-21.5826
15.661	-21.6183
15.6354	-21.6064
> 70 135.0 99001.4640252
14.1557	-21.6421
14.1301	-21.5549
14.0789	-21.42
14.0235	-21.3286
13.9552	-21.277
13.9467	-21.3684
13.9552	-21.4795
13.9851	-21.5985
14.032	-21.658
14.0917	-21.6699
14.0959	-21.654
> 70 135.0 130692.767307
14.1855	-21.2571
14.194	-21.2253
14.2239	-21.1617
14.2836	-21.114
14.3134	-21.0583
14.3817	-21.0065
14.4627	-21.0782
14.5139	-21.1299
14.5608	-21.1975
14.5608	-21.2969
14.467	-21.3326
14.4072	-21.3684
14.3561	-21.3922
14.2367	-21.3882
14.1642	-21.3604
14.1812	-21.2571
> 70 135.0 504962.674268
13.2942	-20.1041
13.3156	-20.036
13.3667	-19.9599
13.3838	-19.8196
13.4179	-19.7273
13.4819	-19.6148
13.5373	-19.5023
13.58	-19.4299
13.6908	-19.3736
13.8017	-19.4179
13.8571	-19.4098
13.9296	-19.3736
14.0192	-19.3575
14.0746	-19.4661
14.1301	-19.5988
14.1855	-19.7072
14.3049	-19.7353
14.3518	-19.7393
14.4072	-19.7794
14.4158	-19.8998
14.403	-20.028
14.3689	-20.1041
14.3305	-20.1682
14.2239	-20.2202
14.1301	-20.2882
14.0107	-20.3602
13.9467	-20.4521
14.0959	-20.4961
14.1855	-20.4961
14.1642	-20.5839
14.0917	-20.6558
14.0618	-20.7356
13.9723	-20.8034
13.8742	-20.8871
13.7932	-20.9428
13.7335	-20.9986
13.6525	-20.9508
13.6098	-20.8711
13.4733	-20.7435
13.3923	-20.6039
13.3369	-20.4362
13.2942	-20.3202
13.2473	-20.1962
13.2687	-20.1762
> 70 135.0 174309.582689
12.565	-18.9023
12.5053	-18.7449
12.4158	-18.6277
12.3049	-18.5428
12.177	-18.4579
12.0533	-18.4013
11.9979	-18.3851
12.0704	-18.5186
12.1599	-18.6277
12.2623	-18.7206
12.3945	-18.8256
12.5096	-18.8982
12.5522	-18.9588
> 70 135.0 121751.193559
12.6631	-18.5186
12.6418	-18.4053
12.6034	-18.292
12.5522	-18.1705
12.4627	-18.1016
12.4115	-18.0691
12.4072	-18.134
12.4371	-18.2515
12.484	-18.3365
12.5437	-18.4134
12.548	-18.4862
12.6418	-18.5428
12.6461	-18.5347
> 70 135.0 116844.842596
13.597	-18.2636
13.6141	-18.2029
13.661	-18.1583
13.7335	-18.134
13.8145	-18.1056
13.8614	-18.0773
13.8998	-18.0124
13.9424	-17.988
13.9936	-18.0043
14.0021	-18.0894
13.9552	-18.1624
13.9041	-18.215
13.8102	-18.2272
13.7377	-18.2636
13.6823	-18.296
13.6311	-18.3244
13.6269	-18.3082
> 70 30.0 11729812.2832
41.69	13.98
41.85	13.9
42.02	13.8
42.11	13.68
42.22	13.53
42.22	13.53
42.31	13.55
42.33	13.52
42.38	13.4
42.4	13.3
42.43	13.2
42.5	13.19
42.54	13.23
42.61	13.18
42.7	13.06
42.79	12.95
42.82	12.85
42.9	12.82
42.95	12.81
43.02	12.88
43.16	12.69
43.23	12.6
43.3	12.51
43.4	12.37
43.42	12.24
43.43	12.12
43.39	12.01
43.29	11.9
43.18	11.83
42.96	11.75
42.86	11.72
42.8	11.67
42.72	11.61
42.68	11.54
42.64	11.53
42.53	11.57
42.5	11.53
42.52	11.46
42.52	11.42
42.51	11.42
42.77	11.52
42.96	11.59
43.06	11.56
43.18	11.62
43.23	11.57
43.27	11.47
43.275	11.402
43.2761	11.2943
43.2793	11.2571
43.2809	11.2386
43.2859	11.2032
43.2823	11.173
43.2804	11.1393
43.2733	11.1141
43.2645	11.0907
43.2506	11.064
43.2297	11.0272
43.1897	10.9756
43.1672	10.9473
43.1446	10.919
43.1168	10.884
43.0804	10.8458
43.0544	10.8192
43.0215	10.7894
43.0006	10.756
42.9901	10.7207
42.9847	10.6753
42.988	10.6366
43.0085	10.6043
43.0187	10.5756
43.003	10.5371
42.9581	10.5123
42.9064	10.5063
42.8599	10.5187
42.8445	10.5391
42.8396	10.5847
42.8346	10.6386
42.8384	10.7043
42.8385	10.7261
42.8317	10.7582
42.825	10.8005
42.8218	10.8393
42.7978	10.8749
42.798	10.9254
42.812	10.964
42.8226	11.0143
42.8107	11.065
42.7677	11.0925
42.7263	11.0897
42.6659	11.0921
42.6193	11.0843
42.5985	11.0728
42.5794	11.041
42.5637	10.984
42.5532	10.9421
42.553	10.8898
42.558	10.8612
42.5665	10.824
42.5906	10.7967
42.6111	10.7662
42.642	10.7287
42.6677	10.693
42.6848	10.6607
42.6846	10.6186
42.669	10.5784
42.6413	10.5535
42.6326	10.5318
42.6342	10.498
42.6392	10.4609
42.6459	10.4221
42.6509	10.3799
42.6439	10.3361
42.6282	10.3061
42.5972	10.2879
42.5455	10.2886
42.5076	10.2789
42.4903	10.2556
42.4885	10.2236
42.5004	10.1931
42.5295	10.154
42.5467	10.1387
42.5983	10.1262
42.6292	10.1208
42.6464	10.1155
42.6411	10.0785
42.6427	10.0397
42.6425	10.0094
42.6493	9.9857
42.6785	9.9618
42.7231	9.9444
42.8384	9.9547
42.9089	9.9571
42.9553	9.9447
42.9862	9.9342
42.9929	9.8988
42.9875	9.8617
42.9393	9.8422
42.8739	9.8363
42.8035	9.8355
42.7553	9.8344
42.7071	9.8283
42.6762	9.8219
42.6469	9.8105
42.6245	9.799
42.6141	9.7874
42.6072	9.7672
42.6122	9.7402
42.6585	9.7143
42.7169	9.695
42.7684	9.6809
42.8148	9.6736
42.8713	9.6476
42.8987	9.622
42.9123	9.5931
42.9362	9.5591
42.9635	9.5318
42.9789	9.5165
43.0115	9.4992
43.0423	9.4869
43.0765	9.4646
43.0901	9.4408
43.0968	9.4087
43.0933	9.3801
43.0914	9.3549
43.0878	9.328
43.0809	9.3078
43.0601	9.2812
43.0257	9.2681
42.988	9.272
42.9486	9.2843
42.9453	9.3147
42.9591	9.3246
42.9729	9.348
42.9679	9.3784
42.9525	9.3921
42.908	9.4062
42.8513	9.4086
42.8067	9.4176
42.7879	9.4297
42.7673	9.4416
42.7537	9.4638
42.7556	9.4991
42.7557	9.521
42.7661	9.5529
42.7645	9.585
42.7457	9.602
42.7148	9.6075
42.6736	9.6232
42.6135	9.6357
42.5741	9.6446
42.5295	9.6805
42.4986	9.7011
42.4677	9.7082
42.4213	9.7088
42.356	9.7145
42.2924	9.6984
42.2356	9.6823
42.1599	9.6628
42.1083	9.6432
42.055	9.6319
42.0035	9.6679
41.9468	9.6904
41.9072	9.6992
41.8642	9.6928
41.8247	9.678
41.7954	9.6481
41.7799	9.6128
41.7162	9.61
41.6664	9.5869
41.6251	9.5772
41.5855	9.5539
41.5631	9.5355
41.5597	9.5103
41.5717	9.4748
41.582	9.4528
41.6163	9.4374
41.6421	9.4152
41.6644	9.3998
41.673	9.3711
41.6849	9.3322
41.6987	9.3102
41.7312	9.2542
41.75	9.2119
41.7706	9.2033
41.7947	9.1946
41.8153	9.1826
41.8135	9.1472
41.8135	9.132
41.8151	9.1051
41.822	9.0797
41.8271	9.0712
41.8356	9.0628
41.8253	9.0291
41.7927	9.016
41.7841	9.0312
41.7756	9.0549
41.755	9.0736
41.7207	9.0773
41.7035	9.0909
41.7035	9.1011
41.7139	9.1144
41.7242	9.1296
41.7156	9.1684
41.7037	9.1854
41.6727	9.1924
41.6608	9.2144
41.6625	9.243
41.6608	9.2667
41.6488	9.2988
41.6403	9.3191
41.6145	9.3244
41.5973	9.3195
41.5836	9.323
41.575	9.3349
41.5647	9.3636
41.5493	9.3941
41.5321	9.4111
41.5115	9.4214
41.4874	9.4149
41.453	9.3933
41.4496	9.3764
41.4375	9.3428
41.4358	9.3159
41.4221	9.3042
41.3911	9.2775
41.3774	9.2574
41.355	9.244
41.3361	9.1954
41.3189	9.1803
41.276	9.1604
41.2502	9.1387
41.2279	9.1338
41.2125	9.139
41.2365	9.1675
41.264	9.1976
41.2846	9.2328
41.3001	9.2614
41.3207	9.3067
41.3327	9.3504
41.3465	9.3773
41.3757	9.4074
41.3981	9.4308
41.4187	9.4526
41.4445	9.4776
41.4651	9.5112
41.4239	9.5166
41.3861	9.5085
41.3534	9.4986
41.3293	9.4971
41.3121	9.4888
41.3121	9.4787
41.3104	9.4517
41.3035	9.4182
41.288	9.393
41.2606	9.3679
41.2417	9.3563
41.209	9.3566
41.197	9.3499
41.1815	9.3483
41.1729	9.313
41.1403	9.2643
41.1094	9.2291
41.063	9.2092
41.0286	9.1842
40.9926	9.1524
40.9737	9.1172
40.9394	9.0736
40.9102	9.035
40.8759	9.0099
40.8296	8.9799
40.7867	8.9548
40.7215	8.9317
40.6563	8.9101
40.5962	8.8768
40.5413	8.862
40.4813	8.8269
40.4282	8.7799
40.3751	8.7415
40.3305	8.7063
40.2569	8.6391
40.2176	8.587
40.1834	8.5315
40.1493	8.471
40.105	8.3835
40.0744	8.3145
40.0368	8.2589
40.0164	8.227
40.0165	8.2
40.0132	8.1545
40.0184	8.1392
40.0646	8.1509
40.087	8.1255
40.1247	8.1253
40.1487	8.1101
40.1471	8.0865
40.1026	8.0732
40.0511	8.0868
40.0049	8.0887
39.9603	8.0754
39.9449	8.0704
39.9245	8.0418
39.9383	8.0114
39.9623	7.9978
39.9829	7.9927
39.9881	7.9724
39.9573	7.959
39.9317	7.949
39.918	7.944
39.9112	7.9272
39.9181	7.9035
39.9628	7.8696
39.992	7.8493
40.0349	7.8373
40.0691	7.822
40.0846	7.8
40.1138	7.7915
40.1617	7.7812
40.1875	7.7658
40.2029	7.7523
40.2234	7.7572
40.2457	7.7639
40.2628	7.7756
40.2782	7.7839
40.2868	7.7637
40.2543	7.7318
40.2218	7.7219
40.2373	7.7049
40.2236	7.6881
40.1997	7.673
40.1878	7.6528
40.2016	7.6359
40.2085	7.6123
40.2051	7.582
40.171	7.5669
40.1316	7.5553
40.053	7.5455
40.0001	7.5069
39.9607	7.5205
39.8921	7.5444
39.863	7.5614
39.8184	7.5817
39.7619	7.592
39.7089	7.5753
39.6781	7.5669
39.6473	7.5619
39.6337	7.5536
39.656	7.5451
39.6902	7.5449
39.7159	7.5466
39.7347	7.5398
39.7399	7.5246
39.7332	7.4858
39.6938	7.4944
39.6459	7.4979
39.6134	7.4996
39.5793	7.4812
39.5401	7.4475
39.5146	7.4037
39.4771	7.3684
39.455	7.3532
39.4397	7.333
39.4398	7.3094
39.4672	7.2976
39.5029	7.3414
39.5541	7.38
39.5933	7.4018
39.6394	7.4203
39.6907	7.4286
39.7284	7.4217
39.7524	7.4149
39.7729	7.4014
39.8497	7.445
39.8687	7.4078
39.9218	7.3908
39.9663	7.3974
40.0346	7.4106
40.103	7.4255
40.1577	7.4371
40.2209	7.4487
40.262	7.4485
40.3013	7.4652
40.3201	7.4752
40.3406	7.4818
40.3542	7.4784
40.3441	7.4447
40.3254	7.406
40.3664	7.3991
40.4023	7.4259
40.4706	7.4728
40.4928	7.4828
40.5663	7.4841
40.6209	7.5378
40.6585	7.5611
40.7064	7.5811
40.7525	7.5994
40.7662	7.6145
40.797	7.6295
40.8175	7.6276
40.8209	7.6108
40.7919	7.5486
40.768	7.515
40.7561	7.4982
40.7271	7.4798
40.6792	7.4615
40.6416	7.4381
40.6143	7.4215
40.5801	7.4014
40.5631	7.3931
40.6059	7.3524
40.6503	7.3758
40.6844	7.3958
40.7084	7.4092
40.7237	7.4191
40.7477	7.4156
40.7648	7.4021
40.7768	7.3751
40.7837	7.3548
40.7632	7.3329
40.7376	7.3027
40.7444	7.2909
40.765	7.2739
40.8008	7.2669
40.835	7.2684
40.8726	7.2716
40.9119	7.2798
40.9546	7.2997
40.9836	7.3131
41.0383	7.3245
41.0913	7.3258
41.1289	7.3238
41.1596	7.3136
41.1938	7.2981
41.2229	7.2759
41.2365	7.2573
41.2587	7.2201
41.2622	7.1999
41.2246	7.2001
41.1614	7.2022
41.1204	7.1857
41.0692	7.1877
41.0282	7.1812
40.9906	7.163
40.9667	7.1345
40.9462	7.1009
40.948	7.0823
40.907	7.0725
40.8489	7.056
40.8063	7.0242
40.8063	6.9921
40.82	6.95
40.8389	6.9127
40.8577	6.8958
40.8355	6.8723
40.8253	6.8438
40.8321	6.8268
40.8612	6.8098
40.8817	6.7946
40.897	6.7692
40.9005	6.7321
40.904	6.6697
40.9091	6.6292
40.8921	6.6091
40.8648	6.6329
40.8324	6.6162
40.7915	6.6029
40.7744	6.5947
40.7505	6.6032
40.7573	6.6301
40.7453	6.7161
40.7452	6.7498
40.7417	6.7903
40.7246	6.814
40.6956	6.7906
40.7008	6.7585
40.6735	6.7485
40.6428	6.7538
40.6223	6.7893
40.6034	6.8264
40.5795	6.8451
40.5385	6.8487
40.4839	6.8473
40.4498	6.8441
40.431	6.8374
40.4465	6.7986
40.4516	6.7682
40.4602	6.7412
40.479	6.7209
40.4979	6.7006
40.515	6.6785
40.5167	6.6634
40.5202	6.6313
40.4963	6.6163
40.4588	6.5996
40.423	6.6167
40.3888	6.6522
40.3511	6.7046
40.3237	6.7452
40.2707	6.7842
40.2024	6.7912
40.1494	6.7914
40.1119	6.7899
40.0778	6.7681
40.0489	6.7362
40.0405	6.6991
40.0406	6.6621
40.0476	6.6097
40.0565	6.5204
40.0499	6.4378
40.0416	6.3604
40.0299	6.3199
40.0078	6.2846
39.9414	6.2511
39.9023	6.2277
39.8154	6.2161
39.7812	6.2566
39.7485	6.3072
39.6835	6.3496
39.6152	6.38
39.5707	6.3987
39.5365	6.4224
39.5176	6.4544
39.4936	6.4713
39.4493	6.4663
39.434	6.4394
39.424	6.3989
39.4173	6.3787
39.3882	6.3956
39.3488	6.4192
39.3095	6.4328
39.2771	6.4345
39.2617	6.4346
39.2464	6.4329
39.262	6.384
39.2622	6.3553
39.2557	6.2997
39.2406	6.2508
39.2204	6.2121
39.1965	6.207
39.1555	6.2273
39.1042	6.2459
39.0716	6.2728
39.056	6.3049
39.0575	6.3369
39.0676	6.374
39.0793	6.4094
39.079	6.4482
39.0686	6.4752
39.0498	6.4786
39.0329	6.4634
39.0041	6.4145
38.9824	6.3538
38.9707	6.3066
38.9658	6.2729
38.9695	6.2358
38.9781	6.2189
38.9868	6.197
38.9887	6.1667
38.9546	6.1633
38.9254	6.1869
38.8961	6.229
38.8907	6.2847
38.8819	6.3268
38.8765	6.3655
38.866	6.3943
38.8112	6.4195
38.7615	6.4516
38.7254	6.4903
38.7046	6.5257
38.6754	6.5527
38.6446	6.5594
38.6261	6.5274
38.635	6.4717
38.6491	6.4178
38.663	6.384
38.6734	6.3655
38.6974	6.3419
38.7317	6.32
38.7506	6.3049
38.7576	6.2829
38.7475	6.2661
38.7203	6.2526
38.6828	6.239
38.6385	6.2356
38.6096	6.2205
38.5823	6.2137
38.5824	6.2085
38.5896	6.1564
38.5728	6.1294
38.5492	6.0906
38.5494	6.0535
38.5804	6.0215
38.6352	5.9845
38.6798	5.9525
38.7038	5.9356
38.7329	5.9154
38.7398	5.9003
38.74	5.8767
38.6992	5.8581
38.6226	5.8564
38.5476	5.8529
38.4964	5.8545
38.4641	5.8528
38.4352	5.8359
38.4593	5.8056
38.5022	5.7685
38.4957	5.7365
38.4703	5.7061
38.4314	5.674
38.3957	5.6639
38.3326	5.6705
38.266	5.6873
38.2369	5.6973
38.1994	5.7022
38.1981	5.6567
38.2002	5.6096
38.2039	5.5792
38.1614	5.5707
38.1256	5.5672
38.1156	5.5436
38.0496	5.4945
38.0144	5.4371
37.9923	5.4253
37.9357	5.4706
37.9166	5.5093
37.913	5.5312
37.9278	5.5903
37.9475	5.6679
37.957	5.7403
37.9582	5.801
37.9577	5.8567
37.9551	5.9477
37.9084	6.02
37.8741	6.0367
37.8399	6.0468
37.799	6.0382
37.7615	6.033
37.7226	6.0009
37.7007	5.9704
37.6792	5.9063
37.6662	5.8371
37.6486	5.7308
37.6427	5.6414
37.6351	5.5487
37.6324	5.4762
37.6347	5.4172
37.6318	5.3683
37.6272	5.3261
37.619	5.2874
37.5901	5.2822
37.564	5.3377
37.5463	5.4
37.5119	5.4352
37.4861	5.4536
37.4582	5.5209
37.4377	5.5209
37.4243	5.4989
37.3548	5.4681
37.3295	5.4444
37.3079	5.3921
37.2894	5.3718
37.2654	5.3868
37.2582	5.4154
37.2577	5.4626
37.2388	5.4777
37.2048	5.4674
37.1626	5.43
37.1271	5.4062
37.1016	5.4011
37.0738	5.4515
37.0444	5.485
37.0217	5.527
37.0195	5.5742
37.031	5.6097
37.0768	5.6318
37.1295	5.644
37.1635	5.6475
37.1974	5.6663
37.2314	5.6765
37.2772	5.6953
37.294	5.719
37.2952	5.7646
37.2775	5.8268
37.2685	5.8605
37.2406	5.9143
37.2078	5.9479
37.1701	5.9629
37.1344	5.9526
37.1073	5.9372
37.0889	5.9034
37.079	5.8713
37.0501	5.8593
37.0276	5.8879
37.0016	5.9197
36.9738	5.9651
36.9513	5.9903
36.9357	6.0121
36.9354	6.034
36.9467	6.0881
36.9581	6.1336
36.9522	6.1961
36.9312	6.2348
36.8851	6.2378
36.8307	6.2122
36.7698	6.1645
36.731	6.1305
36.7043	6.0781
36.6638	6.039
36.6182	6.0033
36.5947	5.971
36.585	5.9288
36.572	5.8866
36.5468	5.8509
36.5144	5.8474
36.4903	5.8674
36.4649	5.8469
36.4656	5.7981
36.4797	5.7695
36.4956	5.7291
36.5079	5.6972
36.5405	5.6873
36.5846	5.7045
36.6134	5.7232
36.6439	5.7335
36.6627	5.7337
36.6852	5.7103
36.6806	5.6664
36.657	5.6493
36.6624	5.6241
36.6681	5.5803
36.6616	5.5583
36.6261	5.5311
36.6026	5.5056
36.5876	5.4802
36.5914	5.4516
36.6069	5.4348
36.6325	5.4367
36.6279	5.3946
36.6136	5.3203
36.5989	5.2662
36.5826	5.2155
36.5592	5.1766
36.5303	5.1747
36.5096	5.1947
36.4838	5.2147
36.4583	5.2045
36.4503	5.1674
36.4304	5.1317
36.4087	5.0995
36.3663	5.0874
36.3491	5.0991
36.3498	5.1682
36.3642	5.2358
36.383	5.3539
36.3887	5.4332
36.3856	5.536
36.3813	5.6034
36.3735	5.6674
36.3627	5.7095
36.3282	5.7363
36.2783	5.7696
36.237	5.7912
36.2133	5.7758
36.1814	5.7368
36.1669	5.6775
36.1488	5.6319
36.1203	5.5978
36.0883	5.5723
36.031	5.5245
36.0094	5.4839
35.9774	5.4566
35.9504	5.4344
35.9215	5.4291
35.8937	5.4642
35.8928	5.525
35.9142	5.5774
35.9681	5.6201
35.9916	5.6473
36.0234	5.6864
36.0518	5.7288
36.0651	5.7559
36.0766	5.7881
36.0862	5.827
36.1029	5.8541
36.1198	5.8677
36.1624	5.8732
36.1982	5.8769
36.222	5.8855
36.2318	5.9177
36.2416	5.943
36.253	5.9852
36.2662	6.0208
36.2829	6.0446
36.2996	6.0683
36.3096	6.0904
36.3109	6.1173
36.3022	6.1308
36.2866	6.1424
36.2598	6.1101
36.2347	6.0695
36.2045	6.0304
36.1741	6.0066
36.1351	5.991
36.1075	6.0043
36.0985	6.0414
36.0805	6.0985
36.0661	6.1491
36.0536	6.1894
36.0239	6.2297
35.9996	6.253
36.0009	6.2835
36.0227	6.3124
36.1074	6.3637
36.1736	6.3963
36.2024	6.4168
36.2158	6.4355
36.2187	6.4726
36.2013	6.4927
36.1449	6.4906
36.0903	6.48
36.0492	6.483
36.0515	6.559
36.0627	6.6148
36.0691	6.6435
36.1047	6.6675
36.1471	6.6914
36.1828	6.7069
36.1997	6.724
36.2078	6.7578
36.1952	6.7948
36.1757	6.8453
36.133	6.8398
36.1166	6.7891
36.0898	6.7501
36.0575	6.7329
36.0264	6.7512
36.0137	6.8001
36.0011	6.8422
35.9849	6.896
35.9789	6.9483
35.9611	6.992
35.9407	6.9868
35.929	6.9681
35.928	6.9158
35.9392	6.8551
35.9555	6.7995
35.9665	6.7524
35.9737	6.7271
35.9812	6.685
35.958	6.6324
35.9331	6.5833
35.8986	6.4885
35.8805	6.441
35.8676	6.3903
35.8512	6.3428
35.8175	6.3105
35.7801	6.2966
35.7459	6.2963
35.743	6.2625
35.7439	6.2085
35.7446	6.1596
35.7454	6.1123
35.7527	6.082
35.7546	6.0685
35.7801	6.0772
35.816	6.0759
35.8385	6.0609
35.8303	6.0389
35.8052	5.9998
35.7884	5.9812
35.7769	5.9574
35.7758	5.9186
35.7732	5.8629
35.7567	5.8273
35.7311	5.8253
35.7153	5.8505
35.6911	5.8688
35.6703	5.8888
35.6427	5.9071
35.6207	5.8917
35.6161	5.8596
35.6285	5.8344
35.6527	5.8161
35.6651	5.7876
35.6642	5.7336
35.6633	5.683
35.6654	5.661
35.6744	5.6342
35.69	5.6141
35.694	5.577
35.6895	5.5432
35.6762	5.5178
35.6508	5.5074
35.6303	5.5055
35.6083	5.4969
35.5985	5.4664
35.5857	5.4156
35.5744	5.3768
35.5467	5.3984
35.5395	5.4253
35.5454	5.4844
35.5445	5.535
35.5425	5.5569
35.5347	5.6141
35.522	5.6629
35.5147	5.6898
35.5277	5.7322
35.539	5.7677
35.5521	5.8033
35.5618	5.8388
35.5563	5.8624
35.5254	5.8722
35.4639	5.8698
35.421	5.8829
35.3987	5.8894
35.3897	5.9163
35.3839	5.9567
35.3832	5.9955
35.3723	6.0342
35.3451	6.0272
35.3423	5.9917
35.3413	5.9512
35.3422	5.8972
35.3441	5.8854
35.3049	5.8783
35.2891	5.9068
35.2663	5.9352
35.2421	5.9552
35.2554	5.8777
35.2722	5.7901
35.2886	5.7296
35.3173	5.6522
35.3478	5.5615
35.3713	5.4859
35.3946	5.4153
35.4069	5.3986
35.4309	5.3888
35.4774	5.3639
35.4863	5.3404
35.4939	5.2933
35.4931	5.2342
35.4612	5.2035
35.4016	5.2045
35.3659	5.1923
35.3424	5.1736
35.3207	5.1429
35.3037	5.1428
35.2738	5.1947
35.2583	5.208
35.2106	5.2007
35.1851	5.197
35.1905	5.278
35.1259	5.2688
35.1065	5.3023
35.0706	5.3087
35.0145	5.2945
34.9721	5.2855
34.9613	5.3124
34.9618	5.3832
34.9677	5.4356
34.9703	5.4796
34.9575	5.5283
34.9289	5.5009
34.9078	5.445
34.9	5.4011
34.8905	5.3588
34.8673	5.3213
34.8609	5.2976
34.8718	5.2657
34.8897	5.2153
34.8769	5.1697
34.8554	5.1357
34.8298	5.1336
34.8163	5.1267
34.7851	5.1533
34.7684	5.1362
34.7556	5.0888
34.7165	5.0816
34.6887	5.1082
34.6626	5.1382
34.6369	5.1429
34.598	5.1238
34.5665	5.0795
34.5074	5.0484
34.4716	5.0428
34.4377	5.0373
34.4185	5.0572
34.4107	5.1094
34.3962	5.1531
34.3868	5.1985
34.3859	5.244
34.3874	5.2525
34.4112	5.2579
34.442	5.2532
34.4813	5.2521
34.5118	5.2593
34.5254	5.2662
34.5353	5.2815
34.5244	5.3185
34.5072	5.3233
34.4831	5.333
34.4602	5.3733
34.4528	5.4002
34.4524	5.4221
34.4796	5.4292
34.5118	5.4415
34.5421	5.4639
34.5638	5.4895
34.5767	5.5284
34.5746	5.5486
34.574	5.579
34.5617	5.5991
34.5493	5.6242
34.5418	5.6596
34.4955	5.6657
34.4882	5.6892
34.4975	5.7383
34.5272	5.7944
34.5182	5.8213
34.5007	5.843
34.4786	5.8342
34.4459	5.7595
34.4176	5.7186
34.3925	5.6895
34.3606	5.6638
34.3369	5.6517
34.3094	5.6581
34.2876	5.7252
34.2802	5.7538
34.2514	5.8277
34.247	5.8732
34.2562	5.9307
34.2672	5.9781
34.2551	5.9813
34.2475	6.0217
34.2521	6.0505
34.2495	6.0943
34.2536	6.1451
34.2632	6.179
34.2781	6.2028
34.3015	6.2335
34.3197	6.2659
34.3235	6.3301
34.3191	6.3807
34.2956	6.4445
34.2638	6.4947
34.2305	6.5298
34.1904	6.5663
34.1349	6.5959
34.0849	6.6155
34.0331	6.6333
34.0207	6.65
34.0249	6.6991
34.0344	6.7347
33.9723	6.7541
33.9206	6.7668
33.8707	6.7745
33.8225	6.7839
33.7915	6.7901
33.7655	6.8033
33.758	6.8336
33.7588	6.8776
33.7426	6.9111
33.7233	6.931
33.68	6.9507
33.6436	6.9686
33.616	6.9766
33.5985	6.9916
33.5857	7.0269
33.5694	7.0671
33.5634	7.106
33.5521	7.1514
33.5547	7.1886
33.5664	7.204
33.5851	7.2094
33.6106	7.2232
33.6323	7.2506
33.6667	7.2478
33.6947	7.2229
33.7301	7.1745
33.7482	7.1308
33.7749	7.0873
33.8017	7.0386
33.8139	7.0271
33.8328	7.0256
33.8721	7.0363
33.9115	7.0386
33.9355	7.0407
33.9664	7.0361
33.9924	7.0247
34.0202	7.0065
34.0484	6.9714
34.0663	6.9345
34.072	6.9076
34.0862	6.8841
34.1018	6.8759
34.131	6.8746
34.1596	6.9021
34.1862	6.9413
34.2078	6.9804
34.2158	7.0059
34.2256	7.0331
34.2226	7.0955
34.2314	7.1683
34.2252	7.2223
34.2139	7.2711
34.2042	7.3302
34.2033	7.3723
34.2115	7.391
34.2335	7.4099
34.25	7.4423
34.2595	7.483
34.2621	7.5235
34.2527	7.5656
34.2482	7.6197
34.2507	7.6653
34.2532	7.7093
34.2593	7.7499
34.2693	7.767
34.3	7.7775
34.343	7.7781
34.3756	7.7768
34.4034	7.7637
34.3993	7.7096
34.389	7.6199
34.3904	7.5506
34.3853	7.461
34.3899	7.4002
34.377	7.27
34.3713	7.2108
34.3661	7.1245
34.3682	7.0198
34.3681	6.9354
34.3714	6.8577
34.3763	6.7801
34.3846	6.711
34.3948	6.6232
34.4045	6.5659
34.4105	6.5205
34.4179	6.4935
34.4288	6.4599
34.4349	6.4127
34.4376	6.3621
34.411	6.3212
34.4087	6.2654
34.4246	6.2369
34.4523	6.2238
34.4795	6.2309
34.4976	6.2683
34.5142	6.2939
34.55	6.3011
34.5984	6.2781
34.6261	6.2582
34.6303	6.2211
34.6239	6.1957
34.6465	6.1758
34.6896	6.1611
34.7341	6.16
34.7718	6.1554
34.814	6.0884
34.8316	6.0634
34.8436	6.0601
34.8438	6.1479
34.8467	6.1749
34.881	6.1703
[truncated: 75,158 more rows]
