# Supplementary material for: Destruction and regrowth of lithospheric mantle beneath large igneous provinces
Source: Sci Adv. 2023 Sep 6;9(36):eadf6216. doi: 10.1126/sciadv.adf6216 (PMC11811892; doi:10.1126/sciadv.adf6216)
Supplement: Supplementary file 2 — Data files S1 to S6 [file sciadv.adf6216_data_files_s1_to_s6.zip › Data_S5.dat]

lon lat age name reference method
76 62.5 250 siberian_traps saunders2007 stratigraphy
103.5 26.5 261 emeishan liu2022 stratigraphy
73 21.5 66.5 deccan saunders2007 stratigraphy
40 9 30 ethiopia sembroni2016 topography
14.25 -20.9 130 etendeka zhou2022 geochemistry
-123.4 73.8 719 franklin pu2022 dyke_radiation
94 51 400 altay kuzmin2010 stratigraphy_dykes
132 66 370 viluy polyansky2017 stratigraphy_dykes
45 70 370 kola puchkov2016 dyke_radiation
53 44 370 dneipper puchkov2016 dyke_radiation
-90 82 95 halip Buchan2018 dyke_radiation
-98.6 34.7 533 wichita mcconnell1990 rhyolite_extent
25.3 50.7 570 volyn Shumlyanskyy2015 rhyolite_extent
33 -24 180 karoo white1997 stratigraphy
-118 44 16 columbia_river coble2012 lava_extent
129 -16 500 kalkarindji - lava_extent
80 38 290 tarim xu2014 lava_extent
