# Supplementary material for: Destruction and regrowth of lithospheric mantle beneath large igneous provinces
Source: Sci Adv. 2023 Sep 6;9(36):eadf6216. doi: 10.1126/sciadv.adf6216 (PMC11811892; doi:10.1126/sciadv.adf6216)
Supplement: Supplementary file 2 — Data files S1 to S6 [file sciadv.adf6216_data_files_s1_to_s6.zip › Data_S2.xlsx]

## Sheet: Plank Forsyth this study
long	lat	lith_km
343	66	29.4115
338	65	45.0956
343	65	30.0232
344	65	33.5439
338	64	34.5916
339	64	36.2918
226	60	63.2917
7	50	76.2279
121	48	52.711
121	47	52.0409
3	45	56.3028
3	44	49.4468
115	44	54.0977
129	44	60.5325
27	41	48.6985
10	40	43.9869
329	40	54.1147
332	39	47.2369
356	39	62.8013
39	38	54.1008
40	38	54.8075
118	38	144.853
127	38	57.2171
332	38	46.3716
334	38	58.0918
15	37	61.4047
121	37	86.0164
247	37	58.6537
13	36	60.5598
40	36	75.6628
247	36	59.1716
36	35	74.7573
48	35	68.9626
126	33	62.7127
127	33	55.8815
343	33	51.7088
355	33	49.6968
36	32	61.3227
37	32	52.7243
38	32	59.1237
253	32	64.3598
36	31	53.6203
121	29	52.2736
342	29	42.6394
346	29	38.3482
17	28	54.366
342	28	77.0128
343	28	59.5496
344	28	59.3634
345	28	73.8422
17	27	54.1161
17	26	51.5043
19	24	81.9305
40	24	59.0448
5	23	74.2186
41	23	56.8623
199	22	60.2987
200	22	33.541
201	22	29.361
202	22	38.7847
203	22	30.8439
201	21	39.8279
202	21	30.2057
203	21	32.4986
204	21	46.1468
205	21	40.5441
204	20	35.6764
205	20	31.1866
204	19	21.0863
205	19	27.8486
9	18	74.4282
335	17	67.8566
336	17	64.3212
337	16	60.6585
26	15	77.48
335	15	90.3206
336	15	53.4372
46	14	59.188
40	12	43.6531
107	11	58.2267
14	7	61.7937
9	4	60.0082
38	4	85.9639
37	3	54.1009
38	2	66.5617
0	0	57.7226
30	0	53.6692
38	0	82.1436
268	0	45.7971
269	0	47.5477
30	-1	63.619
270	-1	52.0518
28	-2	76.1288
29	-2	36.915
36	-3	59.6527
38	-3	50.6836
324	-6	66.6941
34	-9	58.0735
220	-9	61.0161
221	-10	53.2135
43	-11	65.7935
44	-12	78.4682
45	-13	49.8344
188	-13	57.7916
188	-14	73.1965
209	-17	54.8288
145	-18	61.7027
211	-18	45.9817
212	-18	78.7538
144	-19	57.7411
200	-19	66.5621
57	-20	52.9565
58	-20	56.7927
331	-20	88.8371
56	-21	52.8073
200	-21	70.4915
211	-23	60.5388
231	-25	46.4053
220	-29	62.9935
175	-37	59.7884
142	-38	46.9729
143	-38	55.7879
144	-38	48.599
290	-52	59.3572
164	-78	71.2146
167	-78	88.2012

## Sheet: Ball 2023
long	lat	lith_km	Tp_C
164	-78	76	1320
167	-78	63	1250
-70	-52	60	1276
38	-47	57	1310
52	-46	58	1295
-70	-45	58	1289
141	-38	56	1328
142	-38	58	1335
144	-38	63	1258
175	-38	58	1330
175	-37	63	1263
-111	-27	30	1369
-129	-25	53	1317
57	-20	50	1366
58	-20	45	1421
144	-20	59	1319
146	-20	55	1356
-160	-19	64	1250
145	-18	58	1315
-151	-17	60	1283
-172	-14	58	1300
45	-13	61	1263
49	-12	55	1319
43	-11	56	1311
-139	-10	58	1280
-140	-9	58	1300
34	-9	62	1254
-36	-6	79	1324
-32	-4	63	1250
38	-3	62	1250
29	-2	59	1251
-91	-1	45	1372
-90	-1	38	1380
30	-1	60	1250
-92	0	47	1366
-91	0	33	1378
30	0	76	1259
38	2	58	1299
37	3	55	1312
10	6	60	1273
14	7	62	1259
107	11	61	1250
43	12	30	1442
108	13	59	1310
108	14	59	1298
-25	15	61	1299
-24	15	62	1255
-23	16	64	1250
-25	17	63	1250
-24	17	60	1276
-156	19	45	1389
-155	19	51	1366
-156	20	53	1386
-155	20	52	1352
-158	21	61	1273
-157	21	51	1361
-156	21	55	1341
-155	21	50	1357
-159	22	52	1330
-158	22	63	1267
-157	22	46	1375
5	23	63	1250
41	23	60	1260
19	24	63	1250
40	24	47	1409
17	26	58	1333
117	26	65	1250
17	27	54	1383
-18	28	62	1262
-17	28	60	1279
-16	28	63	1251
-15	28	64	1250
-14	28	62	1269
17	28	51	1396
18	28	56	1367
-18	29	63	1254
-14	29	59	1274
58	29	61	1250
121	29	59	1315
121	30	60	1283
119	31	61	1289
-107	32	57	1289
119	32	58	1305
-17	33	62	1264
-5	33	62	1251
36	33	59	1313
118	33	68	1259
126	33	56	1330
127	33	56	1314
-112	35	59	1288
36	35	61	1275
48	35	62	1250
-113	36	60	1279
40	36	61	1314
-113	37	59	1276
15	37	64	1251
36	37	59	1289
40	37	57	1341
121	37	67	1250
-28	38	56	1308
-26	38	59	1285
-25	38	59	1278
34	38	47	1360
39	38	53	1401
40	38	59	1319
118	38	66	1252
121	38	67	1250
127	38	48	1352
-28	39	56	1308
-27	39	55	1309
-4	39	63	1250
-31	40	56	1329
26	40	60	1282
27	41	60	1287
-112	43	33	1372
116	43	63	1251
3	44	63	1253
115	44	60	1269
129	44	60	1283
3	45	61	1262
16	47	61	1265
100	47	51	1346
121	47	57	1328
100	48	60	1293
121	48	55	1339
123	49	60	1275
7	50	63	1251
12	50	64	1250
17	50	63	1255
18	50	63	1253
123	50	61	1262
124	50	62	1250
-134	60	60	1329
-20	63	42	1375
-22	64	30	1453
-21	64	30	1452
-24	65	57	1313
-23	65	54	1344
-22	65	46	1374
-20	65	30	1549
-17	65	30	1460
-16	65	38	1428
-17	66	30	1549

## Sheet: Tomography
long	lat	geochem_Lith_km	tomograph_Lith_km
-17	66	29.4115	49.7966
-22	65	45.0956	48.5016
-17	65	30.0232	49.0319
-16	65	33.5439	50.7219
-22	64	34.5916	52.4764
-21	64	36.2918	52.0216
-134	60	63.2917	53.5085
7	50	76.2279	75.127
121	48	52.711	83.6156
121	47	52.0409	86.7719
3	45	56.3028	76.7108
3	44	49.4468	68.8915
115	44	54.0977	65.2284
129	44	60.5325	62.5511
27	41	48.6985	79.57
10	40	43.9869	59.1996
-31	40	54.1147	48.7997
-28	39	47.2369	53.1525
-4	39	62.8013	70.6584
39	38	54.1008	54.0507
40	38	54.8075	53.7141
118	38	144.853	66.5978
127	38	57.2171	84.6628
-28	38	46.3716	55.1549
-26	38	58.0918	65.631
15	37	61.4047	65.7895
121	37	86.0164	61.5936
-113	37	58.6537	46.111
13	36	60.5598	50.8244
40	36	75.6628	69.6774
-113	36	59.1716	48.3738
36	35	74.7573	56.4789
48	35	68.9626	44.8097
126	33	62.7127	47.6364
127	33	55.8815	46.198
-17	33	51.7088	91.9865
-5	33	49.6968	45.5391
36	32	61.3227	57.3781
37	32	52.7243	58.9239
38	32	59.1237	61.4175
-107	32	64.3598	46.895
36	31	53.6203	60.0977
121	29	52.2736	70.0465
-18	29	42.6394	86.4613
-14	29	38.3482	93.5607
17	28	54.366	66.0505
-18	28	77.0128	84.6522
-17	28	59.5496	87.3832
-16	28	59.3634	90.6819
-15	28	73.8422	92.792
17	27	54.1161	65.4369
17	26	51.5043	65.3483
19	24	81.9305	72.3987
40	24	59.0448	58.1161
5	23	74.2186	74.2679
41	23	56.8623	57.1481
-161	22	60.2987	83.0417
-160	22	33.541	81.5007
-159	22	29.361	79.6327
-158	22	38.7847	75.0133
-157	22	30.8439	72.7353
-159	21	39.8279	83.236
-158	21	30.2057	77.3968
-157	21	32.4986	73.0379
-156	21	46.1468	73.7489
-155	21	40.5441	77.1297
-156	20	35.6764	77.9019
-155	20	31.1866	80.1557
-156	19	21.0863	84.3108
-155	19	27.8486	84.8803
9	18	74.4282	83.6159
-25	17	67.8566	72.8693
-24	17	64.3212	73.2989
-23	16	60.6585	82.9624
26	15	77.48	65.1782
-25	15	90.3206	83.8402
-24	15	53.4372	85.4476
46	14	59.188	49.9702
40	12	43.6531	42.4709
107	11	58.2267	66.5346
14	7	61.7937	68.2075
9	4	60.0082	82.1328
38	4	85.9639	48.7835
37	3	54.1009	46.9024
38	2	66.5617	54.2844
0	0	57.7226	102.752
30	0	53.6692	121.421
38	0	82.1436	63.9626
-92	0	45.7971	43.8302
-91	0	47.5477	43.8041
30	-1	63.619	127.122
-90	-1	52.0518	45.1541
28	-2	76.1288	114.557
29	-2	36.915	120.402
36	-3	59.6527	93.3354
38	-3	50.6836	80.5699
-36	-6	66.6941	97.7979
34	-9	58.0735	133.996
-140	-9	61.0161	73.7645
-139	-10	53.2135	68.8766
43	-11	65.7935	78.0465
44	-12	78.4682	85.5276
45	-13	49.8344	95.5695
-172	-13	57.7916	71.5412
-172	-14	73.1965	73.653
-151	-17	54.8288	73.7724
145	-18	61.7027	47.9984
-149	-18	45.9817	75.0277
-148	-18	78.7538	76.3706
144	-19	57.7411	55.9091
-160	-19	66.5621	84.3682
57	-20	52.9565	80.8309
58	-20	56.7927	78.0311
-29	-20	88.8371	79.6615
56	-21	52.8073	82.1811
-160	-21	70.4915	84.3556
-149	-23	60.5388	74.2661
-129	-25	46.4053	57.0315
-140	-29	62.9935	68.9038
175	-37	59.7884	58.4207
142	-38	46.9729	69.2893
143	-38	55.7879	63.546
144	-38	48.599	59.5626
-70	-52	59.3572	47.2533
164	-78	71.2146	66.8107
167	-78	88.2012	58.1226
164	-78	76	66.8107
167	-78	63	58.1226
-70	-52	60	47.2533
38	-47	57	85.3769
52	-46	58	72.2389
-70	-45	58	53.4766
141	-38	56	78.6915
142	-38	58	69.2893
144	-38	63	59.5626
175	-38	58	66.408
175	-37	63	58.4207
-111	-27	30	44.4033
-129	-25	53	57.0315
57	-20	50	80.8309
58	-20	45	78.0311
144	-20	59	84.7951
146	-20	55	50.6002
-160	-19	64	84.3682
145	-18	58	47.9984
-151	-17	60	73.7724
-172	-14	58	73.653
45	-13	61	95.5695
49	-12	55	86.6168
43	-11	56	78.0465
-139	-10	58	68.8766
-140	-9	58	73.7645
34	-9	62	133.996
-36	-6	79	97.7979
-32	-4	63	91.8359
38	-3	62	80.5699
29	-2	59	120.402
-91	-1	45	45.5179
-90	-1	38	45.1541
30	-1	60	127.122
-92	0	47	43.8302
-91	0	33	43.8041
30	0	76	121.421
38	2	58	54.2844
37	3	55	46.9024
10	6	60	64.8192
14	7	62	68.2075
107	11	61	66.5346
43	12	30	45.2167
108	13	59	57.1212
108	14	59	54.7689
-25	15	61	83.8402
-24	15	62	85.4476
-23	16	64	82.9624
-25	17	63	72.8693
-24	17	60	73.2989
-156	19	45	84.3108
-155	19	51	84.8803
-156	20	53	77.9019
-155	20	52	80.1557
-158	21	61	77.3968
-157	21	51	73.0379
-156	21	55	73.7489
-155	21	50	77.1297
-159	22	52	79.6327
-158	22	63	75.0133
-157	22	46	72.7353
5	23	63	74.2679
41	23	60	57.1481
19	24	63	72.3987
40	24	47	58.1161
17	26	58	65.3483
117	26	65	77.6018
17	27	54	65.4369
-18	28	62	84.6522
-17	28	60	87.3832
-16	28	63	90.6819
-15	28	64	92.792
-14	28	62	93.9925
17	28	51	66.0505
18	28	56	64.6969
-18	29	63	86.4613
-14	29	59	93.5607
58	29	61	46.9249
121	29	59	70.0465
121	30	60	73.0642
119	31	61	63.1369
-107	32	57	46.895
119	32	58	61.3887
-17	33	62	91.9865
-5	33	62	45.5391
36	33	59	56.0493
118	33	68	66.7214
126	33	56	47.6364
127	33	56	46.198
-112	35	59	60.2105
36	35	61	56.4789
48	35	62	44.8097
-113	36	60	48.3738
40	36	61	69.6774
-113	37	59	46.111
15	37	64	65.7895
36	37	59	58.5635
40	37	57	63.2369
121	37	67	61.5936
-28	38	56	55.1549
-26	38	59	65.631
-25	38	59	69.3803
34	38	47	48.4296
39	38	53	54.0507
40	38	59	53.7141
118	38	66	66.5978
121	38	67	69.8209
127	38	48	84.6628
-28	39	56	53.1525
-27	39	55	59.783
-4	39	63	70.6584
-31	40	56	48.7997
26	40	60	63.9796
27	41	60	79.57
-112	43	33	44.3999
116	43	63	49.2704
3	44	63	68.8915
115	44	60	65.2284
129	44	60	62.5511
3	45	61	76.7108
16	47	61	67.9475
100	47	51	129.92
121	47	57	86.7719
100	48	60	129.662
121	48	55	83.6156
123	49	60	82.2843
7	50	63	75.127
12	50	64	71.5666
17	50	63	66.3217
18	50	63	64.0299
123	50	61	84.4118
124	50	62	80.8516
-134	60	60	53.5085
-20	63	42	66.5829
-22	64	30	52.4764
-21	64	30	52.0216
-24	65	57	56.5411
-23	65	54	51.3668
-22	65	46	48.5016
-20	65	30	47.0678
-17	65	30	49.0319
-16	65	38	50.7219
-17	66	30	49.7966
